# Supplementary material for: The proteome of IVF-induced aberrant embryo-maternal crosstalk by implantation stage in ewes
Source: J Anim Sci Biotechnol. 2020 Jan 14;11:7. doi: 10.1186/s40104-019-0405-y (PMC6958772; doi:10.1186/s40104-019-0405-y)
Supplement: Supplementary file 2 — Additional file 2: Table S1. The protein quantification values for all datasets produced. [file 40104_2019_405_MOESM2_ESM.xlsx]

## Sheet: Carea
EnsemblGeneID	EnsemblProteinID	LFQ.Intensity.C area_IVO_1	LFQ.Intensity.C area_IVO_2	LFQ.Intensity.C area_IVO_3	LFQ.Intensity.C area_IVF_1	LFQ.Intensity.C area_IVF_2	LFQ.Intensity.C area_IVF_3
ENSBTAG00000001271	ENSBTAP00000049470	34195000	33574000	33201000	16528000	19998000	17621000
ENSBTAG00000014295	ENSBTAP00000042551	42593000	41073000	42576000	27852000	24932000	28037000
ENSBTAG00000012927	ENSBTAP00000017177	28848000	33396000	34145000	18931000	17618000	18407000
ENSBTAG00000001182	ENSBTAP00000001568	18940000	19936000	18484000	14244000	14340000	15360000
ENSBTAG00000008103	ENSBTAP00000010661	148460000	154520000	164370000	82558000	99338000	102000000
ENSBTAG00000020709	ENSBTAP00000019513	876020	774750	779250	1789500	2258000	2349000
ENSBTAG00000005627	ENSBTAP00000007398	7354200	8247000	7697100	4710700	4870000	3530400
ENSBTAG00000012152	ENSBTAP00000016122	13940000	13894000	12570000	22057000	19802000	24302000
ENSBTAG00000014614	ENSBTAP00000036954	2505500000	2205200000	2687200000	1062000000	509130000	1198500000
ENSBTAG00000013472	ENSBTAP00000033771	3243100	6375400	11299000	20517000	23292000	24469000
ENSBTAG00000021211	ENSBTAP00000028263	34367000	38156000	40695000	16547000	24447000	19437000
ENSBTAG00000018639	ENSBTAP00000024799	119380	70655	78548	0	0	0
ENSBTAG00000018527	ENSBTAP00000024660	41008000	42859000	38663000	26971000	17460000	24117000
ENSBTAG00000030335	ENSBTAP00000020285	434820	559580	563960	846490	768730	890590
ENSBTAG00000014700	ENSBTAP00000019566	0	0	0	140080	191400	102920
ENSBTAG00000012890	ENSBTAP00000048807	6773200	5752300	6477100	4694400	4634000	4698300
ENSBTAG00000006262	ENSBTAP00000008216	517710	846700	584080	78006	0	127820
ENSBTAG00000009462	ENSBTAP00000041906	101690000	99468000	101780000	82431000	83348000	70433000
ENSBTAG00000019810	ENSBTAP00000026393	4271200	4146400	4007900	3047500	2044500	2629900
ENSBTAG00000019386	ENSBTAP00000021451	4600400	3503600	2319300	0	176710	181070
ENSBTAG00000011704	ENSBTAP00000050006	903240	1370400	2143100	4245500	3247500	4127400
ENSBTAG00000021372	ENSBTAP00000005627	11141000	9411600	10845000	8037100	7715100	7312300
ENSBTAG00000011215	ENSBTAP00000014894	110640000	111230000	124250000	78480000	77402000	93744000
ENSBTAG00000009735	ENSBTAP00000012837	47501000	45846000	43767000	23821000	35447000	26701000
ENSBTAG00000019096	ENSBTAP00000025422	6330200	8065400	9796700	14150000	12008000	13579000
ENSBTAG00000005483	ENSBTAP00000041167	87537	581010	277740	1889600	2252500	1204400
ENSBTAG00000007872	ENSBTAP00000036576	11083000	9117500	8023300	1577200	4783100	4474700
ENSBTAG00000003415	ENSBTAP00000004431	16092000	12879000	13898000	9707300	10585000	10149000
ENSBTAG00000022635	ENSBTAP00000051130	19742000	18287000	21946000	12235000	10817000	15440000
ENSBTAG00000008303	ENSBTAP00000010928	13720000	20315000	20330000	30464000	26918000	33891000
ENSBTAG00000019854	ENSBTAP00000045734	0	1151600	756840	2625900	2324100	1852400
ENSBTAG00000019271	ENSBTAP00000025659	6417800	7036600	7099000	5019900	2478200	2432100
ENSBTAG00000016894	ENSBTAP00000022470	3218900	3474500	3647300	3927200	4113600	3933800
ENSBTAG00000005694	ENSBTAP00000007481	27458000	21305000	14539000	8617300	5898800	4251900
ENSBTAG00000011239	ENSBTAP00000014925	660530	854800	405250	4174700	1981300	2995700
ENSBTAG00000010890	ENSBTAP00000014463	0	165800	0	283490	233390	336430
ENSBTAG00000006049	ENSBTAP00000007948	755280	457340	730840	1024000	1207800	1471900
ENSBTAG00000001795	ENSBTAP00000002350	359790	1368400	348050	3425600	5458900	2706300
ENSBTAG00000001657	ENSBTAP00000034697	1732600	1309200	2210200	2539600	2908100	2824100
ENSBTAG00000009646	ENSBTAP00000048297	28704000	32267000	39032000	23510000	22403000	19460000
ENSBTAG00000011969	ENSBTAP00000015883	288740000	315190000	237990000	210140000	194400000	177510000
ENSBTAG00000003894	ENSBTAP00000005083	3625800	3532200	4969400	5752400	5646600	6631700
ENSBTAG00000003017	ENSBTAP00000049933	0	269080	126020	851630	463640	556030
ENSBTAG00000004554	ENSBTAP00000005983	28489000	19718000	29660000	15143000	9774900	15069000
ENSBTAG00000018812	ENSBTAP00000025042	5657100	8480800	5928300	10073000	11169000	9520400
ENSBTAG00000000522	ENSBTAP00000000673	333190000	250420000	271100000	164730000	201970000	200000000
ENSBTAG00000011922	ENSBTAP00000015828	68784000	54825000	58587000	41021000	49022000	40748000
ENSBTAG00000016206	ENSBTAP00000021570	682350	1527500	1031300	2492200	1780300	2503600
ENSBTAG00000010012	ENSBTAP00000036691	560760	319700	256070	766300	1191500	815590
ENSBTAG00000003746	ENSBTAP00000004879	1152400	923810	530280	290570	266940	215620
ENSBTAG00000010945	ENSBTAP00000045766	46717	107350	0	134970	227730	224970
ENSBTAG00000035998	ENSBTAP00000004079	106460000	107620000	85326000	77760000	67802000	75785000
ENSBTAG00000002791	ENSBTAP00000003616	997070	1085500	1478800	1573200	1920400	1879400
ENSBTAG00000019822	ENSBTAP00000026407	12805000	8306100	11681000	6605200	5776400	6817000
ENSBTAG00000017616	ENSBTAP00000041803	2230100	1812800	1212100	3282700	3182800	4872800
ENSBTAG00000007725	ENSBTAP00000010159	34817000	32612000	37051000	12945000	28212000	18680000
ENSBTAG00000002391	ENSBTAP00000003094	10782000	13075000	11658000	14144000	16469000	14430000
ENSBTAG00000014177	ENSBTAP00000018845	242540	349330	1233000	1734800	2746700	1707800
ENSBTAG00000005481	ENSBTAP00000042110	1955600	2032000	2623900	0	1280100	1093600
ENSBTAG00000015241	ENSBTAP00000020272	594330	420600	555560	655360	758350	811480
ENSBTAG00000003338	ENSBTAP00000004335	0	793780	575930	4325700	1943300	2346000
ENSBTAG00000020368	ENSBTAP00000027148	0	0	0	728660	1153400	331130
ENSBTAG00000040006	ENSBTAP00000049550	10170000	8744700	8046300	7276000	5320100	6501600
ENSBTAG00000015089	ENSBTAP00000020080	458620000	520870000	518560000	322200000	441020000	327510000
ENSBTAG00000021799	ENSBTAP00000031823	5407300	4237300	2948300	2363900	1385000	1725000
ENSBTAG00000013726	ENSBTAP00000018242	2448800	1764000	3042500	1007000	1418800	1223000
ENSBTAG00000013235	ENSBTAP00000037841	15503000	17698000	11822000	8823300	10588000	8831900
ENSBTAG00000008570	ENSBTAP00000011305	17414000	14996000	13563000	12143000	9891000	7076000
ENSBTAG00000003492	ENSBTAP00000004538	2297600	1820600	1464900	28692	299270	1244400
ENSBTAG00000013264	ENSBTAP00000017639	1556800	1276600	1685600	4428000	6371500	2898800
ENSBTAG00000018373	ENSBTAP00000024448	117280000	116830000	123080000	105690000	104600000	114110000
ENSBTAG00000006837	ENSBTAP00000008985	1009300	713630	1030100	1180800	1717000	1730700
ENSBTAG00000000894	ENSBTAP00000001187	72646000	88040000	76902000	64278000	66744000	56047000
ENSBTAG00000012761	ENSBTAP00000016963	1881300	2097500	2549400	3109600	4654100	3382500
ENSBTAG00000004833	ENSBTAP00000006347	0	0	0	453390	1091900	417790
ENSBTAG00000016751	ENSBTAP00000022276	355450	845540	576400	1337000	2346800	1348300
ENSBTAG00000000111	ENSBTAP00000042228	3519400	3901300	3401400	2902900	1486400	2458600
ENSBTAG00000013123	ENSBTAP00000017442	16842000	15231000	12854000	11086000	12141000	10138000
ENSBTAG00000000974	ENSBTAP00000001290	0	106370	0	125880	218720	159900
ENSBTAG00000005674	ENSBTAP00000007454	2705800	1966500	2147900	3478100	2965700	4252800
ENSBTAG00000025274	ENSBTAP00000008372	466910000	420850000	664630000	277580000	313450000	289210000
ENSBTAG00000014534	ENSBTAP00000019318	194920000	193200000	235810000	173310000	116280000	144010000
ENSBTAG00000019237	ENSBTAP00000025617	24369000	34659000	36698000	23430000	16714000	16424000
ENSBTAG00000005016	ENSBTAP00000006605	497970	473100	655840	671750	901810	934750
ENSBTAG00000004452	ENSBTAP00000005837	459230	0	1012100	1396300	2017800	1292800
ENSBTAG00000002608	ENSBTAP00000003376	597480000	352840000	736340000	249030000	248140000	206920000
ENSBTAG00000001134	ENSBTAP00000001507	36370000	94075000	38310000	1110300	3047900	780260
ENSBTAG00000019214	ENSBTAP00000025580	269160	843240	663900	1130200	1083600	1033500
ENSBTAG00000011070	ENSBTAP00000014699	23498000	14759000	19018000	13844000	6970900	8525600
ENSBTAG00000004448	ENSBTAP00000005832	447850	457770	427810	793760	799980	522790
ENSBTAG00000007375	ENSBTAP00000009699	107510000	96229000	79815000	67097000	65835000	76395000
ENSBTAG00000038842	ENSBTAP00000050599	631010	374870	466970	242860	69764	296030
ENSBTAG00000021370	ENSBTAP00000028490	283060	264290	114560	69047	84198	56368
ENSBTAG00000016525	ENSBTAP00000034473	277680	840710	1513800	2972300	2012700	1843400
ENSBTAG00000018928	ENSBTAP00000025191	2804700	1712200	1310000	3486800	2917900	3475800
ENSBTAG00000007480	ENSBTAP00000004477	7176000	11477000	9311700	3234200	6427400	5317600
ENSBTAG00000001926	ENSBTAP00000002506	0	0	0	366210	1241400	586950
ENSBTAG00000012181	ENSBTAP00000050620	2227200	1700600	2221800	2505300	3935400	3538500
ENSBTAG00000006429	ENSBTAP00000008431	52537000	44374000	42482000	17279000	38187000	27627000
ENSBTAG00000014272	ENSBTAP00000018963	325760	623330	326150	759650	1431400	931690
ENSBTAG00000000990	ENSBTAP00000001309	15986000	24961000	17127000	8736800	8924000	13693000
ENSBTAG00000013343	ENSBTAP00000009965	28338000	39554000	21989000	12424000	17190000	16416000
ENSBTAG00000013718	ENSBTAP00000033386	156550000	142440000	104580000	80846000	101170000	85899000
ENSBTAG00000000207	ENSBTAP00000000246	87428	39377	109630	24574	29595	0
ENSBTAG00000017280	ENSBTAP00000022979	36222000	60746000	24990000	80285000	90538000	60645000
ENSBTAG00000019787	ENSBTAP00000026366	5062000	4693400	2838900	2456500	1668600	2547600
ENSBTAG00000015944	ENSBTAP00000021203	1325000	1214200	484200	1545200	2029000	1815200
ENSBTAG00000012882	ENSBTAP00000053628	1020900	1147300	477100	1254400	2313000	2357200
ENSBTAG00000005773	ENSBTAP00000007589	26700000	19921000	22974000	9437500	10930000	19722000
ENSBTAG00000018382	ENSBTAP00000024458	20237000	19036000	23462000	13631000	15712000	18416000
ENSBTAG00000014971	ENSBTAP00000019929	0	121590	98401	333730	436780	155320
ENSBTAG00000019603	ENSBTAP00000026118	101430000	82434000	80179000	71004000	72741000	64552000
ENSBTAG00000019147	ENSBTAP00000025484	2667200	1594200	1448200	2980900	2972500	2763000
ENSBTAG00000004428	ENSBTAP00000005802	1834500	3335100	1364200	12617000	27884000	9480000
ENSBTAG00000008445	ENSBTAP00000052827	3010300	5131600	4614300	2671600	1113200	2712800
ENSBTAG00000013952	ENSBTAP00000018540	38696000	60527000	65245000	74672000	100840000	76870000
ENSBTAG00000037377	ENSBTAP00000024782	18375000	30874000	37340000	19051000	10266000	9920500
ENSBTAG00000005989	ENSBTAP00000007860	17081000	19517000	17010000	16327000	10949000	13090000
ENSBTAG00000019915	ENSBTAP00000026534	1540300	1356400	1694200	1749200	1790800	2025300
ENSBTAG00000011257	ENSBTAP00000014960	237090	919500	607750	1897600	915590	2204000
ENSBTAG00000010083	ENSBTAP00000013310	14996000	14838000	11427000	8319000	11969000	9058600
ENSBTAG00000013825	ENSBTAP00000018370	2440700	4317300	3262500	1489100	2445900	1236600
ENSBTAG00000004672	ENSBTAP00000006129	2573500	2237800	2647000	2735600	3003300	2814700
ENSBTAG00000003191	ENSBTAP00000004145	45623000	50183000	25125000	22604000	22846000	17330000
ENSBTAG00000010692	ENSBTAP00000014154	3554700	7662400	6182900	7563800	11703000	12898000
ENSBTAG00000021688	ENSBTAP00000028902	9629100	9297900	9467300	8358300	9232700	8823200
ENSBTAG00000003229	ENSBTAP00000004190	18186000	19530000	14880000	15394000	12426000	11737000
ENSBTAG00000011805	ENSBTAP00000015669	0	771370	0	1675800	833190	948920
ENSBTAG00000003530	ENSBTAP00000040521	47774000	65320000	47652000	34454000	43252000	36362000
ENSBTAG00000021523	ENSBTAP00000028687	2704500	1202300	2000300	95242	123360	1358000
ENSBTAG00000011184	ENSBTAP00000014853	4424300	13101000	13132000	3580700	1813600	3902300
ENSBTAG00000005012	ENSBTAP00000006600	2747600	4928300	7083500	1076700	2529700	1662200
ENSBTAG00000022564	ENSBTAP00000014044	372150	502370	154700	649190	1098000	613740
ENSBTAG00000007806	ENSBTAP00000010269	10073000	8928100	15493000	5523800	6789200	7239400
ENSBTAG00000005808	ENSBTAP00000007635	4316800	3434900	2455900	4204700	5631200	6502800
ENSBTAG00000021039	ENSBTAP00000011559	88070000	39851000	42545000	15580000	23128000	19867000
ENSBTAG00000001394	ENSBTAP00000001830	10402000	4560000	9200300	5042000	2587000	2775800
ENSBTAG00000026278	ENSBTAP00000037110	78118	0	18997	309130	1305700	586120
ENSBTAG00000007363	ENSBTAP00000009684	747510	218880	816730	214530	0	163060
ENSBTAG00000012409	ENSBTAP00000016499	703970000	670060000	877370000	1001400000	1247500000	882940000
ENSBTAG00000003642	ENSBTAP00000004751	35605000	53268000	83289000	27022000	24637000	22192000
ENSBTAG00000018115	ENSBTAP00000024107	102300000	95168000	67141000	61205000	67617000	57752000
ENSBTAG00000019284	ENSBTAP00000051729	754600	0	456370	915430	1430200	856200
ENSBTAG00000003830	ENSBTAP00000004984	10095000	7100200	7582700	4191800	6957500	4980200
ENSBTAG00000009902	ENSBTAP00000013082	28773550	30882350	26933700	24914550	21113950	26666100
ENSBTAG00000015732	ENSBTAP00000020886	8890100	8138800	5264800	4124700	5709500	2781500
ENSBTAG00000001360	ENSBTAP00000001791	30976000	19748000	19432000	16374000	12461000	13738000
ENSBTAG00000013038	ENSBTAP00000017332	5143400	8293100	3826300	3038900	2708500	2277700
ENSBTAG00000013367	ENSBTAP00000017780	1007600	851320	698850	321840	0	705800
ENSBTAG00000016918	ENSBTAP00000038769	529030	1612100	972820	1853000	1602300	1916100
ENSBTAG00000037677	ENSBTAP00000048113	39570000	23155000	58240000	62264000	73294000	60291000
ENSBTAG00000002745	ENSBTAP00000003559	35152000	51852000	48390000	31692000	35881000	31629000
ENSBTAG00000007172	ENSBTAP00000009440	29815000	23617000	27719000	21659000	21322000	24226000
ENSBTAG00000027153	ENSBTAP00000018861	14792000	18411000	16457000	17986000	26700000	23982000
ENSBTAG00000019648	ENSBTAP00000026183	28012000	31816000	25076000	24267000	18102000	23631000
ENSBTAG00000008881	ENSBTAP00000040759	6286800	8207100	6918400	7928900	10223000	9217000
ENSBTAG00000016481	ENSBTAP00000021909	36356000	31996000	22896000	22584000	14439000	21960000
ENSBTAG00000030600	ENSBTAP00000040820	18831000	28362000	21939000	18504000	14681000	15363000
ENSBTAG00000011960	ENSBTAP00000015873	9638000	12350000	15278000	5958200	8879800	9323600
ENSBTAG00000003550	ENSBTAP00000004617	2361900	3922400	3216200	3760300	6366200	5297600
ENSBTAG00000001038	ENSBTAP00000001379	4400600	3228500	2474600	2227300	2273500	1549000
ENSBTAG00000005620	ENSBTAP00000003962	30927000	32537000	23311000	22664000	23775000	19692000
ENSBTAG00000003908	ENSBTAP00000005103	2099600	3968800	2228000	4508000	3896800	4080900
ENSBTAG00000008340	ENSBTAP00000010982	13464000	13350000	5653600	4857500	3605600	6134200
ENSBTAG00000000700	ENSBTAP00000000935	23474000	20279000	18930000	17433000	18801000	16248000
ENSBTAG00000001565	ENSBTAP00000002045	0	0	0	579400	1526400	320830
ENSBTAG00000018986	ENSBTAP00000050572	646820	874990	122550	2289500	966700	3585500
ENSBTAG00000018153	ENSBTAP00000024159	643980	882240	999750	617070	329360	633340
ENSBTAG00000038186	ENSBTAP00000051774	6808900	4600100	6021800	2816400	5150900	2074400
ENSBTAG00000017361	ENSBTAP00000023084	184870	192600	0	320350	986890	459140
ENSBTAG00000016516	ENSBTAP00000021956	17755000	23754000	18202000	17149000	14639000	13625000
ENSBTAG00000039161	ENSBTAP00000050170	4619300	4322500	5047000	5615300	9195200	6379800
ENSBTAG00000013363	ENSBTAP00000017775	28728000	36293000	35519000	37385000	39004000	42596000
ENSBTAG00000014501	ENSBTAP00000019278	10938000	14207000	13587000	18275000	14951000	15069000
ENSBTAG00000008743	ENSBTAP00000011521	45002000	69265000	33874000	24793000	16928000	32770000
ENSBTAG00000005349	ENSBTAP00000007036	201310	1666600	2198000	2297300	7588000	4754400
ENSBTAG00000033190	ENSBTAP00000044376	41917000	41226000	47910000	39449000	36962000	27433000
ENSBTAG00000015677	ENSBTAP00000020818	5893600	5814300	5844300	5141000	5121300	3234500
ENSBTAG00000007602	ENSBTAP00000039219	0	176740	179340	381130	590230	200080
ENSBTAG00000022733	ENSBTAP00000050177	675590	1678400	995120	2735300	1683800	1786500
ENSBTAG00000006712	ENSBTAP00000041797	184780	290630	473330	436710	527770	626460
ENSBTAG00000006806	ENSBTAP00000008948	2639900	2828600	5065000	2072300	507140	2004600
ENSBTAG00000004521	ENSBTAP00000005939	775170	498210	505440	691290	913380	1009600
ENSBTAG00000002633	ENSBTAP00000003415	5996400	6235800	9103700	4894100	5526800	3497800
ENSBTAG00000004384	ENSBTAP00000005752	38849000	16665000	16365000	8936400	9527900	6411600
ENSBTAG00000016708	ENSBTAP00000022210	127520000	134930000	144410000	126130000	127120000	120590000
ENSBTAG00000015512	ENSBTAP00000045455	11146000	7324200	9223000	5428200	8013400	5667900
ENSBTAG00000000905	ENSBTAP00000001199	8207800	2047200	11057000	10538000	14047000	17654000
ENSBTAG00000006189	ENSBTAP00000008132	3062800000	1964400000	2344600000	1706800000	1788300000	1853900000
ENSBTAG00000020028	ENSBTAP00000015936	19725000	16073000	9715500	5623900	7324200	11467000
ENSBTAG00000003747	ENSBTAP00000004878	4691700	8038300	7925100	8764800	13650000	9680700
ENSBTAG00000030979	ENSBTAP00000041398	46402000	36326000	35096000	36250000	23969000	24813000
ENSBTAG00000015474	ENSBTAP00000020564	961870	849550	850370	650710	0	655500
ENSBTAG00000009048	ENSBTAP00000042244	4753600	2642600	2719600	1518000	1797600	2326700
ENSBTAG00000012419	ENSBTAP00000016482	9796300	7436100	4378300	3272500	4301600	4237100
ENSBTAG00000009876	ENSBTAP00000013024	5713000	4229200	4277300	3136600	2561300	4282100
ENSBTAG00000011104	ENSBTAP00000036007	3405300	3468700	2520000	6025100	10332000	4178700
ENSBTAG00000010935	ENSBTAP00000014526	2123500	1406800	395360	6855200	1699100	9516000
ENSBTAG00000011250	ENSBTAP00000030993	168050	110370	330540	307220	519040	341520
ENSBTAG00000013078	ENSBTAP00000053699	0	0	0	298140	293690	0
ENSBTAG00000014380	ENSBTAP00000019121	0	0	0	697850	0	686010
ENSBTAG00000009149	ENSBTAP00000012055	0	0	0	1090000	0	1012800
ENSBTAG00000019700	ENSBTAP00000026258	0	0	0	81096	91917	0
ENSBTAG00000011395	ENSBTAP00000037777	0	0	0	277490	242160	0
ENSBTAG00000016168	ENSBTAP00000021524	71656	62438	0	117240	75027	204570
ENSBTAG00000004093	ENSBTAP00000005346	0	0	0	397310	476070	0
ENSBTAG00000011966	ENSBTAP00000015881	44837000	36527000	43891000	64708000	277980000	148830000
ENSBTAG00000006543	ENSBTAP00000023384	947210	1119100	1747600	2560900	4971500	1931900
ENSBTAG00000017246	ENSBTAP00000022919	146880000	101270000	94208000	83600000	82566000	78358000
ENSBTAG00000014161	ENSBTAP00000018822	263540	537190	294120	822900	2233800	837320
ENSBTAG00000019012	ENSBTAP00000025305	22889000	35070000	18048000	38450000	48665000	31085000
ENSBTAG00000011415	ENSBTAP00000035133	654500	533980	567690	60011	391610	500170
ENSBTAG00000020308	ENSBTAP00000027066	488310	970200	461240	174350	339670	373080
ENSBTAG00000019851	ENSBTAP00000026449	16831000	17348000	14935000	15046000	14366000	15177000
ENSBTAG00000016032	ENSBTAP00000021337	924440	1243300	537140	1318700	1218400	1934900
ENSBTAG00000007881	ENSBTAP00000010366	3175900	2780300	4024100	3170500	1203900	593610
ENSBTAG00000001035	ENSBTAP00000001376	1557700	1348800	2049100	1791100	2492000	2493000
ENSBTAG00000009897	ENSBTAP00000053342	0	0	0	58741	0	43396
ENSBTAG00000003564	ENSBTAP00000004635	106270000	196830000	195970000	87977000	79642000	132790000
ENSBTAG00000002203	ENSBTAP00000002852	0	0	337500	372480	399970	1116200
ENSBTAG00000022004	ENSBTAP00000029348	39291000	33893000	34929000	20989000	35104000	26510000
ENSBTAG00000002714	ENSBTAP00000003515	0	1093000	747950	1583600	2352300	922990
ENSBTAG00000020525	ENSBTAP00000027346	8306200	10249000	12223000	13403000	17391000	11684000
ENSBTAG00000014463	ENSBTAP00000039621	7128500	8325100	6865500	6084600	7057100	5451300
ENSBTAG00000005726	ENSBTAP00000007526	132720000	132860000	103370000	91529000	115300000	78529000
ENSBTAG00000012062	ENSBTAP00000015996	90647000	55375000	47931000	36356000	36838000	44061000
ENSBTAG00000024648	ENSBTAP00000010545	145110	247460	414250	482030	381930	421210
ENSBTAG00000038047	ENSBTAP00000050955	53840000	26667000	24441000	75890000	133670000	48504000
ENSBTAG00000014447	ENSBTAP00000037744	95607	153340	286300	300380	250480	335190
ENSBTAG00000011027	ENSBTAP00000014649	15408000	19445000	11188000	9994300	12304000	9130700
ENSBTAG00000021151	ENSBTAP00000028188	42009000	43961000	41892000	49510000	54419000	43040000
ENSBTAG00000031875	ENSBTAP00000042612	36976000	42756000	22982000	25899000	20948000	21326000
ENSBTAG00000017183	ENSBTAP00000022835	15473000	16239000	13362000	11754000	3072500	12445000
ENSBTAG00000017379	ENSBTAP00000023117	2260500	1755000	1798500	1400900	1735600	1610300
ENSBTAG00000012744	ENSBTAP00000016937	244080	915640	0	829970	1856700	898020
ENSBTAG00000017021	ENSBTAP00000049149	0	0	0	0	38002	58173
ENSBTAG00000010492	ENSBTAP00000013862	9148100	7329900	7867700	1241700	5653200	7095300
ENSBTAG00000009770	ENSBTAP00000012886	161120	0	0	1587900	5864500	1154800
ENSBTAG00000021961	ENSBTAP00000029280	5861800	3298200	2294400	7101500	8507300	4586700
ENSBTAG00000017468	ENSBTAP00000023221	6814600	4476400	2926100	2210100	3001400	2560200
ENSBTAG00000011258	ENSBTAP00000014953	3027500	1712000	3425400	2082500	520750	1669300
ENSBTAG00000020905	ENSBTAP00000027850	3370600	9132000	2040900	1878800	0	41410
ENSBTAG00000018137	ENSBTAP00000006167	187840000	176410000	203100000	160800000	181920000	169690000
ENSBTAG00000010480	ENSBTAP00000031959	178550	270360	94754	312340	296600	241190
ENSBTAG00000006533	ENSBTAP00000008580	473490	947000	1002200	1137500	1056000	1184300
ENSBTAG00000018742	ENSBTAP00000024956	865360	559850	659560	799890	1304600	950080
ENSBTAG00000003265	ENSBTAP00000004231	12821000	18765000	13411000	12662000	7241600	11276000
ENSBTAG00000000957	ENSBTAP00000001266	0	0	280420	467580	358330	165220
ENSBTAG00000012961	ENSBTAP00000017229	84767	354730	312930	393070	448970	386290
ENSBTAG00000019419	ENSBTAP00000025870	2309300	1894800	2123500	2241100	2735900	2393400
ENSBTAG00000010336	ENSBTAP00000013650	13130000	6748500	10340000	14264000	19227000	12113000
ENSBTAG00000039719	ENSBTAP00000008907	13953000	6319500	14129000	13166000	20585000	19791000
ENSBTAG00000010365	ENSBTAP00000041478	3167600	3791400	3056100	3526200	10719000	7212400
ENSBTAG00000017779	ENSBTAP00000023642	21902000	36105000	27324000	23382000	14175000	20666000
ENSBTAG00000006665	ENSBTAP00000008754	23184000	15865000	8994100	8454000	9683500	7161100
ENSBTAG00000004438	ENSBTAP00000005823	1548900	2615400	912190	2746200	3532500	2217100
ENSBTAG00000033424	ENSBTAP00000030128	3908300	4355000	2544400	3050200	1144000	2375900
ENSBTAG00000012012	ENSBTAP00000015944	5626500	4142100	5381800	7237100	10397000	5565100
ENSBTAG00000017368	ENSBTAP00000023094	12547000	7334800	6365800	7196500	3636300	2652400
ENSBTAG00000017441	ENSBTAP00000023183	0	0	0	1334.5	31840	14468
ENSBTAG00000009543	ENSBTAP00000041673	2278700	3191900	3499800	4053300	4534700	3227400
ENSBTAG00000013060	ENSBTAP00000017366	89106000	93417000	83481000	61328000	89991000	58207000
ENSBTAG00000013168	ENSBTAP00000017525	684190	360120	680080	672470	967120	820140
ENSBTAG00000014423	ENSBTAP00000019184	10628000	14091000	4997300	13744000	18940000	13917000
ENSBTAG00000004242	ENSBTAP00000051659	4532600	13745000	10322000	3091700	2532400	6848400
ENSBTAG00000008866	ENSBTAP00000011675	38447000	35880000	0	28549000	311580000	176970000
ENSBTAG00000007605	ENSBTAP00000009998	29426000	31810000	21299000	26905000	13077000	10752000
ENSBTAG00000006556	ENSBTAP00000008616	12223000	13550000	12003000	12276000	11160000	10020000
ENSBTAG00000012739	ENSBTAP00000013734	16906000	12590000	14496000	10405000	13767000	11288000
ENSBTAG00000003279	ENSBTAP00000004245	968010	1688000	1414100	1708300	1734400	1739400
ENSBTAG00000006065	ENSBTAP00000007967	750610	1045100	552550	641280	399730	458790
ENSBTAG00000004826	ENSBTAP00000006339	0	0	0	110860	211170	0
ENSBTAG00000032055	ENSBTAP00000006949	709950	373490	364370	201120	0	398160
ENSBTAG00000013408	ENSBTAP00000017837	1078800	0	698630	1967900	2011900	656910
ENSBTAG00000019478	ENSBTAP00000025945	210620	74187	59682	133780	278190	324380
ENSBTAG00000020801	ENSBTAP00000040143	0	1468700	572120	2230000	2648100	815900
ENSBTAG00000011885	ENSBTAP00000015769	4028200	3097400	5167800	2953100	3032500	3169200
ENSBTAG00000000215	ENSBTAP00000000259	78362000	60747000	37989000	15656000	41379000	43444000
ENSBTAG00000004531	ENSBTAP00000042274	20177000	22397000	19200000	19322000	19144000	16642000
ENSBTAG00000001398	ENSBTAP00000001838	1605000	3718500	4523900	4037700	7606500	5268100
ENSBTAG00000014927	ENSBTAP00000019872	203760	187670	0	540350	1025300	163670
ENSBTAG00000001219	ENSBTAP00000001613	183230000	121670000	122020000	52443000	100420000	123040000
ENSBTAG00000007203	ENSBTAP00000009477	4671000	3962100	4629400	2738100	4514600	2664400
ENSBTAG00000011212	ENSBTAP00000014888	2085000	280380	971940	0	494000	0
ENSBTAG00000001283	ENSBTAP00000001692	0	0	475490	1558900	3006800	179270
ENSBTAG00000016501	ENSBTAP00000041467	1045600	1509400	1687000	1339800	599680	807230
ENSBTAG00000018283	ENSBTAP00000024335	3680000	4002300	5941900	2381800	4152000	2382000
ENSBTAG00000009517	ENSBTAP00000012523	49256000	15946000	4756400	206570	160130	1261300
ENSBTAG00000005960	ENSBTAP00000007823	4316400	6287500	6742400	11069000	11477000	5445100
ENSBTAG00000021870	ENSBTAP00000029157	0	2668100	571790	2146600	2260000	4354800
ENSBTAG00000016578	ENSBTAP00000022054	23612000	23983000	26656000	15524000	25515000	11905000
ENSBTAG00000034501	ENSBTAP00000045833	4444000	6923900	5881400	6938800	17079000	9249700
ENSBTAG00000010534	ENSBTAP00000013929	315700	394630	251840	0	288840	194290
ENSBTAG00000013411	ENSBTAP00000017839	195250000	164410000	135230000	131320000	148680000	112190000
ENSBTAG00000019040	ENSBTAP00000025343	0	1147000	234920	1924600	3000600	508010
ENSBTAG00000001041	ENSBTAP00000001383	3567100	6846800	6643600	6531500	11298000	8106900
ENSBTAG00000014299	ENSBTAP00000018998	214830	0	0	370390	1780100	419190
ENSBTAG00000019023	ENSBTAP00000025318	3724900	5350900	2602000	1461400	2831100	2778900
ENSBTAG00000006644	ENSBTAP00000008726	122800	58392	0	653950	246280	115360
ENSBTAG00000006305	ENSBTAP00000050234	6075100	6447100	6114400	6118300	7260200	7706200
ENSBTAG00000009683	ENSBTAP00000012773	22740000	11168000	15309000	10987000	12521000	6462000
ENSBTAG00000020421	ENSBTAP00000027214	2950100	0	1922400	0	475450	0
ENSBTAG00000021067	ENSBTAP00000028053	23038000	10108000	13144000	8041300	11018000	6692700
ENSBTAG00000005465	ENSBTAP00000007189	1322200	2374100	2021600	1654700	1219700	1062200
ENSBTAG00000018897	ENSBTAP00000025152	537030	245480	296330	3610900	5322700	0
ENSBTAG00000002995	ENSBTAP00000003897	249210	0	360750	0	65933	0
ENSBTAG00000016924	ENSBTAP00000022510	1512100	2532800	1889200	1620800	779010	1540400
ENSBTAG00000021204	ENSBTAP00000028256	2942500	3997000	7909200	2828700	1434700	2744000
ENSBTAG00000002423	ENSBTAP00000003145	2267100	2177600	370040	131920	191390	1072900
ENSBTAG00000009228	ENSBTAP00000012161	392350	840230	0	745700	981920	766520
ENSBTAG00000017765	ENSBTAP00000023627	189760000	187860000	120680000	132730000	139770000	89335000
ENSBTAG00000018646	ENSBTAP00000024812	3245000	1715200	1704700	2868100	3016700	4976600
ENSBTAG00000006104	ENSBTAP00000008022	3551600	1421200	4959200	6508900	4739400	4595200
ENSBTAG00000021514	ENSBTAP00000028671	4003200	7697300	2789100	6577500	8312000	7285800
ENSBTAG00000037527	ENSBTAP00000042418	4601800	685120	941300	0	0	0
ENSBTAG00000020782	ENSBTAP00000027695	0	0	0	63170	150720	0
ENSBTAG00000019759	ENSBTAP00000026332	0	0	0	0	113920	46807
ENSBTAG00000009084	ENSBTAP00000011976	375630	963490	757930	1546000	3286300	862930
ENSBTAG00000008406	ENSBTAP00000011063	4229600	1742400	1225000	0	1334100	971210
ENSBTAG00000004280	ENSBTAP00000005604	0	42501	0	40086	124540	34592
ENSBTAG00000008248	ENSBTAP00000010858	1041700	75703	514690	197460	0	54854
ENSBTAG00000004243	ENSBTAP00000005558	2549400	3883500	2152200	1782700	1793200	2333300
ENSBTAG00000011327	ENSBTAP00000053001	16764000	12652000	13710000	21330000	13785000	22285000
ENSBTAG00000039163	ENSBTAP00000051256	8219800	29181000	17957000	221920000	53326000	52936000
ENSBTAG00000034454	ENSBTAP00000048838	0	901040	119010	704350	749170	998090
ENSBTAG00000037493	ENSBTAP00000002882	0	1628200	1050200	1896500	2902900	1193500
ENSBTAG00000031500	ENSBTAP00000038059	4273100	8517900	5823700	4875800	4125300	3199000
ENSBTAG00000017475	ENSBTAP00000023246	11944000	9856100	8166900	8478200	8563700	7351200
ENSBTAG00000016648	ENSBTAP00000039862	0	0	0	0	89686	35572
ENSBTAG00000027506	ENSBTAP00000039319	0	157130	0	477870	499370	0
ENSBTAG00000012975	ENSBTAP00000017251	30494000	20977000	22337000	17233000	10607000	23347000
ENSBTAG00000020528	ENSBTAP00000027347	0	654310	179810	674580	510590	609470
ENSBTAG00000000786	ENSBTAP00000039940	395170	7745600	2328200	22682000	11050000	4376400
ENSBTAG00000013340	ENSBTAP00000017739	0	566830	437140	624770	526510	708620
ENSBTAG00000010658	ENSBTAP00000014086	7743700	20316000	28996000	10792000	5950100	10056000
ENSBTAG00000011454	ENSBTAP00000015220	3204900	5176500	2630900	2164200	3085900	1483500
ENSBTAG00000012344	ENSBTAP00000016378	0	14330	37413	0	0	0
ENSBTAG00000031509	ENSBTAP00000042131	214400	375570	438940	521870	526780	1398700
ENSBTAG00000039793	ENSBTAP00000008609	49636000	49419000	18165000	25460000	16707000	23911000
ENSBTAG00000012350	ENSBTAP00000016399	1654900	911260	1081200	1033300	623880	786150
ENSBTAG00000007106	ENSBTAP00000009346	4255000	3311900	3370100	3301000	866860	2916100
ENSBTAG00000021769	ENSBTAP00000029018	491580	489070	382260	391280	0	356510
ENSBTAG00000012962	ENSBTAP00000017232	22800000	16979000	26679000	21647000	12746000	12762000
ENSBTAG00000030650	ENSBTAP00000040894	0	0	120140	0	451700	332950
ENSBTAG00000015942	ENSBTAP00000021199	12827000	10130000	12112000	8383500	6768800	11870000
ENSBTAG00000012704	ENSBTAP00000016896	281340	178360	377340	266580	22831	118000
ENSBTAG00000020922	ENSBTAP00000027868	0	0	259800	282920	128540	390830
ENSBTAG00000019262	ENSBTAP00000053858	0	0	647170	683970	938420	330840
ENSBTAG00000015267	ENSBTAP00000020308	897460	1055500	287970	249290	301470	526150
ENSBTAG00000007502	ENSBTAP00000009871	1547300	2305000	1755700	1962400	0	778090
ENSBTAG00000020446	ENSBTAP00000027246	0	0	92223	360890	248550	0
ENSBTAG00000021018	ENSBTAP00000027991	14986000	14732000	15465000	13809000	14976000	11408000
ENSBTAG00000039035	ENSBTAP00000051168	9513500	3744700	3765200	2783200	2273600	2986400
ENSBTAG00000038866	ENSBTAP00000047838	3165700	1903300	12181000	9780700	9574200	15087000
ENSBTAG00000005957	ENSBTAP00000047927	253010000	10029000	120260000	22681000	14534000	20597000
ENSBTAG00000003636	ENSBTAP00000014997	667990	2481200	1422400	4537600	2248100	2140700
ENSBTAG00000015490	ENSBTAP00000020580	0	525300	421970	650180	711760	427890
ENSBTAG00000004161	ENSBTAP00000049292	0	2282500	0	684400	4736000	3385100
ENSBTAG00000012778	ENSBTAP00000044733	21328000	19875000	19962000	20766000	25884000	21953000
ENSBTAG00000018033	ENSBTAP00000024007	1815700	1241200	900620	1037100	726920	897910
ENSBTAG00000014567	ENSBTAP00000019385	55572000	54330000	60662000	61737000	57328000	65765000
ENSBTAG00000010402	ENSBTAP00000013737	222090000	225610000	197550000	228150000	235350000	224560000
ENSBTAG00000015663	ENSBTAP00000020809	18604000	16274000	8986100	11849000	8192200	9751700
ENSBTAG00000013631	ENSBTAP00000041778	167890	113420	0	45539	0	0
ENSBTAG00000039684	ENSBTAP00000053553	24274000	29107000	24347000	13896000	26242000	19784000
ENSBTAG00000001163	ENSBTAP00000001547	0	0	0	145190	429670	0
ENSBTAG00000006574	ENSBTAP00000008635	613050	0	205110	0	0	0
ENSBTAG00000000843	ENSBTAP00000001121	735810	1137700	1298900	1354400	1265900	2476200
ENSBTAG00000014912	ENSBTAP00000019854	41581000	70604000	75327000	46888000	40998000	50232000
ENSBTAG00000015988	ENSBTAP00000021273	628810000	770300000	831970000	681670000	381530000	654920000
ENSBTAG00000009757	ENSBTAP00000012866	42572000	41607000	32711000	39740000	25235000	26819000
ENSBTAG00000008202	ENSBTAP00000010787	2156400	1677100	1229300	4716400	3266000	1472000
ENSBTAG00000009541	ENSBTAP00000012551	27436000	68042000	44644000	13677000	43432000	13835000
ENSBTAG00000004077	ENSBTAP00000005327	29211000	11638000	20865000	28204000	37569000	24608000
ENSBTAG00000011913	ENSBTAP00000015804	8453400	10523000	787060	1568800	3176300	1486700
ENSBTAG00000014490	ENSBTAP00000029090	94404000	35833000	42842000	28908000	36228000	23429000
ENSBTAG00000021374	ENSBTAP00000028494	5008100	3642700	3400900	3052700	2660600	3711900
ENSBTAG00000016846	ENSBTAP00000022411	31789000	61743000	37687000	62309000	95861000	48285000
ENSBTAG00000006253	ENSBTAP00000008207	89450000	216950000	440490000	103960000	71764000	110020000
ENSBTAG00000015155	ENSBTAP00000036401	172410	0	396430	0	51485	0
ENSBTAG00000005904	ENSBTAP00000007758	4822200	7048800	2812500	2763600	3800400	2330900
ENSBTAG00000002880	ENSBTAP00000053315	871320	2392400	2814100	3959300	2204100	3412100
ENSBTAG00000015731	ENSBTAP00000020880	2612900	2088300	2360800	1275500	2395100	1801900
ENSBTAG00000007430	ENSBTAP00000009771	510450	418200	455690	441030	1176200	724580
ENSBTAG00000012697	ENSBTAP00000032864	55378000	55047000	37549000	37727000	36353000	45136000
ENSBTAG00000007757	ENSBTAP00000010198	0	72414	0	115580	1185300	259650
ENSBTAG00000018186	ENSBTAP00000024203	28612000	26148000	25571000	32582000	35387000	25722000
ENSBTAG00000010971	ENSBTAP00000014566	360750	0	153190	0	46702	0
ENSBTAG00000034373	ENSBTAP00000051651	5284000	14349000	8152800	5475300	2946300	6610800
ENSBTAG00000015000	ENSBTAP00000019970	54929000	69270000	60768000	52734000	56317000	56699000
ENSBTAG00000019516	ENSBTAP00000025997	3120900	3862000	5517600	2651900	1538900	3936600
ENSBTAG00000017967	ENSBTAP00000023908	18027000	20353000	9213900	13093000	10428000	7540700
ENSBTAG00000006730	ENSBTAP00000029404	664070	1448800	2222900	1688600	2439500	2479900
ENSBTAG00000021864	ENSBTAP00000029147	4353000	2508800	2426700	1983200	1432200	2689000
ENSBTAG00000035907	ENSBTAP00000047104	7864000	6960200	11531000	6731300	7788000	3741900
ENSBTAG00000003942	ENSBTAP00000005146	3619600	1654500	4211300	14926000	6020100	3755700
ENSBTAG00000018463	ENSBTAP00000024572	1460700000	859470000	719060000	768400000	683730000	568440000
ENSBTAG00000027991	ENSBTAP00000040146	57490	0	0	0	2271400	698630
ENSBTAG00000009887	ENSBTAP00000037506	24650000	25345000	36434000	19506000	26580000	21484000
ENSBTAG00000018973	ENSBTAP00000025255	112540	1069600	722740	937790	1943900	920680
ENSBTAG00000020109	ENSBTAP00000026786	85107	20664	22850	0	28506	0
ENSBTAG00000011832	ENSBTAP00000015703	729260	141660	286120	628560	1790900	592310
ENSBTAG00000009761	ENSBTAP00000012872	23593000	13341000	18599000	26534000	18711000	27978000
ENSBTAG00000018201	ENSBTAP00000024227	0	613470	0	561330	447890	491050
ENSBTAG00000014718	ENSBTAP00000019583	99847	0	27588	0	0	0
ENSBTAG00000019782	ENSBTAP00000026358	199620000	204770000	153220000	150800000	180090000	139540000
ENSBTAG00000037673	ENSBTAP00000021896	8034600	6602800	2074700	3108800	1666200	3804700
ENSBTAG00000002591	ENSBTAP00000003355	1598900	4102300	3924400	5144500	3390800	5529600
ENSBTAG00000009949	ENSBTAP00000013123	4858000	4149600	3563500	3958500	3550400	3240900
ENSBTAG00000005469	ENSBTAP00000007194	1850300	3578500	4002800	3861200	6694400	3802500
ENSBTAG00000006963	ENSBTAP00000009152	28029000	9986600	11283000	9317400	7671500	7574800
ENSBTAG00000002086	ENSBTAP00000002695	0	483870	304940	659360	1176600	243270
ENSBTAG00000016598	ENSBTAP00000042130	26075000	32408000	34836000	34694000	42718000	32847000
ENSBTAG00000008631	ENSBTAP00000011382	0	3036700	2578800	2310000	4116300	3847900
ENSBTAG00000015438	ENSBTAP00000020523	5401000	3390500	5928100	3556900	4479100	2848500
ENSBTAG00000013468	ENSBTAP00000017912	317600000	245400000	166350000	216440000	167200000	136390000
ENSBTAG00000014764	ENSBTAP00000019643	16067000	32395000	24668000	19743000	17269000	15562000
ENSBTAG00000005718	ENSBTAP00000007519	31721	97653	0	118630	88308	514730
ENSBTAG00000016764	ENSBTAP00000022299	60899000	74508000	57565000	56070000	61129000	50152000
ENSBTAG00000012966	ENSBTAP00000017239	1953900	432530	745850	159170	612970	327810
ENSBTAG00000008443	ENSBTAP00000011109	0	112310	0	156530	93545	59644
ENSBTAG00000010125	ENSBTAP00000012497	305140	1499400	503200	3192300	699040	1811300
ENSBTAG00000013327	ENSBTAP00000017722	34685000	108740000	48890000	34532000	33069000	29444000
ENSBTAG00000013081	ENSBTAP00000017392	4518000	6566700	5157000	5171600	7490200	10488000
ENSBTAG00000017121	ENSBTAP00000022763	8669800000	4854700000	3317800000	3855500000	3591800000	2545100000
ENSBTAG00000015654	ENSBTAP00000020790	3191600	5594500	4921500	5145800	11583000	5937300
ENSBTAG00000016152	ENSBTAP00000021501	411690	155160	353230	1125100	1867500	93059
ENSBTAG00000019956	ENSBTAP00000026582	3025400	1643700	1491000	1237500	1700100	1034500
ENSBTAG00000015186	ENSBTAP00000001955	833510	891630	603870	917160	817650	1258600
ENSBTAG00000021377	ENSBTAP00000028498	40414	25338	172710	0	0	37257
ENSBTAG00000011127	ENSBTAP00000042092	152190	296430	0	329900	412960	168470
ENSBTAG00000000404	ENSBTAP00000000518	2704500	3480300	3053100	2720800	2918200	1325800
ENSBTAG00000026236	ENSBTAP00000037042	612370	438260	609150	1202300	378660	1814900
ENSBTAG00000018469	ENSBTAP00000024584	23419000	18508000	17561000	14398000	18823000	17072000
ENSBTAG00000017077	ENSBTAP00000022710	332790	422850	623110	451480	808870	676130
ENSBTAG00000004109	ENSBTAP00000045451	4186500	5784800	3823600	5385600	6160100	5071000
ENSBTAG00000006321	ENSBTAP00000008293	1693700	2195600	1882800	1270400	1927200	1586100
ENSBTAG00000006463	ENSBTAP00000008473	1605200	4220000	3329500	4185400	6701800	3429700
ENSBTAG00000014302	ENSBTAP00000019001	2887300	2654200	2650900	2462800	3824100	3757800
ENSBTAG00000004230	ENSBTAP00000005542	1624000	973180	1091500	1236300	759230	0
ENSBTAG00000012582	ENSBTAP00000053447	0	0	0	0	365140	87030
ENSBTAG00000007622	ENSBTAP00000010022	35126000	46230000	31028000	20402000	38302000	24807000
ENSBTAG00000002428	ENSBTAP00000003165	6455700	6052800	3952400	4892500	1068900	4562700
ENSBTAG00000004075	ENSBTAP00000005323	224420	0	798450	47260	0	0
ENSBTAG00000007343	ENSBTAP00000024902	12857000	17838000	13759000	14764000	4367600	11336000
ENSBTAG00000016730	ENSBTAP00000022237	4831900	5913100	4081000	6919900	7467300	4614800
ENSBTAG00000025005	ENSBTAP00000034763	0	1032100	254010	1061500	2414100	469720
ENSBTAG00000006846	ENSBTAP00000009005	1376800	740810	2060600	3157600	4298800	975410
ENSBTAG00000006396	ENSBTAP00000008386	28036000	29537000	24562000	23179000	22572000	27599000
ENSBTAG00000007540	ENSBTAP00000009923	13452000	11146000	8757800	9228600	9673900	8877000
ENSBTAG00000030174	ENSBTAP00000029362	0	48662	0	176810	45837	27460
ENSBTAG00000019754	ENSBTAP00000026323	717420	940230	1423500	1005300	0	620440
ENSBTAG00000005119	ENSBTAP00000006754	2049400	1368900	2002300	1206300	1065400	1839500
ENSBTAG00000006045	ENSBTAP00000007943	74278000	44003000	49210000	49126000	37430000	40671000
ENSBTAG00000015557	ENSBTAP00000020696	165860	496650	294170	208340	105030	226100
ENSBTAG00000006075	ENSBTAP00000007982	4773400	9164000	6508900	9551400	6851600	11644000
ENSBTAG00000004258	ENSBTAP00000005581	101440000	100150000	77023000	103960000	102090000	104690000
ENSBTAG00000005304	ENSBTAP00000006978	0	211610	310990	295230	661730	224010
ENSBTAG00000003773	ENSBTAP00000004912	438250	448050	560480	421380	703730	833830
ENSBTAG00000000524	ENSBTAP00000000683	23504000	27353000	11910000	8787900	20306000	10041000
ENSBTAG00000012497	ENSBTAP00000016581	5086100	5359000	4557900	5407400	6117000	5047400
ENSBTAG00000012210	ENSBTAP00000016204	6194900	5336900	8109600	5230500	11772000	12287000
ENSBTAG00000003401	ENSBTAP00000004410	34779000	42520000	40685000	39806000	32457000	31934000
ENSBTAG00000005586	ENSBTAP00000007338	765100	919820	774770	846440	2555000	1162800
ENSBTAG00000018255	ENSBTAP00000049867	408850000	475470000	563980000	445130000	287240000	441500000
ENSBTAG00000018801	ENSBTAP00000025026	0	1784600	435910	1477500	1660300	1272500
ENSBTAG00000006441	ENSBTAP00000008447	4039600	2820500	872250	3348100	4620000	3736500
ENSBTAG00000004072	ENSBTAP00000005324	6498000	9765800	7125400	7358800	3810600	6413100
ENSBTAG00000018483	ENSBTAP00000024600	6057800	4488900	2995800	1117900	4212900	3177300
ENSBTAG00000000458	ENSBTAP00000000581	351620	251020	218790	174030	280640	125130
ENSBTAG00000004937	ENSBTAP00000006494	292880	181060	218210	384380	1182700	269360
ENSBTAG00000033326	ENSBTAP00000016201	8553700	24922000	15036000	11565000	4570200	11473000
ENSBTAG00000012858	ENSBTAP00000017090	2311700	2494200	2980100	2393400	1906700	2447800
ENSBTAG00000006059	ENSBTAP00000007959	143670	694350	503220	94034	429550	0
ENSBTAG00000002573	ENSBTAP00000003333	10139000	4661900	5072700	4476500	4437600	3992300
ENSBTAG00000002528	ENSBTAP00000053182	2350900	5515700	2673500	5451600	4600500	4603800
ENSBTAG00000007196	ENSBTAP00000009469	393000000	401970000	242540000	310380000	184490000	288090000
ENSBTAG00000009389	ENSBTAP00000012357	27744000	38580000	34566000	40874000	62095000	33688000
ENSBTAG00000005517	ENSBTAP00000007254	562640	986490	16806	280700	2949100	1556700
ENSBTAG00000010135	ENSBTAP00000013376	1904500	0	775020	2302600	1841600	1103000
ENSBTAG00000021227	ENSBTAP00000028282	10047000	10178000	6625900	3871000	4590400	9778300
ENSBTAG00000003390	ENSBTAP00000004398	0	1081000	1191500	1162200	1772200	1061400
ENSBTAG00000017122	ENSBTAP00000022744	99993000	94085000	125280000	132720000	118220000	112580000
ENSBTAG00000002580	ENSBTAP00000003343	1820100	1164300	1207600	1984500	1854600	1417900
ENSBTAG00000001441	ENSBTAP00000001890	5197100	1018700	876420	691750	305900	546240
ENSBTAG00000020518	ENSBTAP00000027339	75664000	68434000	50755000	57436000	57603000	48801000
ENSBTAG00000021976	ENSBTAP00000029301	4196900	5164400	3271900	2218300	3547600	3930100
ENSBTAG00000011207	ENSBTAP00000014883	94420000	81302000	115930000	101090000	24606000	70884000
ENSBTAG00000024561	ENSBTAP00000034086	36925000	32038000	8725800	17777000	69398000	61402000
ENSBTAG00000017834	ENSBTAP00000023709	130720000	82447000	81919000	73758000	50306000	92437000
ENSBTAG00000017710	ENSBTAP00000042386	6418500	5792500	5340300	4327900	6054100	4851500
ENSBTAG00000010593	ENSBTAP00000014015	0	293010	148900	290070	1215600	219780
ENSBTAG00000007484	ENSBTAP00000009844	827910	2385300	1988200	1610800	6215300	2954600
ENSBTAG00000014093	ENSBTAP00000018741	28214000	21397000	26652000	22115000	23520000	22514000
ENSBTAG00000019269	ENSBTAP00000025663	278310000	231370000	327220000	268600000	155610000	243120000
ENSBTAG00000017713	ENSBTAP00000041243	518530	341420	0	295300	1383100	567290
ENSBTAG00000002767	ENSBTAP00000003589	1586800	7266500	2150600	10316000	9402700	2755300
ENSBTAG00000005027	ENSBTAP00000006613	3981600	3017000	1784800	2001000	2488900	1703900
ENSBTAG00000025762	ENSBTAP00000036278	1001300	1133100	1134400	688940	1228000	493590
ENSBTAG00000009915	ENSBTAP00000040766	1154900	1035900	1582300	1410600	1627500	1424200
ENSBTAG00000016680	ENSBTAP00000022180	8083900	10979000	4311700	5453600	5445400	5076200
ENSBTAG00000040606	ENSBTAP00000018855	20543000	17424000	12948000	4759600	6667800	19679000
ENSBTAG00000017825	ENSBTAP00000023702	12923000	16557000	12386000	13583000	8885500	12107000
ENSBTAG00000001996	ENSBTAP00000002587	735830	585830	0	655630	2188700	626460
ENSBTAG00000039456	ENSBTAP00000051846	7035400	3527600	5389300	7251600	19762000	6079800
ENSBTAG00000008716	ENSBTAP00000011484	14486000	17043000	9554800	11623000	11875000	7844500
ENSBTAG00000004568	ENSBTAP00000006001	1753700	3753400	3190200	1921100	2446400	1972300
ENSBTAG00000024240	ENSBTAP00000033383	506740	1425700	5058800	549740	0	1025700
ENSBTAG00000013016	ENSBTAP00000017303	0	0	0	0	1106900	191780
ENSBTAG00000033662	ENSBTAP00000053174	837500	481870	627440	1282900	514800	1114700
ENSBTAG00000008034	ENSBTAP00000010569	0	1008700	337440	120240	0	95332
ENSBTAG00000000598	ENSBTAP00000000790	3084500	1370100	620270	2045900	2961700	3096200
ENSBTAG00000017020	ENSBTAP00000022630	21331000	21048000	22585000	7714000	26834000	2242700
ENSBTAG00000016315	ENSBTAP00000021704	6802500	1650100	3607700	1844900	2713600	1719700
ENSBTAG00000000948	ENSBTAP00000044443	13327000	9542600	8200600	6112800	10996000	4795000
ENSBTAG00000044020	ENSBTAP00000053807	51953000	6598500	15812000	15828000	2450700	1014700
ENSBTAG00000022102	ENSBTAP00000029755	91783	0	0	140090	0	216390
ENSBTAG00000006969	ENSBTAP00000009158	150490000	138830000	126140000	110290000	147090000	89317000
ENSBTAG00000005127	ENSBTAP00000006760	7474700	9859400	9351900	6830800	9004400	7124900
ENSBTAG00000020218	ENSBTAP00000046882	8369000	8267300	13944000	8194100	8397400	6676600
ENSBTAG00000017831	ENSBTAP00000039591	5602700	6854800	5185600	6763400	9049700	5848700
ENSBTAG00000002769	ENSBTAP00000003599	0	0	308010	0	681120	470520
ENSBTAG00000000575	ENSBTAP00000000752	13595000	9445700	8018500	6495800	5736100	10499000
ENSBTAG00000000550	ENSBTAP00000000721	0	255000	2111100	3611500	0	4340700
ENSBTAG00000021506	ENSBTAP00000028661	3973100	5792000	5114500	4786800	3654300	4113600
ENSBTAG00000000897	ENSBTAP00000001190	1197100	1949000	276660	1325700	2890500	1717200
ENSBTAG00000031160	ENSBTAP00000041616	978130000	647040000	538370000	513060000	601370000	547660000
ENSBTAG00000022160	ENSBTAP00000029889	948150	1061100	1185500	1168400	1081800	1649500
ENSBTAG00000020116	ENSBTAP00000011795	78149000	34292000	35254000	29403000	42474000	13875000
ENSBTAG00000013414	ENSBTAP00000052237	4995000	5077800	2077600	3145400	3015600	2150000
ENSBTAG00000016211	ENSBTAP00000043333	0	65263	63278	201160	0	173100
ENSBTAG00000032452	ENSBTAP00000050952	9622000	29022000	5996700	25244000	37954000	16484000
ENSBTAG00000010193	ENSBTAP00000013451	16565000	16006000	10669000	11946000	13882000	7946700
ENSBTAG00000002045	ENSBTAP00000002650	3437900	908510	2714600	952110	1843600	1332300
ENSBTAG00000007993	ENSBTAP00000010507	5391300	10241000	7651300	6365900	4046300	6816100
ENSBTAG00000002676	ENSBTAP00000003467	3711200	3176600	4026000	3957400	9343100	4166800
ENSBTAG00000021131	ENSBTAP00000028162	109910000	117820000	123000000	96995000	123840000	87223000
ENSBTAG00000013369	ENSBTAP00000017783	29101000	28911000	45003000	69822000	26671000	57706000
ENSBTAG00000001852	ENSBTAP00000002416	13176000	25130000	17648000	17221000	28665000	29176000
ENSBTAG00000005681	ENSBTAP00000007465	0	1343000	983990	2831700	1046200	1057500
ENSBTAG00000005122	ENSBTAP00000006757	8724700	5297400	5812100	4767400	5978400	4974900
ENSBTAG00000005002	ENSBTAP00000006586	186540	311200	157070	0	211700	156260
ENSBTAG00000018278	ENSBTAP00000024326	19412000	20346000	10535000	9230500	15837000	11927000
ENSBTAG00000008709	ENSBTAP00000011476	937140	454090	348330	1898200	687070	733420
ENSBTAG00000015690	ENSBTAP00000020833	748490	1451300	1464500	1666300	1153100	2606400
ENSBTAG00000006029	ENSBTAP00000007922	8777400	10597000	8533700	9226800	14961000	10437000
ENSBTAG00000017755	ENSBTAP00000023612	1204500	1876500	1430400	1661100	1809700	1769900
ENSBTAG00000017131	ENSBTAP00000022772	98421	0	12798	0	0	0
ENSBTAG00000014841	ENSBTAP00000019765	194600	341580	537850	1068600	196310	803000
ENSBTAG00000002303	ENSBTAP00000002972	469240	1632600	1388200	1660800	2192700	1244800
ENSBTAG00000016156	ENSBTAP00000021507	87583000	48827000	6166900	10099000	10573000	33387000
ENSBTAG00000017482	ENSBTAP00000023241	1070400	1834500	2251900	3505700	1656600	2295900
ENSBTAG00000018972	ENSBTAP00000025254	3183600	2331400	2672800	1434300	1884500	2991600
ENSBTAG00000010992	ENSBTAP00000014593	1529900	5536100	2557800	5701900	3404400	5563100
ENSBTAG00000017389	ENSBTAP00000023122	33300000	45460000	36542000	34386000	35373000	32114000
ENSBTAG00000011256	ENSBTAP00000014951	0	0	0	0	51440	426580
ENSBTAG00000010082	ENSBTAP00000013292	2896900	3052200	5109100	7527500	2617400	6996800
ENSBTAG00000006370	ENSBTAP00000008358	70183000	19507000	20637000	17740000	18483000	14640000
ENSBTAG00000005969	ENSBTAP00000007832	858270	678580	402730	392600	1283400	2785000
ENSBTAG00000023487	ENSBTAP00000007369	10064000	4937900	2136600	4044600	1633100	2865400
ENSBTAG00000002280	ENSBTAP00000033805	0	1044700	0	987030	418420	1070300
ENSBTAG00000006487	ENSBTAP00000008502	1594800	1654200	1981100	2161900	7238900	1958900
ENSBTAG00000015989	ENSBTAP00000021268	11756000	17176000	2732200	7293800	2881600	5884600
ENSBTAG00000010701	ENSBTAP00000014162	146800	77918	186040	132700	371840	185960
ENSBTAG00000006422	ENSBTAP00000008424	13080000	15586000	9244400	11387000	9630900	10114000
ENSBTAG00000020345	ENSBTAP00000027115	10652000	4095700	4654000	5562900	3468700	2173800
ENSBTAG00000014685	ENSBTAP00000019547	0	3015400	2389600	2395600	3891500	2737100
ENSBTAG00000000848	ENSBTAP00000001130	1319700	1345700	2717900	1470700	3652000	3085200
ENSBTAG00000016472	ENSBTAP00000042488	9108900	7134900	4101600	5056900	6334800	2393900
ENSBTAG00000003072	ENSBTAP00000003999	2115800	3260200	6538700	2916300	2341500	1876500
ENSBTAG00000011182	ENSBTAP00000014850	1235400	5185600	4070100	4554100	6875900	4146900
ENSBTAG00000015426	ENSBTAP00000020501	1508500	3136100	4387700	2736900	1378100	1655200
ENSBTAG00000017803	ENSBTAP00000023671	9928100	7797400	3125400	3130800	4264600	5883700
ENSBTAG00000001928	ENSBTAP00000002508	85705000	73794000	69054000	64037000	79274000	55104000
ENSBTAG00000011866	ENSBTAP00000015750	3381900	540000	543520	396750	610210	115180
ENSBTAG00000003752	ENSBTAP00000004885	3072800	2396900	2019300	2677800	3870600	2690100
ENSBTAG00000010956	ENSBTAP00000014549	4928100	5534700	4775400	4635100	5183600	3803000
ENSBTAG00000010624	ENSBTAP00000014053	12878000	8918100	7211100	6528200	8619600	7650000
ENSBTAG00000006690	ENSBTAP00000008799	5770400	4876500	5375800	4214000	5821500	3142100
ENSBTAG00000019926	ENSBTAP00000026544	228270	542830	18008	10806	177400	43651
ENSBTAG00000022520	ENSBTAP00000011616	74724000	83308000	80214000	77848000	138080000	87570000
ENSBTAG00000004767	ENSBTAP00000006260	0	7877400	4555100	0	0	3533900
ENSBTAG00000014553	ENSBTAP00000019346	0	0	64871	0	79828	226260
ENSBTAG00000008528	ENSBTAP00000011242	0	928130	1192500	1038500	1400100	1006500
ENSBTAG00000004279	ENSBTAP00000005600	10501000	7187300	2474600	7715600	18623000	8398600
ENSBTAG00000016311	ENSBTAP00000040899	314850	208710	0	114740	1661200	412020
ENSBTAG00000000146	ENSBTAP00000000167	2021800	4329100	3068300	4318500	4814100	3143500
ENSBTAG00000008967	ENSBTAP00000011803	16759000	24739000	9257500	24980000	25444000	17826000
ENSBTAG00000019085	ENSBTAP00000025405	871120	2369500	2452000	1321800	1559300	954130
ENSBTAG00000018656	ENSBTAP00000024825	16124000	33862000	24462000	26214000	39244000	30809000
ENSBTAG00000016149	ENSBTAP00000021495	2689300	3593100	3164400	3380900	4570300	3206200
ENSBTAG00000015978	ENSBTAP00000021256	121350000	76063000	53885000	46403000	78056000	51361000
ENSBTAG00000037726	ENSBTAP00000049395	1023500	2125500	1426200	1631000	1939100	2266600
ENSBTAG00000012253	ENSBTAP00000016254	0	1262600	269850	834130	2453700	612930
ENSBTAG00000009939	ENSBTAP00000013112	36668000	33674000	42034000	26736000	40263000	28898000
ENSBTAG00000040116	ENSBTAP00000049910	16115000	36878000	14858000	33234000	90768000	20840000
ENSBTAG00000008915	ENSBTAP00000011734	1821600	1742900	2424800	2230900	3444400	1999000
ENSBTAG00000002829	ENSBTAP00000003662	16377000	13875000	15932000	17926000	15901000	15846000
ENSBTAG00000030974	ENSBTAP00000003192	56896000	55806000	47417000	55268000	46830000	39898000
ENSBTAG00000016952	ENSBTAP00000022548	1279500	1849200	1987000	1861300	2359600	1828800
ENSBTAG00000011943	ENSBTAP00000015848	350170	1134600	265430	826260	1646000	665160
ENSBTAG00000018513	ENSBTAP00000024641	76737000	80813000	63419000	69317000	22994000	72175000
ENSBTAG00000008498	ENSBTAP00000011202	13276000	10999000	2701000	5353300	5054000	5756500
ENSBTAG00000015388	ENSBTAP00000020452	0	1488000	98968	40512	16947000	2410900
ENSBTAG00000004855	ENSBTAP00000006383	46343000	33320000	24605000	26661000	32873000	20274000
ENSBTAG00000009711	ENSBTAP00000012812	691300	1339300	1181700	721530	700770	1039300
ENSBTAG00000017626	ENSBTAP00000023441	738160	373040	491990	1153800	293300	4761400
ENSBTAG00000014233	ENSBTAP00000018917	14326000	13554000	12439000	10247000	14375000	11108000
ENSBTAG00000018854	ENSBTAP00000032384	24381000	18473000	12658000	9770600	16321000	16031000
ENSBTAG00000012225	ENSBTAP00000016216	92352	511300	750360	108410	82776	423200
ENSBTAG00000027173	ENSBTAP00000038767	0	635480	346660	538620	1353000	312270
ENSBTAG00000011396	ENSBTAP00000001668	16308000	8526100	9092500	6555800	11114000	6450200
ENSBTAG00000009535	ENSBTAP00000012544	11461000	13382000	10283000	10383000	12035000	6090300
ENSBTAG00000015145	ENSBTAP00000020148	39636000	29871000	14652000	22440000	8627300	24044000
ENSBTAG00000008703	ENSBTAP00000011469	9892100	7852100	6492500	8525400	6411000	3331100
ENSBTAG00000021102	ENSBTAP00000028111	14634000	14845000	12148000	9931100	3596900	15967000
ENSBTAG00000013907	ENSBTAP00000018469	3646500	3949300	2868500	3125700	8419900	4311100
ENSBTAG00000012442	ENSBTAP00000016512	15775000	20102000	18857000	14690000	12437000	19528000
ENSBTAG00000012330	ENSBTAP00000016359	3353600	19802000	6972000	6208300	645910	5839200
ENSBTAG00000011573	ENSBTAP00000015375	5911000	6070900	11244000	6448800	15702000	11560000
ENSBTAG00000010451	ENSBTAP00000013796	1141900	736870	844710	1227500	889460	5688000
ENSBTAG00000004416	ENSBTAP00000005789	1771800	5399700	3468800	4913700	6469000	3621300
ENSBTAG00000018065	ENSBTAP00000024051	444600	1256400	721270	1671700	1404700	629760
ENSBTAG00000001700	ENSBTAP00000041451	9337500	8277900	6765300	8394300	11220000	8603100
ENSBTAG00000007450	ENSBTAP00000042824	0	0	328800	499830	463860	0
ENSBTAG00000044075	ENSBTAP00000053290	1288300	64674	47850	15217	46155	0
ENSBTAG00000017426	ENSBTAP00000023165	771020	392400	1261700	299430	3641200	1733300
ENSBTAG00000013308	ENSBTAP00000017696	17492000	11252000	13495000	12497000	10601000	12818000
ENSBTAG00000000497	ENSBTAP00000000630	18268000	13545000	9174600	9399200	12677000	9773500
ENSBTAG00000006202	ENSBTAP00000008146	43917000	41007000	36383000	40802000	29022000	37975000
ENSBTAG00000010508	ENSBTAP00000013889	26839000	10071000	16251000	15632000	4537700	13700000
ENSBTAG00000001105	ENSBTAP00000001463	12775000	21140000	14281000	18061000	22012000	17576000
ENSBTAG00000003037	ENSBTAP00000003953	2627300	275920	1324300	968800	569830	437950
ENSBTAG00000009615	ENSBTAP00000012655	363660000	402490000	352150000	291410000	392010000	328260000
ENSBTAG00000016151	ENSBTAP00000021497	0	216330	0	220010	742800	0
ENSBTAG00000039374	ENSBTAP00000053578	7134600	4409000	4419300	3470500	4944000	4321900
ENSBTAG00000004555	ENSBTAP00000005988	14873000	90961	678960	74059	3763.3	32041
ENSBTAG00000020309	ENSBTAP00000027067	0	2046800	1493000	2159100	3291700	988900
ENSBTAG00000013530	ENSBTAP00000017991	23175000	33687000	28511000	25416000	23409000	26404000
ENSBTAG00000006227	ENSBTAP00000008177	2168000	3880400	8292400	449710	5542900	291360
ENSBTAG00000019081	ENSBTAP00000025418	91213000	71164000	164150000	64085000	107380000	48662000
ENSBTAG00000008648	ENSBTAP00000011403	10424000	10015000	13500000	6539600	12935000	7000200
ENSBTAG00000012632	ENSBTAP00000050712	0	106900	132700	52490	470180	142360
ENSBTAG00000012957	ENSBTAP00000017211	6216700	8337200	5137500	8064600	9917100	6236700
ENSBTAG00000001654	ENSBTAP00000002168	402070	1052300	684530	1299200	578720	1193800
ENSBTAG00000006883	ENSBTAP00000009044	7950400	2146500	0	1474500	311440	678660
ENSBTAG00000011802	ENSBTAP00000015668	304500000	416540000	380220000	333380000	352500000	299770000
ENSBTAG00000022242	ENSBTAP00000026834	1688600	1672700	1745500	2212400	2580400	1410000
ENSBTAG00000003697	ENSBTAP00000033377	4022000	6743700	5515600	6395000	8299200	5296600
ENSBTAG00000014474	ENSBTAP00000030612	2767300	3171700	2626200	4397000	2152200	4453100
ENSBTAG00000007330	ENSBTAP00000009642	354850	582050	717030	1158100	800160	432830
ENSBTAG00000015038	ENSBTAP00000020020	64055000	14031000	12072000	10893000	8303900	17014000
ENSBTAG00000016420	ENSBTAP00000021838	7690200	6456300	5996700	5427300	6962700	5536100
ENSBTAG00000016105	ENSBTAP00000021436	8672100	6564800	10462000	11337000	63728000	7442300
ENSBTAG00000015254	ENSBTAP00000020296	992750	5854700	2598200	2031500	2192600	431000
ENSBTAG00000020498	ENSBTAP00000047327	2178400	962800	674380	1668400	1915800	1688900
ENSBTAG00000004593	ENSBTAP00000006030	0	429170	635810	338960	2552000	476330
ENSBTAG00000002378	ENSBTAP00000003073	9913700	4701300	2833500	3818600	4379600	2429400
ENSBTAG00000007454	ENSBTAP00000009803	4571100	328580	727570	1038700	0	287260
ENSBTAG00000038149	ENSBTAP00000051805	17201000	24702000	22834000	19779000	17406000	20117000
ENSBTAG00000016079	ENSBTAP00000021397	10127000	4527400	3241000	1751000	4320100	4707300
ENSBTAG00000013606	ENSBTAP00000018091	10920000	2620300	1099800	2660800	1378700	1096000
ENSBTAG00000014204	ENSBTAP00000018877	3127600	48192	0	0	9910.2	0
ENSBTAG00000021894	ENSBTAP00000053328	1126500	1049200	1745700	2365400	2784600	768280
ENSBTAG00000002357	ENSBTAP00000003042	310660	3069000	3559500	1292400	1541800	970470
ENSBTAG00000006072	ENSBTAP00000007978	9910700	4190200	8668700	2927600	8077800	4727800
ENSBTAG00000003201	ENSBTAP00000004159	466160	206280	103400	429790	760270	188990
ENSBTAG00000021395	ENSBTAP00000028520	35964000	13362000	10560000	10612000	15802000	7950300
ENSBTAG00000012044	ENSBTAP00000044536	0	583300	819120	895160	7855300	160140
ENSBTAG00000018317	ENSBTAP00000024373	24769	11816	46352	57028	2009100	18239
ENSBTAG00000010229	ENSBTAP00000013512	721570	1767900	1477700	1317400	16721000	1483100
ENSBTAG00000010709	ENSBTAP00000014176	4085000	1781300	1605200	1431500	2316800	1040900
ENSBTAG00000011839	ENSBTAP00000015713	5341800	45439	199000	243380	56284	0
ENSBTAG00000012865	ENSBTAP00000017097	4643600	2030000	1457200	2578700	7262600	3543700
ENSBTAG00000011934	ENSBTAP00000015834	0	28034	0	105620	12652000	0
ENSBTAG00000013127	ENSBTAP00000037616	0	51193	72702	0	33529	18775
ENSBTAG00000014906	ENSBTAP00000019848	0	797970	397460	0	0	393280
ENSBTAG00000008140	ENSBTAP00000010702	0	1285400	989090	268650	463420	354420
ENSBTAG00000015414	ENSBTAP00000020484	0	36086	0	0	1483100	32243
ENSBTAG00000012232	ENSBTAP00000016224	0	2184600	1285900	1993300	1526600	1916000
ENSBTAG00000027446	ENSBTAP00000039209	15501000	20573000	17338000	18186000	19032000	21703000
ENSBTAG00000002879	ENSBTAP00000003732	3113400	5423500	2489000	4252000	6654200	3880800
ENSBTAG00000006955	ENSBTAP00000009138	6217500	8002600	6555700	6636100	11069000	7487700
ENSBTAG00000032915	ENSBTAP00000017911	7379600	6853600	5358500	5638900	10547000	8047500
ENSBTAG00000030190	ENSBTAP00000018479	550150000	485990000	708840000	797860000	484270000	873400000
ENSBTAG00000021776	ENSBTAP00000029026	1238800	2987200	1156800	2068500	4171300	1957000
ENSBTAG00000017265	ENSBTAP00000022946	816440	749130	467020	704840	1336900	701630
ENSBTAG00000005373	ENSBTAP00000007068	97778000	575280	562950	118570	409620	1164300
ENSBTAG00000017704	ENSBTAP00000023552	0	0	0	0	23891	0
ENSBTAG00000017567	ENSBTAP00000053663	0	0	0	0	119650	0
ENSBTAG00000013513	ENSBTAP00000017968	0	0	0	0	893140	0
ENSBTAG00000000203	ENSBTAP00000000240	0	0	0	76936	0	0
ENSBTAG00000003450	ENSBTAP00000004480	0	0	50501	0	0	0
ENSBTAG00000008090	ENSBTAP00000033542	0	0	0	0	0	871660
ENSBTAG00000010109	ENSBTAP00000013337	0	0	16624	0	0	0
ENSBTAG00000011786	ENSBTAP00000015643	0	0	0	11857	0	0
ENSBTAG00000031669	ENSBTAP00000042343	0	0	0	0	292360	0
ENSBTAG00000015077	ENSBTAP00000042872	0	0	68354	0	0	0
ENSBTAG00000021810	ENSBTAP00000029071	0	0	0	0	833600	0
ENSBTAG00000008990	ENSBTAP00000011834	0	0	0	0	128140	0
ENSBTAG00000014032	ENSBTAP00000018645	0	244370	0	0	0	0
ENSBTAG00000018236	ENSBTAP00000053352	0	0	0	0	39609	0
ENSBTAG00000007976	ENSBTAP00000030039	0	47436	0	0	0	0
ENSBTAG00000015828	ENSBTAP00000021025	0	0	0	295120	0	0
ENSBTAG00000009188	ENSBTAP00000012108	2606200	0	0	0	0	0
ENSBTAG00000027795	ENSBTAP00000039865	0	0	133130	0	0	0
ENSBTAG00000021829	ENSBTAP00000029099	0	0	88670	0	0	0
ENSBTAG00000003577	ENSBTAP00000004656	0	0	0	60026	0	0
ENSBTAG00000018847	ENSBTAP00000025094	0	0	0	0	0	1249000
ENSBTAG00000039178	ENSBTAP00000005452	57546	0	0	0	0	0
ENSBTAG00000011904	ENSBTAP00000015793	0	0	0	0	1548100	0
ENSBTAG00000016640	ENSBTAP00000022133	252690	0	0	0	0	0
ENSBTAG00000008840	ENSBTAP00000011640	0	0	0	0	0	37081
ENSBTAG00000001292	ENSBTAP00000001704	0	0	0	0	0	23761
ENSBTAG00000011998	ENSBTAP00000031396	0	0	0	0	0	339720
ENSBTAG00000037815	ENSBTAP00000043065	0	0	0	0	0	14588
ENSBTAG00000039693	ENSBTAP00000049575	0	0	0	9422.7	0	0
ENSBTAG00000024611	ENSBTAP00000030173	0	0	0	0	67381	0
ENSBTAG00000030965	ENSBTAP00000003728	0	0	0	135560	0	0
ENSBTAG00000008431	ENSBTAP00000011091	80348	0	0	0	0	0
ENSBTAG00000005845	ENSBTAP00000007684	0	0	0	0	0	68052
ENSBTAG00000020759	ENSBTAP00000027665	0	0	0	0	121060	0
ENSBTAG00000008442	ENSBTAP00000011107	0	0	0	0	0	47109
ENSBTAG00000009951	ENSBTAP00000013127	0	0	703930	0	0	0
ENSBTAG00000013116	ENSBTAP00000017447	0	154580	0	0	0	0
ENSBTAG00000019150	ENSBTAP00000041666	0	0	0	0	227090	0
ENSBTAG00000004590	ENSBTAP00000006026	0	0	0	0	959300	0
ENSBTAG00000004556	ENSBTAP00000040493	0	0	0	0	12466	0
ENSBTAG00000001545	ENSBTAP00000002023	0	0	0	55540	0	0
ENSBTAG00000011382	ENSBTAP00000034568	19059	0	0	0	0	0
ENSBTAG00000031567	ENSBTAP00000042212	0	0	0	0	0	12994
ENSBTAG00000004059	ENSBTAP00000033865	742990	0	0	0	0	0
ENSBTAG00000004772	ENSBTAP00000043815	0	0	0	0	0	53865
ENSBTAG00000014345	ENSBTAP00000019075	33763	0	0	0	0	0
ENSBTAG00000013819	ENSBTAP00000018362	0	0	12307	0	0	0
ENSBTAG00000017498	ENSBTAP00000023258	0	0	0	0	35079	0
ENSBTAG00000004530	ENSBTAP00000051369	0	0	0	0	847360	0
ENSBTAG00000017191	ENSBTAP00000052092	130960	104810	102290	145970	89056	218590
ENSBTAG00000019494	ENSBTAP00000025963	14728000	33517000	21602000	9292900	23068000	17213000
ENSBTAG00000003667	ENSBTAP00000053521	7440700	8030000	12770000	9600700	13696000	11105000
ENSBTAG00000019160	ENSBTAP00000048586	9331400	9952700	6868900	7453300	8290500	7488000
ENSBTAG00000017465	ENSBTAP00000023218	1401000	651720	176840	219780	187390	665650
ENSBTAG00000012981	ENSBTAP00000017261	23540000	15143000	14225000	10902000	17285000	14323000
ENSBTAG00000017233	ENSBTAP00000022896	0	207950	168180	140730	0	0
ENSBTAG00000001523	ENSBTAP00000001995	271720	894440	874100	903570	1993900	562250
ENSBTAG00000021944	ENSBTAP00000029256	7111700	602680	233240	415930	280770	609920
ENSBTAG00000009841	ENSBTAP00000031070	36658000	36928000	32751000	34232000	51085000	37017000
ENSBTAG00000009789	ENSBTAP00000012911	1769600	4336500	3350100	1439900	8038200	6226500
ENSBTAG00000030953	ENSBTAP00000051372	6147500	18539000	9761900	18796000	8703400	24259000
ENSBTAG00000032848	ENSBTAP00000036557	8024300	308270	312510	372490	290970	382860
ENSBTAG00000013113	ENSBTAP00000049262	37611000	23323000	30389000	31440000	34762000	38852000
ENSBTAG00000017196	ENSBTAP00000022854	231940000	190950000	171440000	161200000	212690000	134980000
ENSBTAG00000018499	ENSBTAP00000024624	412700	938970	936080	748150	2948700	792120
ENSBTAG00000010426	ENSBTAP00000013758	0	439980	417120	344010	835170	324260
ENSBTAG00000004259	ENSBTAP00000005577	0	8292900	0	180400	0	0
ENSBTAG00000006995	ENSBTAP00000009208	66927000	82285000	86339000	76893000	76410000	54643000
ENSBTAG00000001610	ENSBTAP00000002116	58150	89696	117570	104000	43132	2017200
ENSBTAG00000016929	ENSBTAP00000022514	13447000	12738000	10691000	10846000	13164000	7385400
ENSBTAG00000015527	ENSBTAP00000020634	71603	0	95071	26105	47686	0
ENSBTAG00000007113	ENSBTAP00000009365	3576800	985700	8507200	0	1275300	4328400
ENSBTAG00000005191	ENSBTAP00000006847	17887000	17717000	29678000	13670000	22979000	14043000
ENSBTAG00000006884	ENSBTAP00000021887	5714300	2087800	1672500	1199300	2902000	1295900
ENSBTAG00000019780	ENSBTAP00000026356	4925300	9782400	7730700	9013600	11113000	7453200
ENSBTAG00000008817	ENSBTAP00000011612	7769200	14704000	13883000	15024000	11462000	18652000
ENSBTAG00000006656	ENSBTAP00000008744	20768000	9092600	3063500	5250600	8098500	4101800
ENSBTAG00000025617	ENSBTAP00000052226	153140	1453500	548250	508470	0	438130
ENSBTAG00000003693	ENSBTAP00000004813	56695	167940	332550	171350	2856000	138880
ENSBTAG00000013624	ENSBTAP00000018110	6867200	5343300	5659100	6615000	18517000	5070300
ENSBTAG00000005665	ENSBTAP00000007443	4263600	3480300	2138200	4547300	4149700	3276800
ENSBTAG00000014238	ENSBTAP00000018925	0	94671	67085	0	32255	40994
ENSBTAG00000000704	ENSBTAP00000000941	0	754350	0	841670	400390	359950
ENSBTAG00000009414	ENSBTAP00000012391	10290000	3455700	4244600	4488000	3791700	3458500
ENSBTAG00000019718	ENSBTAP00000026278	109580	35062	277880	133900	1794900	107050
ENSBTAG00000012756	ENSBTAP00000016954	24541000	16980000	14934000	13683000	18391000	15101000
ENSBTAG00000007176	ENSBTAP00000045487	0	64671	0	0	57780	133900
ENSBTAG00000006759	ENSBTAP00000008894	750290	635940	0	0	3632000	935260
ENSBTAG00000007818	ENSBTAP00000010281	1793300	1932500	2155800	2235200	555390	1653000
ENSBTAG00000005075	ENSBTAP00000006689	1803900	0	0	0	89540	0
ENSBTAG00000011024	ENSBTAP00000014645	3444600	257300	0	513220	0	0
ENSBTAG00000004318	ENSBTAP00000005655	1294300	3964500	935570	1578000	1269600	476680
ENSBTAG00000003645	ENSBTAP00000045033	1120300	1888900	1846000	0	0	2439400
ENSBTAG00000020108	ENSBTAP00000026785	0	272510	0	126300	384250	118480
ENSBTAG00000007474	ENSBTAP00000009832	331760	2166300	1588600	856730	5550700	1967400
ENSBTAG00000019512	ENSBTAP00000025996	5447600	8197000	4297500	4740700	6097900	2928300
ENSBTAG00000001553	ENSBTAP00000032110	66314000	96284000	60997000	57269000	76006000	53605000
ENSBTAG00000009121	ENSBTAP00000012029	0	444710	1058800	783500	946530	669470
ENSBTAG00000035379	ENSBTAP00000046706	118710000	20659000	18183000	19365000	23215000	21657000
ENSBTAG00000011473	ENSBTAP00000015248	56393000	114190000	67583000	75709000	32215000	67813000
ENSBTAG00000023907	ENSBTAP00000034542	20172000	9730100	20455000	11634000	16779000	10692000
ENSBTAG00000008896	ENSBTAP00000011714	1570900	2739100	3126000	3451600	3511700	2232100
ENSBTAG00000004278	ENSBTAP00000005603	9747000	11967000	7657600	10019000	18951000	9632700
ENSBTAG00000014843	ENSBTAP00000019767	40809000	11009000	11655000	10797000	14948000	9798500
ENSBTAG00000018556	ENSBTAP00000024695	868510	2326300	1697700	1683700	3227100	1806200
ENSBTAG00000011419	ENSBTAP00000015172	16256000	20280000	15896000	17392000	21719000	18650000
ENSBTAG00000025450	ENSBTAP00000029285	0	1125000	481240	818900	831330	868510
ENSBTAG00000005757	ENSBTAP00000007571	81357000	7535800	10363000	8396800	13689000	9489800
ENSBTAG00000020316	ENSBTAP00000027076	40624000	39975000	27265000	29030000	40663000	11690000
ENSBTAG00000005660	ENSBTAP00000007436	3404200	2641600	3038200	2985300	6185100	2960000
ENSBTAG00000002177	ENSBTAP00000002824	1211100	0	249790	135480	228010	62840
ENSBTAG00000021483	ENSBTAP00000028637	2594600	1992800	2888000	3472400	10434000	1274300
ENSBTAG00000009842	ENSBTAP00000012972	49954000	10523000	10939000	10496000	15515000	8633600
ENSBTAG00000019813	ENSBTAP00000026395	3883000	4874900	9933500	4379600	4963500	4095000
ENSBTAG00000017759	ENSBTAP00000043570	2745700	3184900	3558700	14102000	1300800	4725200
ENSBTAG00000000837	ENSBTAP00000001113	8785300	6640300	6754800	5785000	8525900	3320700
ENSBTAG00000007273	ENSBTAP00000009564	930230000	772040000	775610000	696690000	830020000	773380000
ENSBTAG00000003690	ENSBTAP00000004806	271610	668710	667510	982100	1672300	184090
ENSBTAG00000006616	ENSBTAP00000008678	6079800	6663700	2306900	0	3840900	5439800
ENSBTAG00000009725	ENSBTAP00000012827	334020	219670	231270	400660	188520	421210
ENSBTAG00000004905	ENSBTAP00000006450	57355000	42128000	31284000	40336000	48864000	80981000
ENSBTAG00000016524	ENSBTAP00000041837	4029100	1586900	2584600	2165800	1818000	2256900
ENSBTAG00000016783	ENSBTAP00000022314	1737700	2110000	1016500	1673200	2913000	1692400
ENSBTAG00000015403	ENSBTAP00000020469	1148700	4838300	3485000	2200600	725220	3077500
ENSBTAG00000011494	ENSBTAP00000015277	16124000	11006000	12463000	14658000	7989500	10212000
ENSBTAG00000013526	ENSBTAP00000017986	3028400	3841300	3451800	2868100	13216000	3377000
ENSBTAG00000010322	ENSBTAP00000013636	14632000	9991200	9934600	12025000	18362000	11481000
ENSBTAG00000014129	ENSBTAP00000018777	1277900	905700	1457600	0	1885400	0
ENSBTAG00000013013	ENSBTAP00000017301	1197100	83107	183110	119240	2079700	1072700
ENSBTAG00000012338	ENSBTAP00000016368	0	620730	682490	0	0	539250
ENSBTAG00000007323	ENSBTAP00000047307	3374100	3592100	2829300	2464100	3628400	2502400
ENSBTAG00000010230	ENSBTAP00000011678	18241000	19759000	15394000	15898000	18777000	13119000
ENSBTAG00000000778	ENSBTAP00000001034	196250000	161320000	161290000	151280000	182160000	138320000
ENSBTAG00000018320	ENSBTAP00000024376	16788000	27099000	16522000	11234000	21662000	15035000
ENSBTAG00000016021	ENSBTAP00000021325	1304700	4367000	4194500	3187000	4214100	5876800
ENSBTAG00000015114	ENSBTAP00000020111	106170000	92131000	75325000	99269000	76656000	56961000
ENSBTAG00000005108	ENSBTAP00000006736	0	467950	133390	578940	163170	354320
ENSBTAG00000011145	ENSBTAP00000014801	5963600	6240800	4089200	4160500	5879200	3710300
ENSBTAG00000016744	ENSBTAP00000022266	672340	1217600	497620	1024300	0	369590
ENSBTAG00000006320	ENSBTAP00000008292	432190	106100	0	323810	1423300	0
ENSBTAG00000019180	ENSBTAP00000040769	5221200	8964600	7569900	7575000	10925000	7476200
ENSBTAG00000011190	ENSBTAP00000030179	828560000	1105700000	973330000	958070000	592380000	964080000
ENSBTAG00000004127	ENSBTAP00000005402	1453500	1265100	700540	1286500	734160	551180
ENSBTAG00000016161	ENSBTAP00000021517	85685	0	102820	0	0	78315
ENSBTAG00000008635	ENSBTAP00000011388	5725500	5050400	3932600	4544900	4948800	3262600
ENSBTAG00000015112	ENSBTAP00000020108	492350	0	0	276560	543150	194560
ENSBTAG00000007512	ENSBTAP00000009888	10218000	28062	68913	317230	67156	853420
ENSBTAG00000012703	ENSBTAP00000016884	12371000	11646000	5405400	8674900	7308400	7436100
ENSBTAG00000005475	ENSBTAP00000007200	11994000	1092500	1706300	1734300	2224700	1399100
ENSBTAG00000002412	ENSBTAP00000003129	8134600	14451000	13039000	10482000	8659300	11045000
ENSBTAG00000020684	ENSBTAP00000027564	486480	2749300	1177400	2052800	1889700	2273000
ENSBTAG00000017894	ENSBTAP00000023783	0	205150	106970	106600	296440	131970
ENSBTAG00000014518	ENSBTAP00000019298	20852000	20144000	12783000	13886000	19825000	9719500
ENSBTAG00000016956	ENSBTAP00000022558	25650000	37148000	25825000	28758000	24826000	24298000
ENSBTAG00000010204	ENSBTAP00000013464	4366500	5290000	3142600	3535000	3855000	3743900
ENSBTAG00000013727	ENSBTAP00000018248	494870	109700	167960	136870	1516200	309830
ENSBTAG00000004397	ENSBTAP00000051794	4915200	1732700	4452700	5185400	8558900	2605400
ENSBTAG00000002411	ENSBTAP00000041323	14686000	7733600	9638200	7700400	8877300	9803200
ENSBTAG00000013557	ENSBTAP00000018026	906120	1722900	908760	2018800	2337700	687230
ENSBTAG00000024801	ENSBTAP00000034423	0	1846900	877950	941280	1929400	1437000
ENSBTAG00000038748	ENSBTAP00000043063	1070265000	473477500	281310000	382073000	333137500	479625000
ENSBTAG00000001844	ENSBTAP00000002408	652450	2020300	2289900	1273600	547470	1592300
ENSBTAG00000000789	ENSBTAP00000001045	593260	1141700	1534800	1234300	1546800	1248100
ENSBTAG00000012589	ENSBTAP00000016712	21884000	27498000	12964000	14793000	19943000	15871000
ENSBTAG00000006970	ENSBTAP00000009160	1852600	1703300	2105400	1922800	1854300	2488700
ENSBTAG00000012818	ENSBTAP00000017030	0	1077700	1150200	946670	1119400	1140700
ENSBTAG00000017358	ENSBTAP00000023082	0	126360	38770	56484	0	0
ENSBTAG00000014440	ENSBTAP00000019203	15558000	8702800	3877500	7219300	6534800	5498600
ENSBTAG00000000375	ENSBTAP00000000486	767910	478600	253150	161790	6045800	324510
ENSBTAG00000000622	ENSBTAP00000000814	10010000	11996000	6124400	11219000	12287000	9520500
ENSBTAG00000012393	ENSBTAP00000016440	4334200	3725300	8240200	2906400	13721000	8475800
ENSBTAG00000013362	ENSBTAP00000035984	411440	1191900	975350	784700	2984700	784820
ENSBTAG00000009786	ENSBTAP00000046671	12291000	6903000	2495000	4327600	4983100	5087200
ENSBTAG00000012847	ENSBTAP00000017069	297680	1540500	1627800	1423300	2159500	1209100
ENSBTAG00000006007	ENSBTAP00000007890	852090	1214900	587190	1497700	706410	1198900
ENSBTAG00000009245	ENSBTAP00000012182	5719900	4661100	2970800	3682500	4619600	2471700
ENSBTAG00000030648	ENSBTAP00000040892	7724400	9333500	6947500	8568800	8336500	8940000
ENSBTAG00000021746	ENSBTAP00000028988	153130000	167620000	119290000	152900000	114650000	126200000
ENSBTAG00000021160	ENSBTAP00000043007	0	504710	60736	386730	503260	155010
ENSBTAG00000020050	ENSBTAP00000026715	0	1675000	522630	1049400	1414000	1027000
ENSBTAG00000011388	ENSBTAP00000015136	10729000	12791000	30768000	12066000	11075000	14833000
ENSBTAG00000018784	ENSBTAP00000025007	51901	6355100	406840	756350	270330	616350
ENSBTAG00000019794	ENSBTAP00000026372	4594200	5980400	7726600	4688500	6662900	3846400
ENSBTAG00000002460	ENSBTAP00000003194	769620	515960	1321000	0	165450	1271900
ENSBTAG00000002863	ENSBTAP00000003716	440530	6371400	3352900	4655500	3527100	6977700
ENSBTAG00000010661	ENSBTAP00000014091	14320000	20740000	17853000	16677000	13391000	17288000
ENSBTAG00000017605	ENSBTAP00000023406	6375200	1201400	464260	1230600	1103500	1054500
ENSBTAG00000012447	ENSBTAP00000016514	33173000	38142000	24383000	33863000	24341000	24851000
ENSBTAG00000006039	ENSBTAP00000007933	22305000	34835000	35235000	27126000	26771000	27886000
ENSBTAG00000000132	ENSBTAP00000000144	16707000	20602000	13195000	18507000	29226000	14781000
ENSBTAG00000005793	ENSBTAP00000007616	8351300	20987000	4077500	7309200	7482600	5964000
ENSBTAG00000018026	ENSBTAP00000023996	0	1078700	950460	1047500	1555000	540180
ENSBTAG00000002816	ENSBTAP00000003645	8004300	6627700	109520000	10335000	14554000	14756000
ENSBTAG00000017685	ENSBTAP00000023522	1760500	1850800	1438800	1868600	1424600	2830200
ENSBTAG00000026917	ENSBTAP00000038329	147460000	104740000	51709000	68367000	93017000	71297000
ENSBTAG00000013011	ENSBTAP00000017298	0	1033200	427470	961660	504650	804710
ENSBTAG00000001601	ENSBTAP00000044619	178960000	171230000	121820000	145440000	153810000	123280000
ENSBTAG00000012088	ENSBTAP00000016040	0	113870	823300	1383200	120450	545510
ENSBTAG00000015285	ENSBTAP00000020326	42135000	49351000	66472000	49039000	44443000	46425000
ENSBTAG00000001265	ENSBTAP00000001667	5484200	4392800	7284400	2549400	6273900	4955800
ENSBTAG00000007979	ENSBTAP00000048883	4011800	9206900	28822000	8073900	7599700	7873000
ENSBTAG00000013745	ENSBTAP00000018261	0	571820	358610	0	2018500	457000
ENSBTAG00000011043	ENSBTAP00000014666	0	734620	644650	728420	844560	441250
ENSBTAG00000017267	ENSBTAP00000022949	4141600	2884700	1527100	1828600	2550400	2265600
ENSBTAG00000009246	ENSBTAP00000012183	2173400	1155500	1258800	1214100	21931	1835600
ENSBTAG00000016023	ENSBTAP00000021327	4590800	6635100	9226300	6635200	14077000	6612600
ENSBTAG00000013390	ENSBTAP00000017816	771100	523160	1400700	1084100	796210	1748800
ENSBTAG00000013912	ENSBTAP00000018473	1654300	1472800	979360	2446800	2306500	755480
ENSBTAG00000020645	ENSBTAP00000027511	21201000	51457000	48570000	29394000	43733000	19447000
ENSBTAG00000002282	ENSBTAP00000002948	3268100	3763700	0	2758400	5819300	2324400
ENSBTAG00000013607	ENSBTAP00000018092	47798000	25021000	18696000	29631000	17068000	21900000
ENSBTAG00000009665	ENSBTAP00000012740	171562895	149532205	190350850	212042480	255801950	133306000
ENSBTAG00000038409	ENSBTAP00000003926	153310	633360	174330	286620	51299	215770
ENSBTAG00000009470	ENSBTAP00000048950	13197000	10667000	8385100	9012700	10859000	8711200
ENSBTAG00000011274	ENSBTAP00000014978	773880	2014000	1988600	393090	2188200	509040
ENSBTAG00000004333	ENSBTAP00000049524	14052000	9278800	10767000	6594400	12363000	9953500
ENSBTAG00000006082	ENSBTAP00000007993	56682	73779	111740	46858	33154	630120
ENSBTAG00000014958	ENSBTAP00000019916	693810	1080000	1449200	960280	1490400	1420300
ENSBTAG00000008935	ENSBTAP00000011762	0	2347300	106240	11425000	73202	45301
ENSBTAG00000019156	ENSBTAP00000025496	20684000	23268000	24164000	21605000	23042000	20456000
ENSBTAG00000013953	ENSBTAP00000018566	60344000	2336300	1385300	9332500	5209500	3624000
ENSBTAG00000016024	ENSBTAP00000021328	97750000	170720000	142150000	132350000	98649000	124420000
ENSBTAG00000001638	ENSBTAP00000002145	190040000	166010000	173880000	150520000	221360000	212850000
ENSBTAG00000007681	ENSBTAP00000010103	259130	1095600	471220	466700	924260	1208800
ENSBTAG00000014494	ENSBTAP00000019270	0	460680	0	94577	0	0
ENSBTAG00000015917	ENSBTAP00000021166	186250	173730	345880	367350	1110600	0
ENSBTAG00000035429	ENSBTAP00000046733	476780000	261320000	56204000	78687000	311640000	67837000
ENSBTAG00000017531	ENSBTAP00000023309	2154100	839300	1250200	585870	1780500	591820
ENSBTAG00000031688	ENSBTAP00000000541	153660	0	0	0	0	725670
ENSBTAG00000006765	ENSBTAP00000008902	0	437050	539740	118610	1028800	547540
ENSBTAG00000025311	ENSBTAP00000035395	8462800	3541000	870040	1473800	3195100	2927900
ENSBTAG00000013191	ENSBTAP00000017563	4843800	11903000	30266000	70004000	13817000	10889000
ENSBTAG00000030328	ENSBTAP00000040440	14023000	17363000	20696000	17984000	8048700	17411000
ENSBTAG00000021879	ENSBTAP00000053644	103220000	131280000	112000000	120980000	84018000	109900000
ENSBTAG00000015683	ENSBTAP00000020825	12174000	11882000	12447000	10608000	12997000	11204000
ENSBTAG00000021945	ENSBTAP00000048694	6713600	11248000	5464200	10759000	8461700	8593000
ENSBTAG00000017028	ENSBTAP00000022642	193990	1073400	1408300	259420	1110200	249420
ENSBTAG00000009732	ENSBTAP00000053621	135770	149490	164800	83631	1011600	68308
ENSBTAG00000030434	ENSBTAP00000040572	2787700	2474800	12618000	2507400	990540	6047600
ENSBTAG00000017547	ENSBTAP00000023325	3985000	2712800	1078400	2344200	4046500	3632800
ENSBTAG00000007041	ENSBTAP00000009261	36264000	26009000	22110000	20002000	40423000	43215000
ENSBTAG00000012237	ENSBTAP00000033579	994110	2559300	5447200	6134100	2928100	3644800
ENSBTAG00000002068	ENSBTAP00000002674	45099000	35150000	22980000	27254000	34324000	25920000
ENSBTAG00000018423	ENSBTAP00000024514	1515100	623690	901580	1100900	773260	416600
ENSBTAG00000024406	ENSBTAP00000033750	7439900	6522000	5191800	3089100	7414900	5448300
ENSBTAG00000017744	ENSBTAP00000023592	311390	439960	346910	321130	668190	370000
ENSBTAG00000013973	ENSBTAP00000018574	0	2322100	1276900	1712300	2278600	1269200
ENSBTAG00000007115	ENSBTAP00000009363	2321800	2138600	5659600	4033700	3209900	6135000
ENSBTAG00000014648	ENSBTAP00000051209	14526000	16789000	14358000	15392000	25137000	13500000
ENSBTAG00000011324	ENSBTAP00000015049	86329000	106710000	88809000	127770000	46661000	43178000
ENSBTAG00000006835	ENSBTAP00000044248	1857500	3471200	2491600	3388400	2514900	3129100
ENSBTAG00000015598	ENSBTAP00000020719	15679000	14818000	6673000	10811000	11636000	7713900
ENSBTAG00000007836	ENSBTAP00000010311	2458200	4245700	1864100	3237900	1592200	1734200
ENSBTAG00000008853	ENSBTAP00000011658	10086000	17224000	15053000	14649000	19401000	14336000
ENSBTAG00000005211	ENSBTAP00000006866	19275000	13675000	10282000	8597600	18992000	4088100
ENSBTAG00000010013	ENSBTAP00000013207	0	31610	0	0	137010	0
ENSBTAG00000002960	ENSBTAP00000024225	0	382880	60617	0	1870700	0
ENSBTAG00000002715	ENSBTAP00000003519	1287100	3130300	2026400	1762600	5517800	2112000
ENSBTAG00000039995	ENSBTAP00000029340	0	673170	345500	639000	1370300	0
ENSBTAG00000025210	ENSBTAP00000005916	2782200	850160	2777100	1725600	1722700	1509500
ENSBTAG00000011963	ENSBTAP00000015875	10542000	16242000	7179600	9967600	9493400	8520100
ENSBTAG00000006027	ENSBTAP00000007921	16620000	20568000	17237000	16060000	19651000	14233000
ENSBTAG00000003758	ENSBTAP00000053095	42725000	47072000	44740000	38480000	45174000	45184000
ENSBTAG00000002510	ENSBTAP00000003261	10515000	13827000	23029000	9464600	17133000	10955000
ENSBTAG00000033217	ENSBTAP00000044420	31072000	191360	239330	1166000	5909400	1415900
ENSBTAG00000004651	ENSBTAP00000041066	22495000	27846000	19805000	24947000	17968000	20344000
ENSBTAG00000000836	ENSBTAP00000001108	171920000	49730000	39192000	48553000	63442000	54602000
ENSBTAG00000017733	ENSBTAP00000023581	100250000	143750000	174770000	122000000	84859000	149270000
ENSBTAG00000007390	ENSBTAP00000009715	22240000	28081000	16978000	19640000	22438000	17532000
ENSBTAG00000008471	ENSBTAP00000011146	36403000	42847000	45816000	39883000	45897000	23237000
ENSBTAG00000016265	ENSBTAP00000021637	507120	3507700	1819300	1691900	1216500	971880
ENSBTAG00000010991	ENSBTAP00000014585	81151000	157850000	44245000	84649000	50419000	71883000
ENSBTAG00000008300	ENSBTAP00000010925	71960000	82939000	99152000	71678000	85833000	77137000
ENSBTAG00000025441	ENSBTAP00000017500	130850000	229450000	161450000	149640000	162340000	145360000
ENSBTAG00000030629	ENSBTAP00000040872	2290700	5188800	3164500	4206800	4566900	3799200
ENSBTAG00000000137	ENSBTAP00000000158	0	0	41429000	22258000	30101000	19841000
ENSBTAG00000005455	ENSBTAP00000007177	0	87601	231630	64049	0	96505
ENSBTAG00000000696	ENSBTAP00000000927	10356000	18351000	13768000	14014000	9622500	13052000
ENSBTAG00000012678	ENSBTAP00000016841	3414500	730570	1369900	2715800	1575800	3278600
ENSBTAG00000015991	ENSBTAP00000048482	1831200	3905700	2387300	2128400	4581600	3447500
ENSBTAG00000015874	ENSBTAP00000021099	843180	602970	374370	1136900	244580	1147700
ENSBTAG00000016368	ENSBTAP00000021773	34219	724020	7822700	638490	1560300	998150
ENSBTAG00000015536	ENSBTAP00000020644	2742600	2528600	2281600	2709000	2412200	1773400
ENSBTAG00000026327	ENSBTAP00000037200	2930900	7083800	3287600	900660	3368600	27291000
ENSBTAG00000019900	ENSBTAP00000026511	688130	701780	746650	970730	1070400	484820
ENSBTAG00000005250	ENSBTAP00000006911	32188000	15322000	9626500	13409000	72253000	15111000
ENSBTAG00000043556	ENSBTAP00000053151	2316000	5518200	3870200	5040600	4020200	4714200
ENSBTAG00000007963	ENSBTAP00000053227	0	13211000	0	0	49268000	0
ENSBTAG00000013099	ENSBTAP00000017416	15889000	12800000	2851300	10111000	0	10382000
ENSBTAG00000007606	ENSBTAP00000048368	61412000	82413000	87824000	59128000	88923000	55428000
ENSBTAG00000015571	ENSBTAP00000020690	56756000	57105000	46651000	46466000	59160000	41699000
ENSBTAG00000008683	ENSBTAP00000047729	9534900	9843900	8042700	7360000	11683000	11615000
ENSBTAG00000009768	ENSBTAP00000012884	5842100	12165000	12655000	13538000	1428300	7027700
ENSBTAG00000010948	ENSBTAP00000014537	177420	1654000	178090	482820	1323900	1401300
ENSBTAG00000000810	ENSBTAP00000001071	483690	4124000	660720	3136400	1570200	3289900
ENSBTAG00000009617	ENSBTAP00000040563	1815000	1472200	1253700	1078700	3706500	1492200
ENSBTAG00000014205	ENSBTAP00000018886	13855000	13139000	12844000	11260000	13258000	13658000
ENSBTAG00000004051	ENSBTAP00000005296	0	408390	0	0	750760	201730
ENSBTAG00000014262	ENSBTAP00000045408	144970	58430	138950	53992	138680	70840
ENSBTAG00000016282	ENSBTAP00000030260	1246600	1555500	938080	918660	1375000	973070
ENSBTAG00000008147	ENSBTAP00000010714	0	83448	0	69767	0	96103
ENSBTAG00000015839	ENSBTAP00000021049	29559000	49067000	42636000	45753000	32028000	26919000
ENSBTAG00000014872	ENSBTAP00000019803	13502000	8346000	9104200	10224000	13187000	11299000
ENSBTAG00000010763	ENSBTAP00000000929	355170000	30284000	65707	49718	26939000	1207300000
ENSBTAG00000014337	ENSBTAP00000019064	0	2822600	1058600	2540900	1816400	1351200
ENSBTAG00000017574	ENSBTAP00000023373	62661000	83642000	53554000	55425000	168720000	55183000
ENSBTAG00000019295	ENSBTAP00000025691	16445000	28496000	14905000	18327000	15521000	17071000
ENSBTAG00000001777	ENSBTAP00000002326	60993000	64314000	38535000	46045000	56545000	42670000
ENSBTAG00000002493	ENSBTAP00000003239	5473300	7109100	7899100	6326200	13310000	5941500
ENSBTAG00000021061	ENSBTAP00000028048	2481400	5524500	3736400	4405600	4340000	4822700
ENSBTAG00000011883	ENSBTAP00000015767	935300	1025300	1091300	1169600	1492800	804730
ENSBTAG00000009067	ENSBTAP00000011952	325750	918030	999920	768720	863350	1084400
ENSBTAG00000019274	ENSBTAP00000025662	3924300	6671800	4840000	4407200	5872800	2644200
ENSBTAG00000020056	ENSBTAP00000026725	21796000	27984000	63933000	43550000	41201000	57669000
ENSBTAG00000010937	ENSBTAP00000014525	0	427660	164560	420680	171880	292060
ENSBTAG00000031941	ENSBTAP00000052710	4311200	3114700	4232600	4714300	7791900	2415500
ENSBTAG00000018101	ENSBTAP00000024092	29845000	20554000	18312000	21274000	36036000	23229000
ENSBTAG00000016174	ENSBTAP00000021529	24515000	17034000	25598000	15320000	26185000	16883000
ENSBTAG00000001097	ENSBTAP00000001452	1468000	250090	0	122790	144260	502080
ENSBTAG00000000677	ENSBTAP00000000893	9682300	8173200	8375200	7321900	9824200	7069500
ENSBTAG00000003708	ENSBTAP00000004831	3141400	5734200	3523600	3526300	6696100	4652800
ENSBTAG00000025868	ENSBTAP00000036487	135440000	155920000	164220000	160190000	138140000	133340000
ENSBTAG00000000442	ENSBTAP00000000566	4224000	1913400	2901700	1157300	3033900	3013100
ENSBTAG00000001107	ENSBTAP00000001464	646370	1924300	1996700	1618200	907920	1060200
ENSBTAG00000013854	ENSBTAP00000018403	4828.2	8009	2449.8	5263.7	0	5248.7
ENSBTAG00000002783	ENSBTAP00000042008	0	0	1196900	210630	850680	1094700
ENSBTAG00000006756	ENSBTAP00000008889	21025000	21652000	28778000	27504000	29866000	21254000
ENSBTAG00000021416	ENSBTAP00000028551	15606000	5910800	6468100	3677700	8286800	8933300
ENSBTAG00000006474	ENSBTAP00000008487	6596100	10019000	8260600	6231500	13459000	9784100
ENSBTAG00000012936	ENSBTAP00000017187	1671100	736480	1389700	1514600	2829600	767930
ENSBTAG00000011616	ENSBTAP00000016989	0	97820	225170	298550	0	247850
ENSBTAG00000043563	ENSBTAP00000053152	101000	61224	140700	0	177450	0
ENSBTAG00000000434	ENSBTAP00000000556	22441000	3355700	6769900	3870400	10771000	5649400
ENSBTAG00000003949	ENSBTAP00000002491	2754100	2878300	2905000	2739000	4914700	2418400
ENSBTAG00000006122	ENSBTAP00000008060	268360	182020	327600	186340	362350	373470
ENSBTAG00000018732	ENSBTAP00000024934	0	1216500	1528700	1327400	1466100	916190
ENSBTAG00000012902	ENSBTAP00000017150	647490	1862600	2649200	944970	1302000	1702700
ENSBTAG00000016061	ENSBTAP00000021373	1001700	13018000	2062000	1068400	1597800	5501400
ENSBTAG00000005664	ENSBTAP00000007442	173830000	130610000	89452000	108020000	140830000	89729000
ENSBTAG00000010843	ENSBTAP00000014390	966370	374090	449400	809940	0	403630
ENSBTAG00000014075	ENSBTAP00000018701	146570	2887000	1818700	1315200	1050000	937710
ENSBTAG00000020449	ENSBTAP00000027250	3846300	7170900	2147800	8403800	5450200	3317300
ENSBTAG00000017147	ENSBTAP00000022789	8379300	18476000	6775300	6896900	7663900	11556000
ENSBTAG00000004553	ENSBTAP00000005982	118440000	1381100	1486200	8943000	25027000	12527000
ENSBTAG00000010347	ENSBTAP00000013663	82646000	59081000	48691000	50305000	72110000	42688000
ENSBTAG00000016822	ENSBTAP00000022378	67580000	73050000	44156000	27511000	75457000	50724000
ENSBTAG00000018108	ENSBTAP00000024101	0	221480	0	85515	408730	0
ENSBTAG00000011770	ENSBTAP00000015635	0	67748	0	67618	0	58432
ENSBTAG00000006978	ENSBTAP00000009173	0	1709100	2828100	6559300	0	1948900
ENSBTAG00000019143	ENSBTAP00000049552	631050	1633200	733570	203080	4122300	989920
ENSBTAG00000006270	ENSBTAP00000008225	192680000	174560000	175850000	137190000	212570000	148030000
ENSBTAG00000003548	ENSBTAP00000004615	125300000	141920000	100930000	105010000	131570000	103610000
ENSBTAG00000025496	ENSBTAP00000035716	718500	1869200	1679800	1121200	450910	1737100
ENSBTAG00000017120	ENSBTAP00000022759	14638000	12010000	13413000	9554900	13995000	13540000
ENSBTAG00000018322	ENSBTAP00000040703	134900	0	210610	0	0	184300
ENSBTAG00000014316	ENSBTAP00000019039	6751300	22479000	14812000	18122000	23401000	12691000
ENSBTAG00000011811	ENSBTAP00000015682	691420	500950	1219900	931740	493460	510250
ENSBTAG00000034918	ENSBTAP00000048821	2827100	2554000	5576000	5960500	7373100	1383600
ENSBTAG00000021832	ENSBTAP00000029103	760300	697380	579370	377900	892540	457780
ENSBTAG00000002734	ENSBTAP00000003545	928920	527110	0	546800	875440	563800
ENSBTAG00000002475	ENSBTAP00000003206	3458700	9190800	3236200	4328400	4229400	3748700
ENSBTAG00000014628	ENSBTAP00000048569	73464000	51144000	45944000	54153000	57954000	40128000
ENSBTAG00000021024	ENSBTAP00000033188	112410	0	0	0	317190	0
ENSBTAG00000009804	ENSBTAP00000012930	2636900	7903800	12238000	4291400	7704700	5402900
ENSBTAG00000012003	ENSBTAP00000025951	285240000	314050000	259140000	257580000	292850000	273740000
ENSBTAG00000007244	ENSBTAP00000009531	34260000	34228000	31110000	31387000	44531000	31750000
ENSBTAG00000020980	ENSBTAP00000027941	203060	4105600	473190	336350	1661900	366500
ENSBTAG00000005426	ENSBTAP00000007135	3484700	5972400	3632100	4298700	8732700	3384200
ENSBTAG00000003162	ENSBTAP00000004109	3894100	13415000	8266300	8011000	2744800	8785700
ENSBTAG00000003366	ENSBTAP00000053514	21439000	19997000	110230000	42096000	21971000	32954000
ENSBTAG00000015307	ENSBTAP00000020360	4547200	7395500	16087000	7222000	6956000	7608200
ENSBTAG00000001517	ENSBTAP00000001988	17350000	13121000	8767100	8980200	7914000	15989000
ENSBTAG00000032388	ENSBTAP00000043294	1079900	2820700	891920	3066800	2793200	675470
ENSBTAG00000030587	ENSBTAP00000040793	6721500	3483700	2638100	11461000	3762400	2939800
ENSBTAG00000010378	ENSBTAP00000013699	287870	1083000	363440	893630	465050	890210
ENSBTAG00000019552	ENSBTAP00000026053	8441200	12708000	8590100	9648400	16041000	8786600
ENSBTAG00000013240	ENSBTAP00000017614	89450	60183	122330	93092	53139	87151
ENSBTAG00000007662	ENSBTAP00000010082	181820000	165450000	132380000	133380000	173660000	138630000
ENSBTAG00000010721	ENSBTAP00000014194	4217300	1788400	1449300	2731000	1145300	1841600
ENSBTAG00000002650	ENSBTAP00000003433	0	547440	652960	558130	640740	382480
ENSBTAG00000035230	ENSBTAP00000046577	1122100	313480	97707	436130	0	486440
ENSBTAG00000005444	ENSBTAP00000007163	5603200	4076400	5713100	5411700	5589000	2311600
ENSBTAG00000006495	ENSBTAP00000008508	6115800	11086000	8652600	8962700	2532500	9675800
ENSBTAG00000022489	ENSBTAP00000030425	645670	285540	329510	324670	395870	340160
ENSBTAG00000010577	ENSBTAP00000013985	0	171790	200570	97394	89297	386220
ENSBTAG00000004371	ENSBTAP00000005730	31563000	47558000	32611000	26072000	47394000	22006000
ENSBTAG00000012380	ENSBTAP00000044468	4713300	4083800	2231600	3967700	5662600	3187400
ENSBTAG00000007712	ENSBTAP00000010141	7524100	5816500	1903700	3809400	4968600	3514500
ENSBTAG00000020959	ENSBTAP00000027913	28419000	45972000	35655000	40860000	48977000	32241000
ENSBTAG00000012490	ENSBTAP00000016570	17125000	13073000	9013400	11580000	11801000	11848000
ENSBTAG00000002137	ENSBTAP00000002770	0	247190	0	0	472680	62158
ENSBTAG00000024009	ENSBTAP00000047679	14777000	2836700	6199100	8930700	13621000	7957700
ENSBTAG00000011893	ENSBTAP00000023026	1600900	3007000	3830200	2598700	772830	3367000
ENSBTAG00000009495	ENSBTAP00000012495	437800	297940	2517600	632270	530700	868570
ENSBTAG00000026986	ENSBTAP00000053669	876820000	693570000	1484600000	670350000	937730000	2478700000
ENSBTAG00000001368	ENSBTAP00000001802	15227000	20427000	18491000	19996000	19179000	7970400
ENSBTAG00000007900	ENSBTAP00000010389	1442000	934010	715790	598670	1388000	514500
ENSBTAG00000002648	ENSBTAP00000003431	5867200	4248700	2147300	2740800	5326500	1617900
ENSBTAG00000008022	ENSBTAP00000048973	3882400	7546400	8701400	8178500	6811300	7658100
ENSBTAG00000004274	ENSBTAP00000005597	14080000	3038000	3724300	3812400	6606000	4317700
ENSBTAG00000031788	ENSBTAP00000023622	11175000	15251000	6560000	5804600	17625000	0
ENSBTAG00000015202	ENSBTAP00000020228	1292100	4790400	6230700	3155500	9204500	3932100
ENSBTAG00000001332	ENSBTAP00000029553	19099000	21837000	27214000	20962000	19013000	23641000
ENSBTAG00000016830	ENSBTAP00000022388	136540	390720	545240	573520	153830	0
ENSBTAG00000017082	ENSBTAP00000022718	0	1310000	455240	526070	338370	252360
ENSBTAG00000005432	ENSBTAP00000007150	2987200	8994800	2038600	8201200	8580800	2173400
ENSBTAG00000017565	ENSBTAP00000043412	143380	251440	81941	234240	372220	45247
ENSBTAG00000003418	ENSBTAP00000004436	25755000	20207000	16109000	21015000	31609000	17693000
ENSBTAG00000011843	ENSBTAP00000015716	30148000	28402000	23458000	28999000	32171000	25410000
ENSBTAG00000017125	ENSBTAP00000022761	11612000	5974500	10258000	7518100	8186900	9245300
ENSBTAG00000000077	ENSBTAP00000000085	0	159930	0	0	144130	130760
ENSBTAG00000013423	ENSBTAP00000017860	584350	925930	358890	0	676700	727200
ENSBTAG00000013222	ENSBTAP00000053585	294840	1284200	965170	555130	1085400	1573100
ENSBTAG00000019714	ENSBTAP00000026274	1181800	2653200	2034800	1933100	1577400	1648200
ENSBTAG00000034656	ENSBTAP00000052821	4531800	1827700	1492600	1067600	2842000	2184100
ENSBTAG00000016069	ENSBTAP00000021386	8018800	4437000	3746400	5141300	4905300	3947100
ENSBTAG00000019216	ENSBTAP00000025586	10253000	12897000	8033200	10048000	10749000	7681900
ENSBTAG00000021744	ENSBTAP00000028983	2873600	2546900	2243700	2397500	4768400	1936200
ENSBTAG00000011435	ENSBTAP00000015199	3799700	5479500	8703000	5673100	9541500	5837200
ENSBTAG00000016486	ENSBTAP00000021917	3524600	1273900	4862800	4246400	3514000	3617600
ENSBTAG00000002830	ENSBTAP00000003664	6125500	5927100	7434400	4388100	8175000	4876800
ENSBTAG00000002688	ENSBTAP00000044161	6655400	3688900	6522200	5138500	8226500	5672600
ENSBTAG00000000448	ENSBTAP00000000573	0	272900	0	0	115750	0
ENSBTAG00000010799	ENSBTAP00000014304	154030000	140160000	125350000	119900000	149730000	130910000
ENSBTAG00000006745	ENSBTAP00000008877	57466000	147500000	162080000	105260000	48927000	145000000
ENSBTAG00000013406	ENSBTAP00000017835	46162000	42348000	32817000	41033000	15246000	48156000
ENSBTAG00000010153	ENSBTAP00000042843	3444600	2331500	2459200	2985600	2364200	2222300
ENSBTAG00000011837	ENSBTAP00000015719	1639600	3122900	2094100	2865000	974880	1920600
ENSBTAG00000016740	ENSBTAP00000022258	13976000	16246000	12229000	14024000	18316000	13187000
ENSBTAG00000015326	ENSBTAP00000020371	245240	312810	171470	236080	934370	0
ENSBTAG00000001444	ENSBTAP00000001893	0	667890	449690	754310	81271	743410
ENSBTAG00000032456	ENSBTAP00000043357	96631	197880000	60920000	58070000	10630000	92180000
ENSBTAG00000008184	ENSBTAP00000010765	6757900	9780000	8859700	8078600	11181000	8220200
ENSBTAG00000020795	ENSBTAP00000027713	3412500	3699500	2838100	3437800	4584100	2816900
ENSBTAG00000019105	ENSBTAP00000040249	628050	261640	1322900	575920	338720	781770
ENSBTAG00000015562	ENSBTAP00000020677	28198	5773.4	7483.6	24699	0	0
ENSBTAG00000022902	ENSBTAP00000050222	0	456510	117460	221370	121730	0
ENSBTAG00000005364	ENSBTAP00000007052	19143	34392000	41588000	17756000	955610	33117000
ENSBTAG00000011824	ENSBTAP00000015694	100710000	131330000	105920000	99544000	140420000	121080000
ENSBTAG00000009906	ENSBTAP00000013075	12540000	12182000	12965000	7285600	15249000	11631000
ENSBTAG00000000555	ENSBTAP00000000731	2476600	9038200	10013000	8520600	8610300	8008000
ENSBTAG00000017852	ENSBTAP00000033996	49922000	35882000	30705000	37585000	39737000	29195000
ENSBTAG00000010156	ENSBTAP00000013402	3449400	7375900	3167100	5436900	1412200	4396800
ENSBTAG00000009351	ENSBTAP00000012308	1547000	2205900	1346700	1987000	2375800	1337000
ENSBTAG00000005714	ENSBTAP00000006532	0	1067500	375570	3035200	0	0
ENSBTAG00000018970	ENSBTAP00000025250	285970	223740	254530	225010	574330	159770
ENSBTAG00000014068	ENSBTAP00000044243	3856100	3418100	4007600	3165400	4587800	2608300
ENSBTAG00000018123	ENSBTAP00000024122	1160200	2437600	1031300	1893200	2253100	1276300
ENSBTAG00000019852	ENSBTAP00000052439	1027100	866700	964200	998980	838900	1182800
ENSBTAG00000005847	ENSBTAP00000007691	0	355730	993810	429260	74687	388400
ENSBTAG00000006790	ENSBTAP00000008931	0	993960	848540	681540	1340500	424810
ENSBTAG00000001081	ENSBTAP00000001432	5459900	1877300	2113800	4622800	965680	6906700
ENSBTAG00000004281	ENSBTAP00000005606	2250300	478070	1735300	2107800	1907000	1296300
ENSBTAG00000020940	ENSBTAP00000027893	12839000	15036000	10084000	13561000	12479000	9039200
ENSBTAG00000003300	ENSBTAP00000004272	0	129320	0	60152	0	0
ENSBTAG00000001731	ENSBTAP00000002268	0	2023400	0	2806300	0	779220
ENSBTAG00000002038	ENSBTAP00000002642	0	5067600	837610	1023000	7762800	1084300
ENSBTAG00000017416	ENSBTAP00000023150	1151000	48622	327250	0	601310	382100
ENSBTAG00000016088	ENSBTAP00000044295	3380700	4922300	2937500	3705100	6018500	3073900
ENSBTAG00000021569	ENSBTAP00000028740	1037800	2041900	1813200	1958300	1609700	1787000
ENSBTAG00000013212	ENSBTAP00000017588	7524200	6937700	7183100	7275100	7030800	7716900
ENSBTAG00000008731	ENSBTAP00000011505	6236300	6562100	4158900	4918000	9412300	5008400
ENSBTAG00000012510	ENSBTAP00000016609	0	114430	0	0	242190	0
ENSBTAG00000005814	ENSBTAP00000007642	18104000	21296000	6178800	13139000	15071000	10536000
ENSBTAG00000004315	ENSBTAP00000005656	5923000	2663600	1718100	2551200	3677200	2148800
ENSBTAG00000020792	ENSBTAP00000027708	0	0	96135	0	180400	10469
ENSBTAG00000005338	ENSBTAP00000007021	465690	2062800	669520	2463700	322370	1542100
ENSBTAG00000004840	ENSBTAP00000006358	525670	1902500	2225100	942630	3683200	1425900
ENSBTAG00000004992	ENSBTAP00000006573	137300	805210	516830	305030	380830	491020
ENSBTAG00000003989	ENSBTAP00000043674	3350700	2012300	1729600	2196700	2667900	1336500
ENSBTAG00000020294	ENSBTAP00000027046	0	32426	49959	30683	13547	16411
ENSBTAG00000018446	ENSBTAP00000024550	254270	244390	0	309380	203540	123930
ENSBTAG00000017279	ENSBTAP00000022970	6645000	4316500	2261100	3611600	4356400	3446500
ENSBTAG00000001027	ENSBTAP00000039506	109940000	111130000	83225000	128450000	112460000	85113000
ENSBTAG00000001987	ENSBTAP00000002578	3109000	2287500	2626600	2658800	4352100	2031700
ENSBTAG00000015831	ENSBTAP00000021033	679410	5874400	705260	3192000	7535600	313000
ENSBTAG00000009698	ENSBTAP00000033452	0	35734	21444	35411	0	0
ENSBTAG00000003880	ENSBTAP00000005074	0	76282	107490	77017	71394	79549
ENSBTAG00000016328	ENSBTAP00000021719	30020000	41932000	37554000	36379000	43640000	35434000
ENSBTAG00000004861	ENSBTAP00000046146	2201800	1435800	985940	1360000	2513200	1452200
ENSBTAG00000015567	ENSBTAP00000020681	3095700	198180	0	762020	830490	318380
ENSBTAG00000000678	ENSBTAP00000000901	251980	0	1017300	1974500	0	239490
ENSBTAG00000001246	ENSBTAP00000001646	31571000	23082000	30098000	23164000	34175000	20763000
ENSBTAG00000001908	ENSBTAP00000033696	8797300	11388000	12883000	9366000	10973000	10955000
ENSBTAG00000026417	ENSBTAP00000022034	1159500000	532450000	532210000	1540200000	451210000	755980000
ENSBTAG00000001781	ENSBTAP00000032188	938880	1775600	1292000	2566700	882540	1311600
ENSBTAG00000021843	ENSBTAP00000047045	0	703980	1210600	1633400	1078200	0
ENSBTAG00000001708	ENSBTAP00000002240	3590100	10557000	7297200	7382400	6550200	4616800
ENSBTAG00000000679	ENSBTAP00000000902	286100	7146200	8769600	8134700	1561700	2048400
ENSBTAG00000013773	ENSBTAP00000018330	0	63604	0	16886	0	17553
ENSBTAG00000004625	ENSBTAP00000006069	2617900	3693500	4597900	3627800	5854000	2842900
ENSBTAG00000044001	ENSBTAP00000053242	4291800	7620200	7399800	9650600	3037800	9915200
ENSBTAG00000033117	ENSBTAP00000044281	64811000	63820000	32469000	64021000	73237000	42269000
ENSBTAG00000040298	ENSBTAP00000007403	954900	4297600	1160200	2911400	2552100	2380700
ENSBTAG00000031295	ENSBTAP00000041845	106580	142930	0	0	0	456630
ENSBTAG00000002233	ENSBTAP00000002892	453950	1483800	750550	1208200	1368500	612820
ENSBTAG00000034691	ENSBTAP00000046068	0	534340	0	278340	570600	0
ENSBTAG00000027020	ENSBTAP00000038495	3809000	4302400	7677800	4902600	6048700	6534100
ENSBTAG00000010390	ENSBTAP00000013716	0	3413400	1443100	2000900	0	1364000
ENSBTAG00000010207	ENSBTAP00000013467	10845000	6770500	6771800	5548000	11376000	10382000
ENSBTAG00000015595	ENSBTAP00000013932	3350400	2092800	3505100	1764800	6178200	2820100
ENSBTAG00000007875	ENSBTAP00000002344	11317000	22937000	16432000	16028000	18541000	10892000
ENSBTAG00000006241	ENSBTAP00000008193	123610	216740	0	271680	0	200930
ENSBTAG00000010957	ENSBTAP00000047621	2026300	3875500	4665600	3389800	2287100	3741000
ENSBTAG00000005634	ENSBTAP00000007405	4035000	4508900	3249400	3470000	7660800	2693800
ENSBTAG00000013779	ENSBTAP00000018304	0	2624500	719600	1280900	2334900	872920
ENSBTAG00000003330	ENSBTAP00000043475	4219400	4782000	12286000	7055900	3893600	6779200
ENSBTAG00000016707	ENSBTAP00000033613	233540	1061000	362300	556610	602540	844120
ENSBTAG00000016720	ENSBTAP00000022227	3780000	4898100	3478900	4053900	5033000	1696500
ENSBTAG00000008480	ENSBTAP00000011166	457910	0	1200700	427800	1057700	674420
ENSBTAG00000017537	ENSBTAP00000023313	2186100	7568000	7670800	5795000	4152800	5118100
ENSBTAG00000010119	ENSBTAP00000013358	0	1277800	1454000	1412000	1368200	614120
ENSBTAG00000007163	ENSBTAP00000009435	503780	655270	616960	649520	298130	1141000
ENSBTAG00000015780	ENSBTAP00000041681	5380400	4356100	3595800	3480300	7753000	3918400
ENSBTAG00000016984	ENSBTAP00000022588	0	239500	146480	61853	213530	218290
ENSBTAG00000004903	ENSBTAP00000006445	3033200	1462000	688030	968360	836140	2334900
ENSBTAG00000016165	ENSBTAP00000021516	26018000	16708000	12597000	9964000	18376000	20633000
ENSBTAG00000039992	ENSBTAP00000038184	443040000	356780000	419430000	385750000	433710000	357920000
ENSBTAG00000000140	ENSBTAP00000000159	1452500	4693200	3902600	3040700	5072300	3360900
ENSBTAG00000016007	ENSBTAP00000021304	46120000	94593000	54636000	62971000	57876000	55997000
ENSBTAG00000011488	ENSBTAP00000043577	2152000	11484000	9355700	3366000	9168600	6444900
ENSBTAG00000023730	ENSBTAP00000000568	3063000	6290800	6168000	7471500	3630300	6313100
ENSBTAG00000012125	ENSBTAP00000016093	14512000	45922000	25681000	30909000	26049000	16984000
ENSBTAG00000003937	ENSBTAP00000005143	0	5082400	2392100	2941400	4435900	2057600
ENSBTAG00000010790	ENSBTAP00000014281	741360	1680000	1903300	1239900	2232400	1418100
ENSBTAG00000008837	ENSBTAP00000042926	0	1287600	1522700	1026000	644590	542700
ENSBTAG00000034285	ENSBTAP00000045593	43913	10681	11562	0	34671	13577
ENSBTAG00000002703	ENSBTAP00000003501	14925000	7683400	5734300	4918500	6927200	12235000
ENSBTAG00000031846	ENSBTAP00000042574	0	16082000	14590000	8512800	6573000	9359000
ENSBTAG00000013004	ENSBTAP00000017293	5862500	6989700	2698900	5559900	10682000	2541900
ENSBTAG00000001140	ENSBTAP00000032777	1790200	0	177960	0	2840700	388050
ENSBTAG00000014366	ENSBTAP00000019100	0	7495800	6399900	5445300	6551100	4754100
ENSBTAG00000017143	ENSBTAP00000022782	42377000	43215000	32189000	34037000	43362000	34872000
ENSBTAG00000009641	ENSBTAP00000012704	3046400	4029900	2621900	3475700	4045600	2825200
ENSBTAG00000020998	ENSBTAP00000027964	4740000	8044100	5069100	5965800	5988000	4538600
ENSBTAG00000011677	ENSBTAP00000015499	1873250	7991735	3327400	5440700	5459600	4491200
ENSBTAG00000021288	ENSBTAP00000028364	2421600	2705200	3884400	1956400	3727600	4306800
ENSBTAG00000015086	ENSBTAP00000020078	6048500	1288000	1417000	1174300	3500600	2082800
ENSBTAG00000020764	ENSBTAP00000027670	1235300	1699200	2390600	1958200	621200	2074500
ENSBTAG00000018838	ENSBTAP00000025079	356970	389680	127620	95223	457100	161510
ENSBTAG00000006323	ENSBTAP00000008296	2803000	2406700	8278400	1081500	18244000	1097400
ENSBTAG00000009150	ENSBTAP00000012059	15251000	10855000	4022400	10361000	11627000	11942000
ENSBTAG00000022007	ENSBTAP00000041236	895480	722720	879650	1083700	536840	1099200
ENSBTAG00000031134	ENSBTAP00000041575	4841500	3697700	2328700	3449500	4779100	3603900
ENSBTAG00000007499	ENSBTAP00000009864	0	1551900	5911200	2916100	670570	6753000
ENSBTAG00000010830	ENSBTAP00000017556	338250	3978700	9514200	4017800	11716000	2533500
ENSBTAG00000018295	ENSBTAP00000024348	0	52385	0	0	92559	0
ENSBTAG00000008737	ENSBTAP00000011514	787790	1483600	989890	935610	1020000	1069400
ENSBTAG00000010386	ENSBTAP00000013707	15127000	10583000	6775500	11581000	16623000	8152200
ENSBTAG00000022844	ENSBTAP00000030983	5418000	2933900	2685600	3886700	4727800	3484300
ENSBTAG00000007932	ENSBTAP00000010429	0	1604100	2914600	500410	2014100	936830
ENSBTAG00000008926	ENSBTAP00000011751	14361000	4412000	3615300	6126200	8779200	3266600
ENSBTAG00000014835	ENSBTAP00000019758	843270	384890	335590	786610	104070	390550
ENSBTAG00000002402	ENSBTAP00000037502	0	316740	204870	239830	0	153620
ENSBTAG00000003934	ENSBTAP00000005134	5040000	7704300	6865700	6598000	8670200	5645700
ENSBTAG00000013176	ENSBTAP00000036896	500650	1273600	956370	966080	440090	1008000
ENSBTAG00000003356	ENSBTAP00000004351	5786800	9323200	8383600	8020100	9429800	7375500
ENSBTAG00000011613	ENSBTAP00000031879	4203400	2843800	4362500	3750600	2884500	4117100
ENSBTAG00000021580	ENSBTAP00000028757	55583000	58372000	59679000	50723000	83044000	51343000
ENSBTAG00000015182	ENSBTAP00000020202	1590000	5037100	2349200	3403600	2820600	3917100
ENSBTAG00000014707	ENSBTAP00000019573	51735000	38413000	51750000	54284000	55190000	18811000
ENSBTAG00000013627	ENSBTAP00000041055	44617000	28897000	30525000	28267000	41447000	27107000
ENSBTAG00000019652	ENSBTAP00000026189	821550	848020	551910	769230	940380	278650
ENSBTAG00000021128	ENSBTAP00000028152	5429300	8466900	7183900	10408000	4335300	8445500
ENSBTAG00000013593	ENSBTAP00000018076	2713500	1796400	824320	1580300	2473900	432440
ENSBTAG00000034255	ENSBTAP00000034522	334470	525350	262790	209650	109040	619980
ENSBTAG00000020983	ENSBTAP00000027944	1442900	2614500	3725000	419330	6247700	3019500
ENSBTAG00000014649	ENSBTAP00000019505	1425300	1397000	1624200	1366300	1673200	1526400
ENSBTAG00000014626	ENSBTAP00000019475	1529300	3419800	2107700	3090100	1873200	1298900
ENSBTAG00000018160	ENSBTAP00000024169	60089	0	22380	6104	46384	7306.7
ENSBTAG00000021576	ENSBTAP00000028746	428750	256360	0	628960	0	283520
ENSBTAG00000000236	ENSBTAP00000000289	98401000	80477000	46986000	73415000	68421000	68485000
ENSBTAG00000011847	ENSBTAP00000034926	2296100	11150000	2967300	2278700	7461900	3351900
ENSBTAG00000003882	ENSBTAP00000051066	13557000	14933000	19427000	21271000	6532700	15409000
ENSBTAG00000003499	ENSBTAP00000004547	3167500	6258300	2594100	3132400	7691800	3115400
ENSBTAG00000013960	ENSBTAP00000018554	2718600	7852200	6967000	5432400	7903200	1803500
ENSBTAG00000003168	ENSBTAP00000004114	4570100	5739900	5249400	7442000	4176100	4985000
ENSBTAG00000018937	ENSBTAP00000044292	0	482700	0	185840	126320	0
ENSBTAG00000031267	ENSBTAP00000024445	1097000	992150	802930	565800	1550500	1073700
ENSBTAG00000006187	ENSBTAP00000008130	101410	8037200	2155700	3033500	1817200	3046600
ENSBTAG00000018258	ENSBTAP00000024299	17478000	23782000	22575000	20801000	18692000	22180000
ENSBTAG00000010015	ENSBTAP00000013208	484510	1028500	382560	635460	1581600	141710
ENSBTAG00000030305	ENSBTAP00000022848	6672500	4706600	3497800	4383400	6229400	2954100
ENSBTAG00000002044	ENSBTAP00000002648	985330	829730	994840	748240	906200	1053800
ENSBTAG00000005597	ENSBTAP00000007345	22545000	25050000	30768000	25728000	42340000	17775000
ENSBTAG00000002507	ENSBTAP00000003259	113020000	92216000	91290000	88205000	113940000	104460000
ENSBTAG00000033731	ENSBTAP00000045060	3398600	2464800	2194400	867040	3446800	2903700
ENSBTAG00000006586	ENSBTAP00000008650	20381000	20351000	21918000	20085000	24524000	19633000
ENSBTAG00000014127	ENSBTAP00000018774	0	27996	20874	20942	22951	13541
ENSBTAG00000000504	ENSBTAP00000041650	691590	871770	342790	1084400	864300	242620
ENSBTAG00000003410	ENSBTAP00000044276	174200	227370	1485400	838850	1343900	221000
ENSBTAG00000003422	ENSBTAP00000039205	831550	4901500	3912800	4453500	2773500	883970
ENSBTAG00000000286	ENSBTAP00000000358	0	499620	0	145140	271040	246750
ENSBTAG00000027722	ENSBTAP00000039739	1473700	819450	2597800	1614600	1077700	1671800
ENSBTAG00000027337	ENSBTAP00000039004	2669700	13236000	755010	546080	1397700	10026000
ENSBTAG00000027630	ENSBTAP00000039580	1160700	923500	0	282780	1860100	518280
ENSBTAG00000008314	ENSBTAP00000010949	4239900	6164600	3139400	4798100	4004500	3856800
ENSBTAG00000033954	ENSBTAP00000050581	0	1628800	1174000	1067800	852860	386690
ENSBTAG00000006357	ENSBTAP00000035859	1442100	4818700	3053400	2711400	7298900	1245900
ENSBTAG00000014261	ENSBTAP00000018947	5139400	7988600	5973600	7403700	6650100	5934200
ENSBTAG00000021767	ENSBTAP00000052296	9420300	14811000	7353400	10781000	8459600	10178000
ENSBTAG00000006523	ENSBTAP00000008569	20026000	26989000	11698000	24878000	15806000	12699000
ENSBTAG00000011752	ENSBTAP00000015606	458680	1348000	2076600	2679200	739510	1160800
ENSBTAG00000032304	ENSBTAP00000024787	197860	2454500	6948900	1282700	4375100	1913900
ENSBTAG00000007867	ENSBTAP00000010351	41461000	39872000	44336000	53895000	41868000	20959000
ENSBTAG00000012885	ENSBTAP00000017122	11833000	13059000	12531000	10351000	15235000	10299000
ENSBTAG00000018425	ENSBTAP00000024515	1567400	1588100	411470	1208000	1707500	1052000
ENSBTAG00000019011	ENSBTAP00000040998	6264100	8143500	7089600	5714000	8734500	6038400
ENSBTAG00000002278	ENSBTAP00000002944	17130000	21821000	61144000	33681000	10511000	77978000
ENSBTAG00000014697	ENSBTAP00000019562	1256600	268230	251820	427510	825200	177060
ENSBTAG00000017266	ENSBTAP00000022960	77688	440590	444380	184480	761930	218730
ENSBTAG00000038604	ENSBTAP00000024155	46864000	50951000	46581000	57470000	29638000	49661000
ENSBTAG00000001036	ENSBTAP00000001374	5273100	5028000	4344800	5368700	2492700	5813300
ENSBTAG00000015147	ENSBTAP00000020150	765820	15347000	8972400	7333800	7476300	6459300
ENSBTAG00000013924	ENSBTAP00000018491	1632900	5227200	1957700	3524800	1184900	5664900
ENSBTAG00000018569	ENSBTAP00000024713	1028400	363530	813980	467220	1179500	252610
ENSBTAG00000013533	ENSBTAP00000017995	34423000	36327000	31600000	29261000	45725000	32083000
ENSBTAG00000015499	ENSBTAP00000020600	647680	635670	1230800	804950	897470	993670
ENSBTAG00000020757	ENSBTAP00000027662	14597000	22836000	8846600	15346000	13712000	13571000
ENSBTAG00000026758	ENSBTAP00000038032	252730	4890600	1780200	1626600	2841700	1164600
ENSBTAG00000001288	ENSBTAP00000001698	8800400	18035000	23788000	18461000	8328700	18896000
ENSBTAG00000012159	ENSBTAP00000016130	3051900	3498400	2612600	3323500	3061100	2458400
ENSBTAG00000007893	ENSBTAP00000010381	697550	475390	328620	678720	491920	444700
ENSBTAG00000013930	ENSBTAP00000018505	8981200	5247800	7461500	9521500	4104000	9981000
ENSBTAG00000002804	ENSBTAP00000053664	776150	687340	1981500	1323600	558570	1144000
ENSBTAG00000011971	ENSBTAP00000015885	40502	0	25599	0	16182	36090
ENSBTAG00000021125	ENSBTAP00000048817	0	392640	415800	241700	474590	229310
ENSBTAG00000003632	ENSBTAP00000004736	1153800	94165	88762	175890	1089400	460710
ENSBTAG00000021979	ENSBTAP00000029304	15650000	19505000	12402000	16539000	20589000	13036000
ENSBTAG00000007964	ENSBTAP00000010469	6072200	2805900	2434700	3139400	5301900	1484100
ENSBTAG00000016278	ENSBTAP00000021651	15997000	18846000	12242000	16796000	19263000	13268000
ENSBTAG00000020641	ENSBTAP00000027507	9405000	5741900	5960500	6525100	6243800	7287400
ENSBTAG00000014862	ENSBTAP00000019791	7526600	10405000	1917900	8126300	5608300	3719000
ENSBTAG00000019929	ENSBTAP00000034483	0	1425800	780160	844600	928510	0
ENSBTAG00000002579	ENSBTAP00000003340	2424900	4614500	3516700	2731000	2839700	6058500
ENSBTAG00000014521	ENSBTAP00000019302	421880	336300	370150	0	724120	594780
ENSBTAG00000040076	ENSBTAP00000053565	5299800	6435500	4756900	6897500	4011300	6451800
ENSBTAG00000014643	ENSBTAP00000019499	17591000	12653000	923880	8861600	19419000	8024800
ENSBTAG00000012146	ENSBTAP00000016111	0	3437800	4855600	2733900	1934000	2416500
ENSBTAG00000037808	ENSBTAP00000047025	747180	1646500	3111200	2147500	0	4584100
ENSBTAG00000011975	ENSBTAP00000015889	33504000	25770000	22677000	21890000	30838000	25835000
ENSBTAG00000014804	ENSBTAP00000019699	12353000	12272000	10014000	10345000	17506000	9029600
ENSBTAG00000006242	ENSBTAP00000047095	0	0	246110	0	0	366040
ENSBTAG00000003061	ENSBTAP00000003981	7987000	9809700	11645000	10021000	11243000	9167900
ENSBTAG00000021421	ENSBTAP00000028556	5686600	4238700	4416800	3319300	7185200	2623900
ENSBTAG00000015185	ENSBTAP00000015595	0	0	455860	0	0	677170
ENSBTAG00000006982	ENSBTAP00000009176	12017000	14955000	8233200	9619300	16160000	6665200
ENSBTAG00000014059	ENSBTAP00000018688	1612100	2607900	1977400	2451300	2063900	1330900
ENSBTAG00000010265	ENSBTAP00000013559	6534600	5879900	9477900	11784000	1890800	10897000
ENSBTAG00000020938	ENSBTAP00000027889	0	495640	496210	422950	494390	221150
ENSBTAG00000018933	ENSBTAP00000025196	883500	1781600	988950	760780	1348900	1276800
ENSBTAG00000006374	ENSBTAP00000008363	0	1429600	1313100	1007400	633470	729660
ENSBTAG00000015178	ENSBTAP00000038911	4940200	12314000	16019000	7433500	9941200	13053000
ENSBTAG00000011559	ENSBTAP00000015358	5960200	20423000	2951600	14188000	14007000	5847800
ENSBTAG00000001579	ENSBTAP00000037204	40165	0	0	27699	0	0
ENSBTAG00000005631	ENSBTAP00000007404	2497800	5896200	4036000	2966100	5082500	3487600
ENSBTAG00000012997	ENSBTAP00000017279	574430	1079800	1090600	313520	1324300	849110
ENSBTAG00000001589	ENSBTAP00000002080	1755700	1324300	1900500	957720	2328400	2030500
ENSBTAG00000000711	ENSBTAP00000000950	4727800	4288500	8651800	7647800	4495500	6749300
ENSBTAG00000005316	ENSBTAP00000006992	72756000	69766000	61156000	63212000	69802000	67767000
ENSBTAG00000003228	ENSBTAP00000004188	6226500	10244000	9584300	11276000	3412500	9422200
ENSBTAG00000006702	ENSBTAP00000008809	182120	452810	184690	492350	0	206090
ENSBTAG00000011330	ENSBTAP00000015059	933700	996740	885860	1212400	1091700	307970
ENSBTAG00000018449	ENSBTAP00000024553	7575200	13771000	14787000	13391000	15589000	9243300
ENSBTAG00000002485	ENSBTAP00000003229	2607300	6452900	8682600	8049400	2579100	5431000
ENSBTAG00000016750	ENSBTAP00000022272	32433000	80543000	85399000	61335000	58044000	66994000
ENSBTAG00000013424	ENSBTAP00000017863	78543000	76871000	83795000	78212000	88670000	67968000
ENSBTAG00000010801	ENSBTAP00000014308	1031100	1087700	437140	1010200	764620	617910
ENSBTAG00000011553	ENSBTAP00000015354	6099700	14328000	9697700	10411000	8251400	9803100
ENSBTAG00000006642	ENSBTAP00000008727	2607100	4245000	3943600	3998600	3666200	2709300
ENSBTAG00000007367	ENSBTAP00000009687	0	369510	184770	0	0	435640
ENSBTAG00000030506	ENSBTAP00000019401	3292100	5833000	5796400	4725900	4374900	5248900
ENSBTAG00000014891	ENSBTAP00000033048	9576000	31675000	19835000	21805000	24096000	19426000
ENSBTAG00000004881	ENSBTAP00000006419	995300	3206300	1255000	133890	456650	3953300
ENSBTAG00000017367	ENSBTAP00000023090	2521000	2550600	3114900	2995300	4270700	1459300
ENSBTAG00000002018	ENSBTAP00000002616	22553000	16730000	14704000	17764000	18665000	15968000
ENSBTAG00000027444	ENSBTAP00000049248	0	1051400	1602800	1500900	1041400	468540
ENSBTAG00000000720	ENSBTAP00000000962	0	11444	130680	151260	9386.5	21011
ENSBTAG00000009368	ENSBTAP00000012331	268470	0	33264	40102	195590	0
ENSBTAG00000016224	ENSBTAP00000021587	11154000	20527000	10640000	16934000	15894000	11773000
ENSBTAG00000009839	ENSBTAP00000012969	872800	508220	277910	422890	701130	410540
ENSBTAG00000012471	ENSBTAP00000016549	10214000	13709000	14007000	11737000	14655000	10445000
ENSBTAG00000003408	ENSBTAP00000031493	63772000	55030000	30692000	27550000	64458000	48349000
ENSBTAG00000007399	ENSBTAP00000046293	6019700	4327000	4564800	5005200	7582400	3188500
ENSBTAG00000013885	ENSBTAP00000044296	3299000	1320800	1382700	1238200	2775200	1486400
ENSBTAG00000014734	ENSBTAP00000019612	614830	1049100	1682900	1160400	770730	1667600
ENSBTAG00000011649	ENSBTAP00000015473	2834700	2742300	2444200	2381000	3813300	2156600
ENSBTAG00000010627	ENSBTAP00000014050	6263800	4437800	570760	3125500	7873400	1804900
ENSBTAG00000012681	ENSBTAP00000016845	0	2611300	1093300	1594100	1318700	1260600
ENSBTAG00000011480	ENSBTAP00000043732	1464600	1097000	661440	362810	2995500	412860
ENSBTAG00000016566	ENSBTAP00000022042	467730	1015800	904140	1260600	517170	776490
ENSBTAG00000001635	ENSBTAP00000002142	5718100	9792100	2693400	5935600	6094000	4907400
ENSBTAG00000015764	ENSBTAP00000020933	591560	856540	752600	434880	757820	911800
ENSBTAG00000003505	ENSBTAP00000004560	145420000	231370000	292050000	218070000	219140000	206030000
ENSBTAG00000012586	ENSBTAP00000016708	106420000	79720000	69758000	54707000	165640000	58210000
ENSBTAG00000021724	ENSBTAP00000028958	2791700	4270900	6271400	2391400	5152600	4988600
ENSBTAG00000013208	ENSBTAP00000017580	22121000	28632000	32123000	27583000	24534000	28866000
ENSBTAG00000016991	ENSBTAP00000035226	61453	0	0	81483	0	0
ENSBTAG00000013461	ENSBTAP00000017905	2864900	5923800	1793800	4576300	6307500	870850
ENSBTAG00000008821	ENSBTAP00000011613	956560	3651000	1502500	2477100	2035800	2079400
ENSBTAG00000002279	ENSBTAP00000002938	632600	516770	813500	476850	751070	812490
ENSBTAG00000004751	ENSBTAP00000007434	36910000	253720	4951800	30383000	3025500	48369
ENSBTAG00000015224	ENSBTAP00000020259	986080	2079100	3504300	1545800	499610	3826600
ENSBTAG00000012881	ENSBTAP00000032150	2062200	1920200	1261700	1795800	2024800	1230600
ENSBTAG00000017497	ENSBTAP00000023254	816130	9899500	5497600	4982000	5669600	4062400
ENSBTAG00000008609	ENSBTAP00000011359	3085400	2511500	5074500	3381500	2119000	4588800
ENSBTAG00000015346	ENSBTAP00000020401	990980	938150	1382800	946100	854860	1672400
ENSBTAG00000007389	ENSBTAP00000009714	1459300	2535600	1045300	2427300	1594000	1322300
ENSBTAG00000003307	ENSBTAP00000004280	3678400	2923100	4226900	3248300	4404700	3456100
ENSBTAG00000013527	ENSBTAP00000017988	34059000	35924000	38407000	34583000	23855000	46377000
ENSBTAG00000019708	ENSBTAP00000008826	0	5051.8	3999.6	0	4208.7	6089.7
ENSBTAG00000008985	ENSBTAP00000049383	31386000	28576000	40769000	35410000	37355000	30189000
ENSBTAG00000015327	ENSBTAP00000020395	93339000	110410000	101470000	97504000	126590000	87698000
ENSBTAG00000003629	ENSBTAP00000004734	0	946280	531370	544290	394650	396370
ENSBTAG00000016208	ENSBTAP00000021569	243980000	212360000	313660000	252310000	283810000	250140000
ENSBTAG00000000087	ENSBTAP00000000096	2351700	1610700	1776600	1641500	2783400	1546100
ENSBTAG00000033398	ENSBTAP00000044680	0	0	31330	0	39919	0
ENSBTAG00000006928	ENSBTAP00000009097	1272100	3613100	2057200	2980100	2035500	1516100
ENSBTAG00000001915	ENSBTAP00000040176	435800	5018300	3958700	3464100	2670200	2572000
ENSBTAG00000008024	ENSBTAP00000035448	1110300	788420	894470	921420	698480	1267900
ENSBTAG00000001988	ENSBTAP00000037804	2786700	521260	554790	805450	432850	2170300
ENSBTAG00000023429	ENSBTAP00000053019	483240	21135	175540	201050	131010	279620
ENSBTAG00000009506	ENSBTAP00000012508	6249000	5038200	1772600	2876800	6013000	3386100
ENSBTAG00000003757	ENSBTAP00000004890	5609700	6076900	4757100	5025500	8068500	3936400
ENSBTAG00000006414	ENSBTAP00000008410	18131000	17677000	11553000	17519000	10644000	17774000
ENSBTAG00000015106	ENSBTAP00000020103	2514200	1420700	1741200	673340	2895500	2444800
ENSBTAG00000021461	ENSBTAP00000028608	4133400	2400800	1818200	3466700	2703500	2513900
ENSBTAG00000008072	ENSBTAP00000010616	5257200	7648100	3814800	5770600	6805100	4692200
ENSBTAG00000001055	ENSBTAP00000031993	29998000	27677000	28954000	19011000	15824000	47480000
ENSBTAG00000031723	ENSBTAP00000042411	11716000	10908000	9072900	8677700	16011000	5707600
ENSBTAG00000019077	ENSBTAP00000025397	0	0	920040	0	758640	0
ENSBTAG00000011176	ENSBTAP00000014843	1028800	2081300	232320	1634900	875300	1066100
ENSBTAG00000007360	ENSBTAP00000009681	2087600	1251200	2017700	1217100	2844900	1045700
ENSBTAG00000004910	ENSBTAP00000006461	3635100	2286800	2508600	3320100	3162100	1689600
ENSBTAG00000008091	ENSBTAP00000010644	1050500	4262000	1638000	2205200	2037300	2325100
ENSBTAG00000009826	ENSBTAP00000012955	371300	4196700	6073400	2390200	2443300	5080700
ENSBTAG00000016828	ENSBTAP00000022386	1260200	2382600	2507900	2875800	2576500	967320
ENSBTAG00000008361	ENSBTAP00000011009	0	22269	0	0	0	18634
ENSBTAG00000007685	ENSBTAP00000010108	4743100	6487000	4485800	5701000	4136100	5577400
ENSBTAG00000011699	ENSBTAP00000036036	3743000	6553200	1726400	2803400	6738900	3180400
ENSBTAG00000018800	ENSBTAP00000025024	16573000	16308000	9050300	13378000	17729000	9557200
ENSBTAG00000005355	ENSBTAP00000007039	633020	221640	763830	228670	119400	1136900
ENSBTAG00000006354	ENSBTAP00000008335	79476000	56737000	3286200	15950000	5470300	135260000
ENSBTAG00000000874	ENSBTAP00000036917	3735900	3204300	2000500	2344900	4246600	2631600
ENSBTAG00000021091	ENSBTAP00000043087	0	43869	0	0	51913	0
ENSBTAG00000015910	ENSBTAP00000052015	13936000	20534000	22062000	18318000	20330000	16966000
ENSBTAG00000006165	ENSBTAP00000008107	12163000	5504300	7656600	7007900	7815800	9773700
ENSBTAG00000004679	ENSBTAP00000006139	59799000	44584000	34177000	54194000	57675000	22144000
ENSBTAG00000012365	ENSBTAP00000016410	20191000	37630000	34004000	29533000	36637000	27659000
ENSBTAG00000015278	ENSBTAP00000020318	498750	1158800	1341400	1524700	726550	863850
ENSBTAG00000004965	ENSBTAP00000006534	0	12626000	12862000	14601000	0	8928800
ENSBTAG00000014766	ENSBTAP00000046374	35472000	39459000	27928000	44126000	35315000	25483000
ENSBTAG00000001578	ENSBTAP00000002065	0	331180	394090	533340	91120	160460
ENSBTAG00000034222	ENSBTAP00000037730	942220	1296400	506000	957500	1127300	568340
ENSBTAG00000015434	ENSBTAP00000020512	40111000	18823000	19057000	21825000	23699000	30067000
ENSBTAG00000006564	ENSBTAP00000008621	3020400	6425200	1821400	3175900	4483000	4067100
ENSBTAG00000019821	ENSBTAP00000026409	13697000	11919000	12448000	12326000	15865000	9241900
ENSBTAG00000009233	ENSBTAP00000012170	12322000	11330000	8365500	9296600	15556000	6218600
ENSBTAG00000020873	ENSBTAP00000027808	2290300	4692400	5833800	3845300	4795300	3836300
ENSBTAG00000009908	ENSBTAP00000013079	15869000	23090000	11007000	17107000	17849000	13856000
ENSBTAG00000001580	ENSBTAP00000002071	69463000	55177000	53821000	70558000	50488000	59728000
ENSBTAG00000000341	ENSBTAP00000035516	29449000	25232000	15624000	21940000	30853000	19101000
ENSBTAG00000003547	ENSBTAP00000042892	0	1618600	5319500	583660	5216100	489790
ENSBTAG00000004240	ENSBTAP00000005553	135670000	106040000	171060000	82046000	13935000	291720000
ENSBTAG00000016858	ENSBTAP00000022422	3521100	6238900	4850300	5376900	3164200	5741800
ENSBTAG00000002026	ENSBTAP00000047917	882760	2830600	5000600	2287100	4849500	1106800
ENSBTAG00000009334	ENSBTAP00000012287	0	1681600	321050	668020	442620	740610
ENSBTAG00000007361	ENSBTAP00000002174	4270400	17926000	10129000	12949000	10570000	9958500
ENSBTAG00000014583	ENSBTAP00000019411	153060000	110600000	78802000	88354000	161660000	83273000
ENSBTAG00000006898	ENSBTAP00000009064	2901300	8085200	5562800	6956700	3989700	6082100
ENSBTAG00000025191	ENSBTAP00000035184	2824400	2800400	1887600	2350500	3188100	1836400
ENSBTAG00000016281	ENSBTAP00000021658	658650	2492700	3083000	2381700	2041400	2013700
ENSBTAG00000014388	ENSBTAP00000019134	0	2314800	1884300	167150	2587300	1181400
ENSBTAG00000014175	ENSBTAP00000018840	543380	925580	614110	841670	614060	589940
ENSBTAG00000007397	ENSBTAP00000009723	40685000	41785000	16378000	36945000	13606000	44998000
ENSBTAG00000018598	ENSBTAP00000024749	19557000	14243000	8606500	13231000	16308000	11978000
ENSBTAG00000007865	ENSBTAP00000010347	1931400	3679000	3008700	3415100	2784300	2565600
ENSBTAG00000002953	ENSBTAP00000041860	42793000	23802000	43866000	18599000	52681000	36168000
ENSBTAG00000010395	ENSBTAP00000013726	0	35527	274990	0	134410	151410
ENSBTAG00000007043	ENSBTAP00000009264	351620000	274510000	243700000	210550000	335690000	311130000
ENSBTAG00000017350	ENSBTAP00000033710	912020	2867700	1819300	1811900	1718300	1927400
ENSBTAG00000002377	ENSBTAP00000003072	231420	4017700	2857600	1425300	2650200	3333400
ENSBTAG00000021191	ENSBTAP00000028239	30372000	55747000	43546000	35184000	56003000	40784000
ENSBTAG00000019299	ENSBTAP00000025697	340880	403440	331750	387370	213250	457270
ENSBTAG00000013812	ENSBTAP00000018350	805560	2797800	2075400	1971900	2317500	1538200
ENSBTAG00000010773	ENSBTAP00000014266	0	0	3299500	1711700	0	1886500
ENSBTAG00000004887	ENSBTAP00000006431	1403600	2056100	1637300	1397500	2735900	821640
ENSBTAG00000021367	ENSBTAP00000028486	2233900	1761400	2626700	2597600	1389200	2752400
ENSBTAG00000021651	ENSBTAP00000028853	9852900	3439400	2663100	3149900	2612900	9457700
ENSBTAG00000015980	ENSBTAP00000052914	6751000	10968000	5596900	6212600	9901400	7653600
ENSBTAG00000002882	ENSBTAP00000052689	33144000	25176000	30029000	21225000	49577000	15057000
ENSBTAG00000009568	ENSBTAP00000012586	4046800	3654500	3400600	4712300	3108600	3154600
ENSBTAG00000020463	ENSBTAP00000048084	2071900	1645800	1597800	1509000	2134400	1725600
ENSBTAG00000000855	ENSBTAP00000001140	527890	258340	278920	374960	464010	200660
ENSBTAG00000015260	ENSBTAP00000020299	79409000	37666000	17227000	28898000	58659000	51185000
ENSBTAG00000009871	ENSBTAP00000013018	598650	2531700	1457400	1610500	1198300	1653300
ENSBTAG00000014805	ENSBTAP00000019702	294910	3635300	1886100	1533700	1946400	2554000
ENSBTAG00000008579	ENSBTAP00000011314	2059400	2459900	5446100	3240300	4999000	1405400
ENSBTAG00000013103	ENSBTAP00000017420	803750000	828440000	3491700000	1284100000	112390000	3449500000
ENSBTAG00000011100	ENSBTAP00000014735	330090	1224500	1119700	937790	887830	906480
ENSBTAG00000001189	ENSBTAP00000001576	3002800	3950600	4496300	3989400	4009000	3351800
ENSBTAG00000019601	ENSBTAP00000026116	581160	3011900	848710	2303400	1615000	705590
ENSBTAG00000005315	ENSBTAP00000006990	12944000	7056600	9469800	4983900	15082000	8720700
ENSBTAG00000017871	ENSBTAP00000023757	782410	1466000	2730300	2375800	1121800	1343400
ENSBTAG00000007079	ENSBTAP00000009308	19791000	15115000	21993000	19416000	21143000	15850000
ENSBTAG00000016267	ENSBTAP00000021638	13257000	19687000	6670600	18291000	11843000	8638600
ENSBTAG00000006478	ENSBTAP00000008492	0	890250	1314900	862260	302020	963000
ENSBTAG00000002108	ENSBTAP00000032779	51502000	78287000	33638000	34186000	100110000	24480000
ENSBTAG00000003100	ENSBTAP00000004034	1016100	2445700	3211100	3086200	928930	2813300
ENSBTAG00000019412	ENSBTAP00000025864	1082900	0	604380	321500	1011900	415100
ENSBTAG00000006434	ENSBTAP00000008434	2820200	5781400	6595700	5623200	7418300	2448900
ENSBTAG00000012341	ENSBTAP00000050939	403580	1816100	927650	1553700	396740	1282400
ENSBTAG00000033080	ENSBTAP00000044213	1576300	2881500	4461300	2925000	2843800	3279200
ENSBTAG00000013218	ENSBTAP00000017590	0	1776900	2357700	1326700	1014100	1681700
ENSBTAG00000011412	ENSBTAP00000015166	15993000	11766000	17236000	14572000	15851000	14826000
ENSBTAG00000014809	ENSBTAP00000019719	68945000	67297000	69184000	65379000	85376000	53289000
ENSBTAG00000017869	ENSBTAP00000023751	22070000	44415000	45527000	41201000	56217000	16626000
ENSBTAG00000006085	ENSBTAP00000040330	6440900	15210000	9107100	7619600	16233000	7462400
ENSBTAG00000015240	ENSBTAP00000020277	1358800	498850	585250	196130	1902100	258590
ENSBTAG00000006792	ENSBTAP00000008933	2584400	1521400	0	1226700	1689500	1084500
ENSBTAG00000003362	ENSBTAP00000004364	123940000	149670000	101390000	120510000	142570000	109610000
ENSBTAG00000015053	ENSBTAP00000020036	239660000	168620000	150900000	172520000	207390000	175290000
ENSBTAG00000014964	ENSBTAP00000019921	1621400	1324700	2134700	2555600	1030700	1561400
ENSBTAG00000013045	ENSBTAP00000017339	239770	673470	1627900	1015200	1072400	392250
ENSBTAG00000008951	ENSBTAP00000011783	1549200	947660	1229000	341420	1962900	1360500
ENSBTAG00000005345	ENSBTAP00000007028	6026300	4667400	139070	4442100	4675200	1473400
ENSBTAG00000019181	ENSBTAP00000030949	3826600	1486900	1432600	704760	616430	5224500
ENSBTAG00000006838	ENSBTAP00000008987	1131800	606760	662770	524420	1359900	553810
ENSBTAG00000021093	ENSBTAP00000028093	9978800	10322000	5032300	7840100	12697000	4492700
ENSBTAG00000017889	ENSBTAP00000023778	18061000	19405000	11811000	13137000	22729000	13002000
ENSBTAG00000007952	ENSBTAP00000010451	2608500	5903600	1834200	4389900	1235000	4554900
ENSBTAG00000009362	ENSBTAP00000012328	5954500	13468000	8436600	6972300	13196000	7413500
ENSBTAG00000013315	ENSBTAP00000017710	268810000	276650000	275540000	171790000	441380000	200210000
ENSBTAG00000001752	ENSBTAP00000002297	0	95824	219800	165270	143130	0
ENSBTAG00000002827	ENSBTAP00000003660	355010	3543400	1327600	1241000	590600	3287000
ENSBTAG00000013162	ENSBTAP00000017497	36089000	29258000	31613000	31239000	37840000	27613000
ENSBTAG00000039025	ENSBTAP00000038492	0	112140	38521	112950	0	41133
ENSBTAG00000016881	ENSBTAP00000022456	0	2195000	1973100	852480	1372200	1997600
ENSBTAG00000036174	ENSBTAP00000024424	4459400	3086900	2630000	2556000	5597100	2108100
ENSBTAG00000000347	ENSBTAP00000000453	0	2705300	1425600	2684100	659110	720990
ENSBTAG00000011709	ENSBTAP00000015548	331030	0	391040	0	557380	151610
ENSBTAG00000007438	ENSBTAP00000009782	208020	3152400	967180	1682000	1464400	1135900
ENSBTAG00000013615	ENSBTAP00000018100	0	230130	0	0	234290	0
ENSBTAG00000006646	ENSBTAP00000008734	3067100	3839000	4875200	3097600	5048400	3664800
ENSBTAG00000014724	ENSBTAP00000019596	2350700	1224000	2497600	2561800	1659600	1834900
ENSBTAG00000005353	ENSBTAP00000007041	543180000	501240000	396550000	715270000	319940000	401820000
ENSBTAG00000016882	ENSBTAP00000022455	0	263260	0	205450	0	54655
ENSBTAG00000009580	ENSBTAP00000012599	7325700	3591600	5373000	7857500	5553500	2828000
ENSBTAG00000015398	ENSBTAP00000038633	1279700	1222000	1242200	480030	2327100	951020
ENSBTAG00000002706	ENSBTAP00000003503	0	702580	210540	153690	215730	538720
ENSBTAG00000020908	ENSBTAP00000027852	3877500	8066800	7793700	7508100	8448300	3746200
ENSBTAG00000026283	ENSBTAP00000021267	10022000	14178000	12756000	9876500	18114000	8911300
ENSBTAG00000022731	ENSBTAP00000008253	1234300	1771400	3116000	1316400	3081200	1711600
ENSBTAG00000011263	ENSBTAP00000014966	0	1632600	3964100	2175700	1715300	1723200
ENSBTAG00000016415	ENSBTAP00000021833	4202200	10812000	2115700	2787700	4342600	9950500
ENSBTAG00000009513	ENSBTAP00000012519	36959000	40456000	53255000	54988000	31185000	44390000
ENSBTAG00000027863	ENSBTAP00000039567	888880	753450	883890	922900	721350	881280
ENSBTAG00000007341	ENSBTAP00000040764	427470	88190	0	54526	0	459440
ENSBTAG00000002049	ENSBTAP00000002654	16569000	15560000	11196000	13307000	16525000	13482000
ENSBTAG00000004738	ENSBTAP00000006219	690130	457040	312390	373330	301010	784490

## Sheet: ICarea
EnsemblGeneID	EnsemblProteinID	LFQ.Intensity.IC area_IVO_1	LFQ.Intensity.IC area_IVO_2	LFQ.Intensity.IC area_IVO_3	LFQ.Intensity.IC area_IVF_1	LFQ.Intensity.IC area_IVF_2	LFQ.Intensity.IC area_IVF_3
ENSBTAG00000015038	ENSBTAP00000020020	20802000	18957000	19021000	10285000	11706000	8622200
ENSBTAG00000016708	ENSBTAP00000022210	115190000	123100000	113160000	87215000	87055000	91264000
ENSBTAG00000012881	ENSBTAP00000032150	2634800	2525600	2418800	1618700	1270800	1200300
ENSBTAG00000019794	ENSBTAP00000026372	10609000	10705000	10571000	8045400	7410600	6500000
ENSBTAG00000021128	ENSBTAP00000028152	3173700	3829700	3467500	5580500	6448900	6624500
ENSBTAG00000000555	ENSBTAP00000000731	6670300	6228700	5963000	4252400	4113800	4685700
ENSBTAG00000008103	ENSBTAP00000010661	297330000	294280000	272350000	181100000	192510000	146230000
ENSBTAG00000013078	ENSBTAP00000053699	0	0	0	2221800	1568700	2681900
ENSBTAG00000017233	ENSBTAP00000022896	241940	313060	249070	0	0	85996
ENSBTAG00000016524	ENSBTAP00000041837	1820200	1590300	1730600	2603800	3108600	3178100
ENSBTAG00000021832	ENSBTAP00000029103	286350	387320	303700	114090	39375	99184
ENSBTAG00000011239	ENSBTAP00000014925	24878	0	0	1610100	2802200	2668900
ENSBTAG00000013191	ENSBTAP00000017563	18950000	17936000	19445000	14124000	10862000	11967000
ENSBTAG00000009389	ENSBTAP00000012357	28811000	30253000	33642000	22891000	22045000	21568000
ENSBTAG00000009568	ENSBTAP00000012586	3851400	3678900	4009300	2452900	3031000	2663400
ENSBTAG00000009711	ENSBTAP00000012812	595030	542820	463770	159990	250130	281610
ENSBTAG00000016161	ENSBTAP00000021517	191000	194220	152920	77117	106000	83710
ENSBTAG00000018320	ENSBTAP00000024376	12552000	11997000	12302000	6452500	9103600	7946000
ENSBTAG00000000704	ENSBTAP00000000941	993600	921940	857350	712480	659740	684540
ENSBTAG00000012471	ENSBTAP00000016549	9165800	9499600	10275000	6101000	7320500	7084300
ENSBTAG00000014081	ENSBTAP00000032374	282820	223400	214380	113520	43059	56044
ENSBTAG00000021514	ENSBTAP00000028671	4254700	3824300	3727500	2910100	2372600	2763900
ENSBTAG00000002203	ENSBTAP00000002852	840790	536800	1088500	0	0	0
ENSBTAG00000019143	ENSBTAP00000049552	3227400	4397000	3889500	2025700	1461600	2044300
ENSBTAG00000020922	ENSBTAP00000027868	103260	107130	86606	45625	0	0
ENSBTAG00000009841	ENSBTAP00000031070	31008000	34107000	29162000	23379000	21322000	24155000
ENSBTAG00000009939	ENSBTAP00000013112	28121000	32290000	31641000	24638000	22794000	23454000
ENSBTAG00000017834	ENSBTAP00000023709	154530000	173240000	146550000	221180000	197670000	214350000
ENSBTAG00000013414	ENSBTAP00000052237	2047100	2109600	1971500	1702600	1660800	1824300
ENSBTAG00000005631	ENSBTAP00000007404	3495000	4162900	2891600	1824300	1682500	1676100
ENSBTAG00000011966	ENSBTAP00000015881	67801000	70840000	81973000	54028000	43844000	45218000
ENSBTAG00000002507	ENSBTAP00000003259	103510000	117790000	99579000	133680000	148490000	139710000
ENSBTAG00000002953	ENSBTAP00000041860	38512000	34269000	45378000	56238000	69403000	66527000
ENSBTAG00000016952	ENSBTAP00000022548	1995800	1834300	1553800	930850	473740	1003200
ENSBTAG00000011324	ENSBTAP00000015049	90567000	89838000	65143000	42217000	44070000	35248000
ENSBTAG00000014205	ENSBTAP00000018886	8150400	7818700	8613700	6867100	5688800	6309000
ENSBTAG00000006970	ENSBTAP00000009160	1325400	1680000	1470900	2027600	2387700	2111700
ENSBTAG00000022004	ENSBTAP00000029348	39475000	39472000	31506000	24104000	24112000	25781000
ENSBTAG00000019147	ENSBTAP00000025484	3744600	4281300	3766100	6008100	6388700	8023200
ENSBTAG00000007993	ENSBTAP00000010507	18588000	16346000	15191000	12566000	11827000	10875000
ENSBTAG00000019156	ENSBTAP00000025496	18653000	20099000	17396000	14205000	9958400	12508000
ENSBTAG00000012739	ENSBTAP00000013734	15632000	15074000	15566000	13058000	10007000	10584000
ENSBTAG00000001394	ENSBTAP00000001830	2277100	3265300	3299700	983790	1429600	1532700
ENSBTAG00000013953	ENSBTAP00000018566	3895900	3367200	8552100	11729000	14522000	13374000
ENSBTAG00000010508	ENSBTAP00000013889	10505000	6991400	6837700	13315000	16269000	17800000
ENSBTAG00000015388	ENSBTAP00000020452	2473200	2363200	2874700	1514000	1437700	1933400
ENSBTAG00000019512	ENSBTAP00000025996	4743400	5550400	6852600	3250900	2160100	2825100
ENSBTAG00000007480	ENSBTAP00000004477	4812400	3835900	4161700	2428000	2778800	3117000
ENSBTAG00000019648	ENSBTAP00000026183	23569000	22073000	22460000	27867000	25436000	28914000
ENSBTAG00000006898	ENSBTAP00000009064	5645700	3956700	4185500	2314400	1805000	2521500
ENSBTAG00000012936	ENSBTAP00000017187	2403800	1714200	1608500	3609300	3007300	3056700
ENSBTAG00000007399	ENSBTAP00000046293	6433100	5735800	5194800	4511800	3832000	3642200
ENSBTAG00000013011	ENSBTAP00000017298	932560	854420	652560	0	389390	325500
ENSBTAG00000016328	ENSBTAP00000021719	39272000	43338000	49355000	33875000	26292000	28577000
ENSBTAG00000003499	ENSBTAP00000004547	4401900	5267600	6174900	2837900	1582500	3196100
ENSBTAG00000006085	ENSBTAP00000040330	7700300	8770600	5770300	4446500	3414000	3765200
ENSBTAG00000014337	ENSBTAP00000019064	0	0	0	277190	776230	631170
ENSBTAG00000015145	ENSBTAP00000020148	19262000	20486000	19079000	11124000	7354400	15020000
ENSBTAG00000013411	ENSBTAP00000017839	196690000	204260000	181600000	153620000	134420000	166460000
ENSBTAG00000030974	ENSBTAP00000003192	64874000	61846000	67824000	50316000	29117000	42975000
ENSBTAG00000002411	ENSBTAP00000041323	7555600	9121300	8506800	6255400	4925100	6522700
ENSBTAG00000010390	ENSBTAP00000013716	3084000	2025000	2551800	1403700	892780	1464200
ENSBTAG00000011480	ENSBTAP00000043732	555770	676720	757120	480350	356600	405540
ENSBTAG00000002493	ENSBTAP00000003239	6923000	6514100	7616700	5559100	4234900	3282200
ENSBTAG00000012902	ENSBTAP00000017150	2313300	2777900	1572800	980480	1036400	850650
ENSBTAG00000018499	ENSBTAP00000024624	3217300	2541700	3860200	1980800	631490	464200
ENSBTAG00000002528	ENSBTAP00000053182	1930100	2832400	2013000	763410	1196500	1289200
ENSBTAG00000013235	ENSBTAP00000037841	9688600	10719000	12179000	6897000	8733700	6951400
ENSBTAG00000000874	ENSBTAP00000036917	2096100	2550300	2133900	1429900	1566800	1821700
ENSBTAG00000000504	ENSBTAP00000041650	351270	624020	572660	225070	239750	169390
ENSBTAG00000022160	ENSBTAP00000029889	853140	792980	811370	1038100	992930	1236500
ENSBTAG00000013308	ENSBTAP00000017696	11771000	10257000	12799000	16338000	18179000	23205000
ENSBTAG00000021227	ENSBTAP00000028282	5522200	6363400	6199500	5046800	4011300	3454700
ENSBTAG00000013208	ENSBTAP00000017580	33595000	28179000	24243000	19959000	17363000	19218000
ENSBTAG00000011709	ENSBTAP00000015548	940740	746530	948240	1296300	1162600	1556500
ENSBTAG00000011100	ENSBTAP00000014735	481360	276750	460830	666770	741860	970700
ENSBTAG00000017565	ENSBTAP00000043412	293740	360890	389630	160850	53842	228120
ENSBTAG00000010082	ENSBTAP00000013292	8071900	8510400	6415900	5594600	3727700	4974900
ENSBTAG00000001332	ENSBTAP00000029553	21521000	25031000	21481000	18965000	18065000	16117000
ENSBTAG00000015327	ENSBTAP00000020395	61706000	66339000	64363000	50100000	57044000	43933000
ENSBTAG00000011396	ENSBTAP00000001668	11141000	9757500	10358000	7906900	9261400	8160700
ENSBTAG00000019603	ENSBTAP00000026118	100580000	84906000	91602000	106500000	109660000	116570000
ENSBTAG00000000957	ENSBTAP00000001266	307660	433120	427390	201460	64165	230510
ENSBTAG00000012159	ENSBTAP00000016130	3920500	3356300	4418600	2582800	2021700	2939400
ENSBTAG00000010229	ENSBTAP00000013512	414660	5783800	6954700	10234000	17837000	17134000
ENSBTAG00000020109	ENSBTAP00000026786	133840	57542	98284	0	0	35505
ENSBTAG00000010402	ENSBTAP00000013737	216740000	211010000	201260000	177700000	187310000	154150000
ENSBTAG00000003530	ENSBTAP00000040521	27299000	29578000	29118000	16065000	24605000	16903000
ENSBTAG00000030650	ENSBTAP00000040894	2166600	1654500	1562600	962860	0	839740
ENSBTAG00000035379	ENSBTAP00000046706	15778000	13394000	13827000	11460000	8843000	11361000
ENSBTAG00000009757	ENSBTAP00000012866	29728000	32433000	32516000	27409000	19918000	23824000
ENSBTAG00000004855	ENSBTAP00000006383	30888000	39264000	41580000	52058000	46168000	50048000
ENSBTAG00000010426	ENSBTAP00000013758	560490	498010	432660	291980	298070	398990
ENSBTAG00000008683	ENSBTAP00000047729	12077000	10343000	12275000	8851300	7476500	9649700
ENSBTAG00000021776	ENSBTAP00000029026	4645900	4575800	5455600	3558100	639350	895100
ENSBTAG00000014129	ENSBTAP00000018777	941600	842500	906180	620510	785390	549920
ENSBTAG00000005191	ENSBTAP00000006847	14749000	13010000	16586000	10666000	11740000	8690800
ENSBTAG00000006928	ENSBTAP00000009097	2350800	1569100	1845500	1335400	763300	891150
ENSBTAG00000016720	ENSBTAP00000022227	4327600	4245000	3090200	2822600	1444500	1043200
ENSBTAG00000018160	ENSBTAP00000024169	13912	19092	14212	0	10506	0
ENSBTAG00000020938	ENSBTAP00000027889	704400	730410	802540	535540	218390	498180
ENSBTAG00000009513	ENSBTAP00000012519	102030000	90758000	73188000	51804000	67338000	42086000
ENSBTAG00000012704	ENSBTAP00000016896	125190	160480	131320	171700	239970	224240
ENSBTAG00000009770	ENSBTAP00000012886	317270	605770	392840	180260	0	165360
ENSBTAG00000019295	ENSBTAP00000025691	14200000	15593000	12736000	16852000	22558000	23068000
ENSBTAG00000010378	ENSBTAP00000013699	827070	650000	899490	567090	210310	423670
ENSBTAG00000007273	ENSBTAP00000009564	871170000	618930000	900460000	1101700000	1043800000	1082200000
ENSBTAG00000017547	ENSBTAP00000023325	3041500	2535500	2427900	1730100	858270	1931500
ENSBTAG00000020757	ENSBTAP00000027662	10445000	15026000	13879000	8921200	9258100	8329800
ENSBTAG00000008471	ENSBTAP00000011146	27849000	40161000	42424000	25997000	18958000	15134000
ENSBTAG00000038047	ENSBTAP00000050955	39801000	16615000	49540000	81137000	210480000	172600000
ENSBTAG00000019918	ENSBTAP00000026535	324360	369590	420550	275990	78103	23360
ENSBTAG00000019269	ENSBTAP00000025663	470610000	529450000	511340000	436180000	385390000	300930000
ENSBTAG00000032304	ENSBTAP00000024787	3114200	1482600	2537800	1137200	852960	294200
ENSBTAG00000006995	ENSBTAP00000009208	55871000	72934000	65047000	34812000	52778000	41507000
ENSBTAG00000015249	ENSBTAP00000020286	42071	0	0	60086	54854	93841
ENSBTAG00000004965	ENSBTAP00000006534	32102000	2615400	2544000	58906000	179450000	121630000
ENSBTAG00000005075	ENSBTAP00000006689	38811	26639	57586	21159	0	0
ENSBTAG00000025191	ENSBTAP00000035184	3439300	2389500	3285700	2168600	1151600	1843100
ENSBTAG00000017889	ENSBTAP00000023778	8849400	11589000	9841800	5043800	8208900	6182500
ENSBTAG00000031500	ENSBTAP00000038059	3665900	4281000	5206000	2797600	2191400	3295200
ENSBTAG00000014734	ENSBTAP00000019612	0	83960	524410	652950	1368000	916630
ENSBTAG00000007712	ENSBTAP00000010141	2296600	3032600	3284000	2140900	1937800	1718600
ENSBTAG00000038604	ENSBTAP00000024155	56823000	25047000	46569000	64212000	108050000	106220000
ENSBTAG00000018973	ENSBTAP00000025255	797090	630400	730210	517150	521680	265390
ENSBTAG00000016598	ENSBTAP00000042130	34612000	27648000	29074000	24595000	23626000	18540000
ENSBTAG00000013362	ENSBTAP00000035984	3214600	1988300	1787500	1304100	372810	821650
ENSBTAG00000016762	ENSBTAP00000022292	572560	417120	440500	371210	222910	169210
ENSBTAG00000008147	ENSBTAP00000010714	741350	872180	1171700	644180	0	82301
ENSBTAG00000011649	ENSBTAP00000015473	2963500	2054000	2425800	1886500	1414800	1586600
ENSBTAG00000011704	ENSBTAP00000050006	2990500	175990	2202000	3874400	7463800	5471800
ENSBTAG00000017120	ENSBTAP00000022759	11826000	13723000	9036800	15174000	16221000	15098000
ENSBTAG00000021151	ENSBTAP00000028188	38999000	42725000	42944000	38747000	31952000	31685000
ENSBTAG00000006665	ENSBTAP00000008754	4602000	5259200	5716600	3779600	4432900	3043900
ENSBTAG00000003338	ENSBTAP00000004335	0	0	495320	1538700	4905100	2502300
ENSBTAG00000002863	ENSBTAP00000003716	12069000	7235900	8339700	6324300	2474400	3265400
ENSBTAG00000006414	ENSBTAP00000008410	10693000	9827500	9906400	6022700	5296100	9129700
ENSBTAG00000010890	ENSBTAP00000014463	414520	613030	412220	301480	164910	305240
ENSBTAG00000016740	ENSBTAP00000022258	16206000	13591000	11660000	10519000	7864500	10288000
ENSBTAG00000010721	ENSBTAP00000014194	3186900	3072600	2197100	8396000	5357300	4561800
ENSBTAG00000033954	ENSBTAP00000050581	806200	608810	834790	513620	296000	560650
ENSBTAG00000034222	ENSBTAP00000037730	528110	773270	698710	493950	416470	473950
ENSBTAG00000017121	ENSBTAP00000022763	3148600000	2888000000	4059400000	4470600000	5795500000	4437400000
ENSBTAG00000005814	ENSBTAP00000007642	6738600	6414200	7273100	5300000	4742700	2034900
ENSBTAG00000021746	ENSBTAP00000028988	135980000	123230000	145340000	117850000	79575000	103670000
ENSBTAG00000020116	ENSBTAP00000011795	31927000	35938000	40526000	29237000	25265000	15263000
ENSBTAG00000015690	ENSBTAP00000020833	9862800	6876400	7495800	14379000	11159000	10578000
ENSBTAG00000006029	ENSBTAP00000007922	11948000	9596600	9371600	8616800	5959200	7421600
ENSBTAG00000014648	ENSBTAP00000051209	12889000	9462800	11512000	8549800	8477500	5316300
ENSBTAG00000011943	ENSBTAP00000015848	721640	960290	868420	527510	397910	715570
ENSBTAG00000006495	ENSBTAP00000008508	10938000	12406000	11676000	10732000	6997400	7630300
ENSBTAG00000021191	ENSBTAP00000028239	69310000	61163000	69046000	57958000	34906000	49749000
ENSBTAG00000010451	ENSBTAP00000013796	534820	0	431010	858790	3237600	3349000
ENSBTAG00000007363	ENSBTAP00000009684	1582400	2138400	1235400	3704600	2133700	3728000
ENSBTAG00000002573	ENSBTAP00000003333	4761000	4110700	3934900	2980400	2287300	3735300
ENSBTAG00000009698	ENSBTAP00000033452	54278	23675	30852	7422.5	0	18327
ENSBTAG00000037726	ENSBTAP00000049395	1900600	1805400	947110	488190	691630	920170
ENSBTAG00000009665	ENSBTAP00000012740	2452100	3436000	4132300	9039600	5295300	5639500
ENSBTAG00000021067	ENSBTAP00000028053	6603300	9804800	8892800	5776100	5507700	6404100
ENSBTAG00000018065	ENSBTAP00000024051	915700	1011200	764100	698690	463840	704360
ENSBTAG00000007389	ENSBTAP00000009714	1343100	1385900	1205600	1132000	797830	1092400
ENSBTAG00000000215	ENSBTAP00000000259	52544000	43124000	70221000	33407000	36581000	34513000
ENSBTAG00000038186	ENSBTAP00000051774	5460100	6202400	5225300	4590800	4876100	4987400
ENSBTAG00000019180	ENSBTAP00000040769	9846900	5915200	7687100	5360900	4903700	3875200
ENSBTAG00000022242	ENSBTAP00000026834	1605800	944150	1469400	435470	871670	844050
ENSBTAG00000002783	ENSBTAP00000042008	1166600	1059100	947550	773670	948830	833970
ENSBTAG00000008743	ENSBTAP00000011521	36011000	29981000	39644000	30154000	17953000	23360000
ENSBTAG00000015240	ENSBTAP00000020277	1783400	1523200	1211900	826340	1224700	586520
ENSBTAG00000025762	ENSBTAP00000036278	1846800	1665300	1579400	1442300	341280	834490
ENSBTAG00000016828	ENSBTAP00000022386	1422600	1142600	2060100	1066400	618950	589290
ENSBTAG00000004452	ENSBTAP00000005837	716050	787090	756650	359200	541470	668400
ENSBTAG00000015536	ENSBTAP00000020644	3331600	4752900	3564500	3110000	2454100	2266200
ENSBTAG00000006690	ENSBTAP00000008799	4582600	4705400	5335600	4195300	3930100	2761600
ENSBTAG00000015571	ENSBTAP00000020690	29605000	23947000	36175000	17871000	17103000	23851000
ENSBTAG00000017967	ENSBTAP00000023908	14537000	9675500	9948000	7818600	6841700	7519400
ENSBTAG00000009245	ENSBTAP00000012182	4597200	3253800	3813600	3209600	2292200	2632100
ENSBTAG00000001654	ENSBTAP00000002168	2156100	1809900	1153900	822770	765130	1156400
ENSBTAG00000010322	ENSBTAP00000013636	12585000	11771000	15646000	10679000	4392500	8591100
ENSBTAG00000018656	ENSBTAP00000024825	19719000	25878000	25145000	16750000	17080000	20239000
ENSBTAG00000006422	ENSBTAP00000008424	10637000	13345000	13625000	7941300	4462900	10462000
ENSBTAG00000017894	ENSBTAP00000023783	183170	161940	137660	134880	0	0
ENSBTAG00000027863	ENSBTAP00000039567	545550	534320	568160	680450	1056600	761330
ENSBTAG00000014841	ENSBTAP00000019765	1000200	586400	673850	507800	0	317100
ENSBTAG00000000375	ENSBTAP00000000486	646640	206910	588950	222530	96053	0
ENSBTAG00000019915	ENSBTAP00000026534	2586400	2836100	2455500	3079100	4170600	3248700
ENSBTAG00000019780	ENSBTAP00000026356	8842100	6981600	7227800	6469200	4383600	5929900
ENSBTAG00000014238	ENSBTAP00000018925	333210	301980	826940	51802	0	132760
ENSBTAG00000009048	ENSBTAP00000042244	4540100	3676300	5233100	3816800	2524300	2653600
ENSBTAG00000002745	ENSBTAP00000003559	37706000	37665000	28484000	19028000	28534000	25846000
ENSBTAG00000021767	ENSBTAP00000052296	10873000	13309000	9877800	8969600	7459100	9210000
ENSBTAG00000009842	ENSBTAP00000012972	9541500	3675900	9049600	3222700	2679500	2650900
ENSBTAG00000006305	ENSBTAP00000050234	6391400	3789300	6240000	9111600	7008200	7852600
ENSBTAG00000017537	ENSBTAP00000023313	14240000	20357000	16141000	12984000	12778000	9323000
ENSBTAG00000018527	ENSBTAP00000024660	17441000	21055000	17832000	13078000	17101000	14150000
ENSBTAG00000025210	ENSBTAP00000005916	3081600	3386400	3117200	2118400	2984700	1719700
ENSBTAG00000014614	ENSBTAP00000036954	4176700000	5685900000	5136200000	4322600000	2949600000	3466900000
ENSBTAG00000004679	ENSBTAP00000006139	30241000	28412000	35249000	28708000	17787000	16810000
ENSBTAG00000039374	ENSBTAP00000053578	2228900	2844200	2950200	3394900	3836100	3051800
ENSBTAG00000002688	ENSBTAP00000044161	7588000	6682200	7311800	8446400	9751100	7823800
ENSBTAG00000018569	ENSBTAP00000024713	587130	688490	1097300	491600	214380	419560
ENSBTAG00000030328	ENSBTAP00000040440	13425000	19431000	24221000	12138000	10224000	12255000
ENSBTAG00000005540	ENSBTAP00000007283	1644500	442380	1596900	429030	0	346030
ENSBTAG00000015499	ENSBTAP00000020600	138200	309170	369630	372630	648340	530360
ENSBTAG00000007865	ENSBTAP00000010347	2601100	2675800	2778300	2303200	1336100	2236100
ENSBTAG00000017028	ENSBTAP00000022642	444290	301510	463770	222560	0	289180
ENSBTAG00000008951	ENSBTAP00000011783	1728700	1242700	924830	532730	697650	902690
ENSBTAG00000012497	ENSBTAP00000016581	2182100	2269600	1882500	2878400	3395400	2325800
ENSBTAG00000021979	ENSBTAP00000029304	15669000	14628000	16203000	14415000	7216500	10264000
ENSBTAG00000014059	ENSBTAP00000018688	2010000	2819100	2688600	2116000	1429600	1789100
ENSBTAG00000013593	ENSBTAP00000018076	793520	1094000	1122500	763780	567740	804520
ENSBTAG00000006065	ENSBTAP00000007967	426500	326580	419090	345080	259420	290530
ENSBTAG00000017125	ENSBTAP00000022761	10766000	7824900	13426000	7696100	6163700	6749200
ENSBTAG00000006642	ENSBTAP00000008727	2415900	1939900	1828700	1127500	1009700	1862400
ENSBTAG00000019900	ENSBTAP00000026511	1463400	1173500	1210200	1185100	578490	641620
ENSBTAG00000006474	ENSBTAP00000008487	10157000	12178000	10450000	9086400	8328900	9998300
ENSBTAG00000007115	ENSBTAP00000009363	3378200	3645300	3972700	3854000	4847400	5052900
ENSBTAG00000006963	ENSBTAP00000009152	3352300	7000900	6405500	8192000	8914100	13852000
ENSBTAG00000016282	ENSBTAP00000030260	1541600	2827300	1766600	1480000	696140	832690
ENSBTAG00000012778	ENSBTAP00000044733	30528000	23845000	26820000	24993000	16563000	17585000
ENSBTAG00000019810	ENSBTAP00000026393	2993800	2023000	1835500	1581600	1505400	1280900
ENSBTAG00000008341	ENSBTAP00000010988	296660	196310	44546	24118	0	19578
ENSBTAG00000003401	ENSBTAP00000004410	36820000	41286000	29842000	29344000	19616000	28462000
ENSBTAG00000006396	ENSBTAP00000008386	34764000	42199000	37172000	29376000	35457000	27092000
ENSBTAG00000015677	ENSBTAP00000020818	11732000	4617500	9863600	5060800	2618000	3517400
ENSBTAG00000010624	ENSBTAP00000014053	8582600	12575000	6576400	4370000	5930700	5269300
ENSBTAG00000003178	ENSBTAP00000004132	2208500	722750	730960	298820	0	0
ENSBTAG00000009887	ENSBTAP00000037506	26963000	39805000	34443000	18784000	27225000	25150000
ENSBTAG00000002423	ENSBTAP00000003145	120100	98499	0	182130	1647100	1509000
ENSBTAG00000014643	ENSBTAP00000019499	7716400	8396200	8517300	6706800	4122000	7216600
ENSBTAG00000005353	ENSBTAP00000007041	1147900000	1082100000	977490000	1565400000	1217000000	1241100000
ENSBTAG00000006323	ENSBTAP00000008296	3926800	4657900	2338200	2342600	2080800	1868200
ENSBTAG00000012012	ENSBTAP00000015944	9502900	4049500	5409300	10401000	17059000	10009000
ENSBTAG00000019412	ENSBTAP00000025864	1644100	359340	2360600	208030	180460	144010
ENSBTAG00000017246	ENSBTAP00000022919	116730000	141750000	169290000	198090000	159970000	215300000
ENSBTAG00000030629	ENSBTAP00000040872	4065300	3859100	3494300	3513600	2672700	3271500
ENSBTAG00000001589	ENSBTAP00000002080	1543100	5454900	2501900	10611000	4206900	10161000
ENSBTAG00000002108	ENSBTAP00000032779	49532000	33638000	58904000	39368000	17987000	18453000
ENSBTAG00000021131	ENSBTAP00000028162	83786000	106090000	120640000	75926000	86804000	73220000
ENSBTAG00000012152	ENSBTAP00000016122	20046000	15376000	30862000	14508000	11848000	6585400
ENSBTAG00000021724	ENSBTAP00000028958	4054800	5615400	4916000	3900200	3921000	2427100
ENSBTAG00000006007	ENSBTAP00000007890	807170	856800	1192800	846390	276460	283370
ENSBTAG00000019979	ENSBTAP00000026613	1549400	949530	1109500	871350	0	675840
ENSBTAG00000004428	ENSBTAP00000005802	1960900	116210	3088200	5188300	7372600	17286000
ENSBTAG00000013631	ENSBTAP00000041778	96945	61075	280490	0	0	0
ENSBTAG00000003830	ENSBTAP00000004984	4520600	3925000	4288800	2247900	3339400	3869900
ENSBTAG00000008716	ENSBTAP00000011484	9636800	8193800	8674700	8333200	4701100	6142800
ENSBTAG00000013369	ENSBTAP00000017783	140930000	114730000	83090000	91322000	64580000	49040000
ENSBTAG00000016707	ENSBTAP00000033613	776620	292110	480970	693550	936160	1072200
ENSBTAG00000021744	ENSBTAP00000028983	4670300	3532500	3568600	2761600	1781800	3389000
ENSBTAG00000012586	ENSBTAP00000016708	76443000	90930000	74743000	59280000	75693000	53664000
ENSBTAG00000006434	ENSBTAP00000008434	13425000	13901000	10919000	11876000	7356100	8661300
ENSBTAG00000019085	ENSBTAP00000025405	605240	754390	446680	152100	522430	0
ENSBTAG00000006082	ENSBTAP00000007993	16744	29729	74916	66763	117280	83062
ENSBTAG00000001565	ENSBTAP00000002045	145380	143690	0	200500	623100	316960
ENSBTAG00000004384	ENSBTAP00000005752	0	0	4835400	8692800	35692000	13631000
ENSBTAG00000020641	ENSBTAP00000027507	3973300	3988100	3517100	2726900	3721400	2786500
ENSBTAG00000000897	ENSBTAP00000001190	1752500	1316500	584250	408310	228050	707050
ENSBTAG00000009121	ENSBTAP00000012029	565850	300550	399990	252250	175280	302880
ENSBTAG00000004887	ENSBTAP00000006431	1599300	1106200	1609900	1177400	884150	1086100
ENSBTAG00000016069	ENSBTAP00000021386	5252900	5240700	5172600	4969900	2198400	3508400
ENSBTAG00000013527	ENSBTAP00000017988	31972000	26634000	32057000	26369000	26388000	26735000
ENSBTAG00000003564	ENSBTAP00000004635	136510000	146150000	144970000	85012000	110760000	136960000
ENSBTAG00000009646	ENSBTAP00000048297	16042000	18581000	14384000	11735000	13650000	14508000
ENSBTAG00000000347	ENSBTAP00000000453	2249700	1395600	1682200	1425700	1161800	1027000
ENSBTAG00000015172	ENSBTAP00000051112	39615	13089	44069	21914	0	0
ENSBTAG00000010956	ENSBTAP00000014549	2545700	3453200	2287800	1845600	2285900	1743800
ENSBTAG00000008254	ENSBTAP00000010863	580850	606990	521400	491080	0	318560
ENSBTAG00000018322	ENSBTAP00000040703	181150	149300	59373	270400	257340	165170
ENSBTAG00000001523	ENSBTAP00000001995	666620	795470	504840	459550	0	446060
ENSBTAG00000014521	ENSBTAP00000019302	812680	512730	223560	0	182510	234690
ENSBTAG00000005250	ENSBTAP00000006911	20769000	7672100	21571000	6819700	9476200	4967300
ENSBTAG00000013718	ENSBTAP00000033386	64619000	65216000	52106000	65639000	81025000	97657000
ENSBTAG00000011963	ENSBTAP00000015875	6351100	7032100	6004900	4768300	4978200	6257500
ENSBTAG00000007360	ENSBTAP00000009681	1881000	2482700	2497000	1766700	2034300	1621900
ENSBTAG00000012997	ENSBTAP00000017279	1430900	891250	1485000	1040900	287700	723320
ENSBTAG00000009414	ENSBTAP00000012391	2424700	2561600	2993200	2047800	2339800	1102200
ENSBTAG00000013557	ENSBTAP00000018026	801680	665410	1389400	592420	513800	0
ENSBTAG00000012447	ENSBTAP00000016514	26253000	31529000	32719000	27800000	25096000	22812000
ENSBTAG00000000458	ENSBTAP00000000581	1206900	1497500	131750	0	172540	140700
ENSBTAG00000000622	ENSBTAP00000000814	8366200	5705400	7166600	5977600	1672600	4643800
ENSBTAG00000005664	ENSBTAP00000007442	96052000	100920000	125510000	94035000	54253000	83906000
ENSBTAG00000004732	ENSBTAP00000006213	0	0	0	1012900	0	1023100
ENSBTAG00000006059	ENSBTAP00000007959	0	38199	38631	0	0	0
ENSBTAG00000021810	ENSBTAP00000029071	0	0	0	834610	0	921960
ENSBTAG00000019406	ENSBTAP00000025854	24900	0	27549	0	0	0
ENSBTAG00000002018	ENSBTAP00000002616	16333000	14837000	12305000	13644000	9708600	9067300
ENSBTAG00000034691	ENSBTAP00000046068	1139200	431280	793420	478920	267440	346640
ENSBTAG00000010230	ENSBTAP00000011678	17915000	17122000	14309000	14606000	9932600	13969000
ENSBTAG00000008648	ENSBTAP00000011403	9819500	8387900	8112400	7276800	2961900	7126600
ENSBTAG00000031134	ENSBTAP00000041575	2872600	3271000	3502300	3051400	1966800	2478100
ENSBTAG00000018742	ENSBTAP00000024956	1071200	813210	1178900	719060	703510	899090
ENSBTAG00000007658	ENSBTAP00000010077	81536	0	66795	0	0	0
ENSBTAG00000016846	ENSBTAP00000022411	67430000	42064000	67901000	54718000	12731000	15119000
ENSBTAG00000019274	ENSBTAP00000025662	5480200	6549600	5722700	5720700	4322400	3694000
ENSBTAG00000007367	ENSBTAP00000009687	454390	164680	582890	284050	0	0
ENSBTAG00000022733	ENSBTAP00000050177	1398900	987010	1285000	1075200	588360	900140
ENSBTAG00000034656	ENSBTAP00000052821	1918400	2086700	1442100	2024200	2325900	2653300
ENSBTAG00000000810	ENSBTAP00000001071	68974	140140	70411	88274	756360	862300
ENSBTAG00000001638	ENSBTAP00000002145	285840000	270040000	252720000	140500000	252110000	215440000
ENSBTAG00000001420	ENSBTAP00000001863	31063	0	40014	0	0	0
ENSBTAG00000031917	ENSBTAP00000042661	297250	380050	433130	246830	0	287930
ENSBTAG00000021018	ENSBTAP00000027991	10014000	11464000	8998200	7239500	9159400	8689900
ENSBTAG00000012341	ENSBTAP00000050939	744370	1155500	956010	292900	824550	601270
ENSBTAG00000016918	ENSBTAP00000038769	2009300	1848500	1438700	1605500	448340	1052400
ENSBTAG00000020908	ENSBTAP00000027852	8776100	4735000	9794700	6190800	3653000	1811200
ENSBTAG00000027444	ENSBTAP00000049248	1357000	1486200	1231400	1335800	692960	831020
ENSBTAG00000021421	ENSBTAP00000028556	11046000	3849500	6908200	3942100	2836000	2725900
ENSBTAG00000002303	ENSBTAP00000002972	1249100	1538000	831700	800420	575640	923420
ENSBTAG00000012961	ENSBTAP00000017229	646200	924920	635670	754480	4532200	3370500
ENSBTAG00000022635	ENSBTAP00000051130	191460000	37347000	149590000	68550000	13432000	11040000
ENSBTAG00000014380	ENSBTAP00000019121	0	0	0	1360600	0	1939700
ENSBTAG00000008140	ENSBTAP00000010702	981360	1284900	1130800	1065900	664010	829900
ENSBTAG00000006187	ENSBTAP00000008130	3545600	5629400	2820900	2447100	795720	2793700
ENSBTAG00000004278	ENSBTAP00000005603	10610000	6518300	10879000	7743900	5899700	5252300
ENSBTAG00000019552	ENSBTAP00000026053	12470000	10744000	12457000	10565000	5696600	10032000
ENSBTAG00000014447	ENSBTAP00000037744	183560	244430	258130	298610	271630	261090
ENSBTAG00000015053	ENSBTAP00000020036	194820000	196620000	210950000	252490000	201620000	239600000
ENSBTAG00000006702	ENSBTAP00000008809	237190	50742	128410	308020	875830	329370
ENSBTAG00000018936	ENSBTAP00000025201	243060	63417	108390	35115	0	59116
ENSBTAG00000031846	ENSBTAP00000042574	16474000	5022300	15214000	435310	947110	9230000
ENSBTAG00000001105	ENSBTAP00000001463	15316000	29574000	24345000	18039000	5144100	14126000
ENSBTAG00000016956	ENSBTAP00000022558	15687000	21188000	20875000	16884000	14921000	15314000
ENSBTAG00000005660	ENSBTAP00000007436	4475700	3180600	2449700	2151800	2584500	1769600
ENSBTAG00000033662	ENSBTAP00000053174	3444000	917830	2219700	742510	1171900	327190
ENSBTAG00000019105	ENSBTAP00000040249	1018100	607580	808210	552000	669960	284980
ENSBTAG00000007438	ENSBTAP00000009782	276950	1158100	605350	129670	0	350360
ENSBTAG00000019822	ENSBTAP00000026407	9280000	12824000	6508200	5840400	5721500	6625300
ENSBTAG00000021580	ENSBTAP00000028757	45216000	51360000	54747000	46656000	42890000	30637000
ENSBTAG00000002835	ENSBTAP00000003668	47519	0	76731	0	0	0
ENSBTAG00000011770	ENSBTAP00000015635	62550	131320	69525	29650	48061	56715
ENSBTAG00000003934	ENSBTAP00000005134	4592500	6088200	6079400	4955800	2853600	4481700
ENSBTAG00000008480	ENSBTAP00000011166	1100100	0	703160	1449900	910870	1487000
ENSBTAG00000017361	ENSBTAP00000023084	320510	68426	517880	78190	0	95494
ENSBTAG00000002082	ENSBTAP00000052045	182570	0	306720	0	0	0
ENSBTAG00000016265	ENSBTAP00000021637	1835200	1953400	3975600	1685900	953770	1124700
ENSBTAG00000015186	ENSBTAP00000001955	1179800	584840	476460	238340	483930	237830
ENSBTAG00000007836	ENSBTAP00000010311	3313000	1765300	1294300	1124700	565470	1171700
ENSBTAG00000015731	ENSBTAP00000020880	2886800	1265800	2111800	3160800	2889100	5612700
ENSBTAG00000012062	ENSBTAP00000015996	47310000	43467000	42192000	35825000	43346000	39213000
ENSBTAG00000011027	ENSBTAP00000014649	6547400	9693400	8056300	6003400	7162400	5427200
ENSBTAG00000007872	ENSBTAP00000036576	2666700	5279000	5722300	738730	2191800	3731800
ENSBTAG00000007397	ENSBTAP00000009723	34334000	60039000	22650000	14997000	21274000	19871000
ENSBTAG00000013912	ENSBTAP00000018473	728620	226860	272120	156730	0	155840
ENSBTAG00000023429	ENSBTAP00000053019	343680	1073300	485780	297900	106540	248920
ENSBTAG00000022731	ENSBTAP00000008253	2502000	1318200	1237900	1075900	664040	1001400
ENSBTAG00000000990	ENSBTAP00000001309	13024000	16466000	3981500	3403800	4685300	5063700
ENSBTAG00000011330	ENSBTAP00000015059	1270700	1225300	1172100	1291000	214450	0
ENSBTAG00000015434	ENSBTAP00000020512	44854000	45594000	57114000	87815000	55082000	62313000
ENSBTAG00000018970	ENSBTAP00000025250	294090	209930	313330	247190	190890	158670
ENSBTAG00000005483	ENSBTAP00000041167	1557700	1340700	844410	2343500	1386800	1882400
ENSBTAG00000002896	ENSBTAP00000003764	1417900	46330	872390	101340	0	87717
ENSBTAG00000016525	ENSBTAP00000034473	5714300	6408700	3863500	4874900	2746700	2846600
ENSBTAG00000004530	ENSBTAP00000051369	0	0	0	0	1237700	682770
ENSBTAG00000021367	ENSBTAP00000028486	3976900	1836500	3143000	3897300	3923800	5017900
ENSBTAG00000015185	ENSBTAP00000015595	873860	1943100	1362500	1043200	541380	765960
ENSBTAG00000006320	ENSBTAP00000008292	841320	901830	750950	759010	186850	604080
ENSBTAG00000011824	ENSBTAP00000015694	157470000	125960000	149880000	213520000	142580000	236330000
ENSBTAG00000013745	ENSBTAP00000018261	2428500	260960	1626200	487970	219460	193520
ENSBTAG00000018784	ENSBTAP00000025007	339520	308470	240880	585650	15877000	7940000
ENSBTAG00000019160	ENSBTAP00000048586	11139000	9376000	9511100	8368900	7395700	9656300
ENSBTAG00000014175	ENSBTAP00000018840	1782100	1077100	1248200	1216700	636100	798220
ENSBTAG00000019262	ENSBTAP00000053858	443750	1299200	783100	110540	0	683100
ENSBTAG00000030190	ENSBTAP00000018479	1041700000	1137800000	1119200000	1030700000	955340000	612440000
ENSBTAG00000012858	ENSBTAP00000017090	2146700	791940	1437300	792000	326950	956110
ENSBTAG00000019419	ENSBTAP00000025870	924560	1820800	849570	2467000	1352100	2207600
ENSBTAG00000040006	ENSBTAP00000049550	14492000	13166000	13381000	14466000	14784000	17773000
ENSBTAG00000007474	ENSBTAP00000009832	1875700	1028200	1338200	1762500	2036100	3355800
ENSBTAG00000000132	ENSBTAP00000000144	22234000	14876000	20848000	16234000	10375000	15819000
ENSBTAG00000015598	ENSBTAP00000020719	6351100	7345300	6951300	5535000	3890400	6685500
ENSBTAG00000012927	ENSBTAP00000017177	27156000	28578000	25559000	21707000	26015000	25221000
ENSBTAG00000026327	ENSBTAP00000037200	839130	0	1385600	3684400	6040000	781090
ENSBTAG00000006241	ENSBTAP00000008193	1247000	253510	398380	137670	116640	0
ENSBTAG00000005211	ENSBTAP00000006866	11595000	8161900	11425000	9695100	5888200	7326200
ENSBTAG00000010204	ENSBTAP00000013464	4776100	6018000	4661900	4694600	2333500	4082100
ENSBTAG00000007900	ENSBTAP00000010389	939650	534180	1471500	543070	601360	307720
ENSBTAG00000009362	ENSBTAP00000012328	15735000	17172000	17676000	16287000	6720600	12706000
ENSBTAG00000004258	ENSBTAP00000005581	99980000	75326000	81355000	75118000	71503000	70734000
ENSBTAG00000003942	ENSBTAP00000005146	48405000	52027000	53146000	90077000	49080000	78100000
ENSBTAG00000002177	ENSBTAP00000002824	0	0	0	0	148110	297100
ENSBTAG00000017441	ENSBTAP00000023183	0	0	0	0	29999	60224
ENSBTAG00000004826	ENSBTAP00000006339	443700	75468	322550	85703	0	152990
ENSBTAG00000015414	ENSBTAP00000020484	378200	36170	207190	90053	0	0
ENSBTAG00000012847	ENSBTAP00000017069	661370	2117700	930530	189680	638520	483060
ENSBTAG00000015278	ENSBTAP00000020318	1415400	1629500	2095000	1670400	509900	937640
ENSBTAG00000019700	ENSBTAP00000026258	94592	199980	0	0	0	0
ENSBTAG00000034918	ENSBTAP00000048821	4549700	2388400	3480700	2962800	1397600	2134700
ENSBTAG00000004651	ENSBTAP00000041066	30542000	21887000	22498000	33801000	32231000	26756000
ENSBTAG00000008853	ENSBTAP00000011658	10825000	13877000	13580000	9494700	12211000	10114000
ENSBTAG00000011904	ENSBTAP00000015793	0	0	0	2066300	4431200	0
ENSBTAG00000001553	ENSBTAP00000032110	46791000	73368000	88002000	48287000	37383000	55717000
ENSBTAG00000005793	ENSBTAP00000007616	4129100	6137400	6770900	5209000	2839400	3641900
ENSBTAG00000008731	ENSBTAP00000011505	5783300	5285200	5756200	5221800	2747400	4866300
ENSBTAG00000005674	ENSBTAP00000007454	6646000	3033100	6937400	4193200	1743900	3368700
ENSBTAG00000006027	ENSBTAP00000007921	10892000	10154000	11649000	6648400	11321000	6014400
ENSBTAG00000016007	ENSBTAP00000021304	58883000	69266000	57341000	49449000	41069000	60699000
ENSBTAG00000020028	ENSBTAP00000015936	7926100	6878600	11785000	6669300	5728600	6543700
ENSBTAG00000009915	ENSBTAP00000040766	1371100	1102500	994500	780710	1055200	941410
ENSBTAG00000015980	ENSBTAP00000052914	8742000	4168300	7124700	5223800	4349600	2964700
ENSBTAG00000005714	ENSBTAP00000006532	0	880100	1051300	82826	0	189560
ENSBTAG00000005665	ENSBTAP00000007443	2870300	2257400	2469100	2479600	1244500	1867700
ENSBTAG00000006969	ENSBTAP00000009158	155160000	128430000	151820000	144780000	92860000	110350000
ENSBTAG00000011395	ENSBTAP00000037777	410740	324450	474620	347010	157030	331210
ENSBTAG00000015346	ENSBTAP00000020401	346460	651820	724320	678220	1128700	800560
ENSBTAG00000005757	ENSBTAP00000007571	19045000	12021000	12701000	6772900	14030000	6084600
ENSBTAG00000015780	ENSBTAP00000041681	4003200	3923000	6249700	4052000	2543100	3199500
ENSBTAG00000011837	ENSBTAP00000015719	1540600	2145800	1405100	1468300	1200800	1204700
ENSBTAG00000009871	ENSBTAP00000013018	2070800	819690	1861300	1315900	525540	615190
ENSBTAG00000015654	ENSBTAP00000020790	5240700	3249300	5303400	3816000	3490100	2825800
ENSBTAG00000004059	ENSBTAP00000033865	344910	383400	78342	193160	0	56741
ENSBTAG00000017265	ENSBTAP00000022946	1248700	705660	719380	735880	432020	512540
ENSBTAG00000021864	ENSBTAP00000029147	3546900	4081600	5611900	4844100	5764300	6542500
ENSBTAG00000006838	ENSBTAP00000008987	7962600	629550	5240000	1565700	662600	932680
ENSBTAG00000015910	ENSBTAP00000052015	20977000	28786000	21692000	20455000	19632000	18866000
ENSBTAG00000007605	ENSBTAP00000009998	25112000	19410000	60358000	11769000	18279000	10574000
ENSBTAG00000015195	ENSBTAP00000020219	129410	118700	86931	79964	0	95966
ENSBTAG00000001368	ENSBTAP00000001802	13561000	14413000	9665200	11827000	7639100	8697400
ENSBTAG00000006463	ENSBTAP00000008473	3022700	4452200	2146700	1506800	493230	2885300
ENSBTAG00000014272	ENSBTAP00000018963	795100	1508800	875060	802900	526030	677420
ENSBTAG00000012667	ENSBTAP00000016830	620120	883180	441880	570940	0	348770
ENSBTAG00000009786	ENSBTAP00000046671	6666600	1834600	17936000	896300	1257600	1035300
ENSBTAG00000018258	ENSBTAP00000024299	15851000	25301000	26753000	25038000	31929000	30474000
ENSBTAG00000023730	ENSBTAP00000000568	6009600	8347000	5764900	5085500	5681800	5253400
ENSBTAG00000000948	ENSBTAP00000044443	10261000	7416500	13474000	7770300	7436000	7405600
ENSBTAG00000015989	ENSBTAP00000021268	7467100	12849000	9797300	7524400	1989200	8307000
ENSBTAG00000017379	ENSBTAP00000023117	3707000	1160800	4032300	2081200	825510	1227600
ENSBTAG00000016165	ENSBTAP00000021516	13015000	15409000	12139000	5171600	14198000	6967900
ENSBTAG00000014388	ENSBTAP00000019134	506590	245210	1703000	1052600	1933700	2269900
ENSBTAG00000000778	ENSBTAP00000001034	207840000	194760000	228180000	251670000	215200000	233290000
ENSBTAG00000017759	ENSBTAP00000043570	162940	1276800	1345700	1554700	2132000	1297400
ENSBTAG00000018283	ENSBTAP00000024335	2527600	1916000	1407000	1216100	1549400	1452700
ENSBTAG00000023487	ENSBTAP00000007369	2023900	4227600	3395300	1517700	2498300	2230200
ENSBTAG00000005316	ENSBTAP00000006992	76093000	63167000	69363000	67322000	47443000	60615000
ENSBTAG00000020525	ENSBTAP00000027346	12105000	9054700	9025900	6341200	10049000	5511300
ENSBTAG00000030600	ENSBTAP00000040820	12818000	19000000	13097000	11471000	10822000	12640000
ENSBTAG00000005597	ENSBTAP00000007345	23354000	15841000	25532000	21255000	10580000	11129000
ENSBTAG00000014068	ENSBTAP00000044243	3957600	4589100	5022400	4487000	2727200	3510800
ENSBTAG00000003422	ENSBTAP00000039205	1483800	1742300	1898200	1377100	1530600	1573400
ENSBTAG00000017416	ENSBTAP00000023150	2681600	1303400	1504900	1055600	1492400	381290
ENSBTAG00000010428	ENSBTAP00000037402	0	0	13270	41561	0	66974
ENSBTAG00000008635	ENSBTAP00000011388	9268000	1575800	6266900	2473900	1770600	2173000
ENSBTAG00000016751	ENSBTAP00000022276	656800	515420	464020	324390	539450	349650
ENSBTAG00000017350	ENSBTAP00000033710	1280200	1657800	2739200	1177800	1416000	888930
ENSBTAG00000013726	ENSBTAP00000018242	1765600	1878200	2464900	1341900	334680	1961800
ENSBTAG00000018446	ENSBTAP00000024550	177700	244550	362390	189540	0	196880
ENSBTAG00000017465	ENSBTAP00000023218	787160	175970	609240	199830	46711	364900
ENSBTAG00000002715	ENSBTAP00000003519	4788800	3283100	3517000	1218000	267550	4153900
ENSBTAG00000017020	ENSBTAP00000022630	20320000	22284000	17601000	13124000	17281000	19192000
ENSBTAG00000015557	ENSBTAP00000020696	0	113120	0	66366	240440	110210
ENSBTAG00000006712	ENSBTAP00000041797	536310	567270	601350	492690	565420	386820
ENSBTAG00000015950	ENSBTAP00000021209	169380	396120	427330	281410	46892	166290
ENSBTAG00000011960	ENSBTAP00000015873	23827000	35288000	8500400	7092500	9433700	13524000
ENSBTAG00000006586	ENSBTAP00000008650	16457000	15140000	17826000	12361000	16782000	12646000
ENSBTAG00000012589	ENSBTAP00000016712	27025000	28726000	27353000	30111000	29150000	39459000
ENSBTAG00000012125	ENSBTAP00000016093	44898000	37630000	47046000	36517000	40590000	19528000
ENSBTAG00000015114	ENSBTAP00000020111	62721000	63657000	62917000	55234000	23708000	58530000
ENSBTAG00000013113	ENSBTAP00000049262	48415000	51238000	38649000	55637000	47312000	63521000
ENSBTAG00000016516	ENSBTAP00000021956	22059000	25836000	32506000	24852000	18533000	20325000
ENSBTAG00000016481	ENSBTAP00000021909	17258000	21892000	21243000	14403000	16480000	19692000
ENSBTAG00000005586	ENSBTAP00000007338	1449800	921820	1952100	1318200	482840	723160
ENSBTAG00000007041	ENSBTAP00000009261	37156000	39061000	30100000	36917000	43547000	59872000
ENSBTAG00000020463	ENSBTAP00000048084	1290600	1630300	1432100	1147800	818230	1439200
ENSBTAG00000006253	ENSBTAP00000008207	179760000	618030000	376810000	228810000	188800000	164240000
ENSBTAG00000013825	ENSBTAP00000018370	2441000	3275900	2456800	908840	2992000	126830
ENSBTAG00000008985	ENSBTAP00000049383	35901000	39204000	39687000	37017000	56701000	47868000
ENSBTAG00000001041	ENSBTAP00000001383	12369000	3524500	9687500	4175200	3193500	5692200
ENSBTAG00000003547	ENSBTAP00000042892	4380200	6496600	10307000	5461600	0	4566700
ENSBTAG00000015398	ENSBTAP00000038633	0	0	0	0	1341200	468420
ENSBTAG00000019821	ENSBTAP00000026409	13485000	6246700	12768000	7318300	8614200	4748500
ENSBTAG00000018801	ENSBTAP00000025026	3046500	1770000	1894500	2093400	1219000	937020
ENSBTAG00000004077	ENSBTAP00000005327	36677000	29709000	43546000	38765000	10629000	17450000
ENSBTAG00000018137	ENSBTAP00000006167	178650000	120250000	153920000	137110000	86141000	124600000
ENSBTAG00000008817	ENSBTAP00000011612	26323000	24861000	36085000	29360000	17345000	12194000
ENSBTAG00000002591	ENSBTAP00000003355	1243100	2913100	1223100	1164000	0	1117800
ENSBTAG00000017825	ENSBTAP00000023702	11679000	12852000	16323000	13369000	7381500	9957500
ENSBTAG00000030587	ENSBTAP00000040793	6423100	6338200	6845500	0	7776500	0
ENSBTAG00000005012	ENSBTAP00000006600	2527900	2859500	2159100	2206900	2341800	1532700
ENSBTAG00000007390	ENSBTAP00000009715	30915000	32784000	31317000	31939000	18526000	26640000
ENSBTAG00000009149	ENSBTAP00000012055	1374000	1487600	647220	1076500	580720	0
ENSBTAG00000004075	ENSBTAP00000005323	115850	280990	206200	327860	659060	237340
ENSBTAG00000006202	ENSBTAP00000008146	27242000	42985000	47498000	42510000	51296000	59907000
ENSBTAG00000019956	ENSBTAP00000026582	2117600	2367000	2274500	2007700	1362000	2196900
ENSBTAG00000012442	ENSBTAP00000016512	35402000	12473000	13703000	10218000	9587700	7917500
ENSBTAG00000010843	ENSBTAP00000014390	2130300	1427500	1587200	3247500	1866300	2157900
ENSBTAG00000017021	ENSBTAP00000049149	33773	37515	0	13798	0	0
ENSBTAG00000015089	ENSBTAP00000020080	535500000	621830000	457820000	602000000	612850000	613930000
ENSBTAG00000006543	ENSBTAP00000023384	2632900	1627200	2972100	2282900	1040800	1467100
ENSBTAG00000002282	ENSBTAP00000002948	4542000	2826400	5600200	4324800	269380	1971000
ENSBTAG00000007622	ENSBTAP00000010022	36143000	31594000	28486000	35254000	33939000	39768000
ENSBTAG00000012962	ENSBTAP00000017232	24602000	24406000	23711000	25625000	35011000	25925000
ENSBTAG00000020764	ENSBTAP00000027670	2819200	1753700	1612900	1542400	1287900	1598100
ENSBTAG00000003548	ENSBTAP00000004615	120410000	116900000	149480000	122050000	58628000	108340000
ENSBTAG00000013973	ENSBTAP00000018574	1624500	1369900	1941800	1509900	0	1227200
ENSBTAG00000026283	ENSBTAP00000021267	13863000	10601000	17448000	13761000	7166400	8321400
ENSBTAG00000010577	ENSBTAP00000013985	1350900	432680	457920	520160	0	217820
ENSBTAG00000021024	ENSBTAP00000033188	327550	163690	116460	153580	0	105570
ENSBTAG00000032915	ENSBTAP00000017911	8900000	13439000	9289000	9797100	6286600	7651000
ENSBTAG00000014843	ENSBTAP00000019767	10623000	8717100	5403300	5904300	6055100	6003300
ENSBTAG00000003708	ENSBTAP00000004831	5702000	2496100	3726300	2408800	2965900	2317500
ENSBTAG00000013533	ENSBTAP00000017995	44070000	39554000	43535000	42503000	26809000	36655000
ENSBTAG00000001055	ENSBTAP00000031993	15834000	11509000	25191000	12744000	10144000	11552000
ENSBTAG00000003017	ENSBTAP00000049933	212900	1692100	1469800	2496000	1178900	2492000
ENSBTAG00000020795	ENSBTAP00000027713	4899800	2739900	3385700	3693200	1192800	1801700
ENSBTAG00000018732	ENSBTAP00000024934	804750	925010	605600	474550	424380	789950
ENSBTAG00000005694	ENSBTAP00000007481	62227000	108130000	87015000	65218000	23614000	76896000
ENSBTAG00000009246	ENSBTAP00000012183	592790	902500	480850	390820	551890	444490
ENSBTAG00000015828	ENSBTAP00000021025	944700	137580	680530	479660	0	50100
ENSBTAG00000012419	ENSBTAP00000016482	7636900	7796400	0	8034500	18553000	7910700
ENSBTAG00000043556	ENSBTAP00000053151	3005900	3904300	3629700	2769600	3516400	1797200
ENSBTAG00000020792	ENSBTAP00000027708	446120	535420	111220	302510	0	109520
ENSBTAG00000002628	ENSBTAP00000003403	418490	107670	484930	304940	0	58141
ENSBTAG00000020645	ENSBTAP00000027511	27630000	46194000	47324000	25638000	25280000	37538000
ENSBTAG00000013060	ENSBTAP00000017366	461090000	205820000	98992000	156680000	48085000	75084000
ENSBTAG00000009368	ENSBTAP00000012331	1907100	1572300	1868600	1760700	0	1276800
ENSBTAG00000021288	ENSBTAP00000028364	2393100	2814500	1984100	2151300	2146400	1345200
ENSBTAG00000005304	ENSBTAP00000006978	1074300	2124300	2842600	1480500	630840	1424600
ENSBTAG00000001246	ENSBTAP00000001646	27127000	38833000	36368000	32366000	27725000	23022000
ENSBTAG00000003804	ENSBTAP00000004949	1090800	260100	222240	168150	0	163540
ENSBTAG00000001579	ENSBTAP00000037204	112080	30859	128090	38427	0	74029
ENSBTAG00000021506	ENSBTAP00000028661	5880000	5640400	6643900	1270900	6023900	4674700
ENSBTAG00000000711	ENSBTAP00000000950	1904200	2931600	2077700	2253900	6859700	3762700
ENSBTAG00000019718	ENSBTAP00000026278	1154000	12323	545240	148770	0	136040
ENSBTAG00000005475	ENSBTAP00000007200	933470	885910	593040	552680	319060	796130
ENSBTAG00000032055	ENSBTAP00000006949	989080	315670	421330	166250	396530	221380
ENSBTAG00000009683	ENSBTAP00000012773	12178000	13897000	12975000	11865000	12594000	7550300
ENSBTAG00000016882	ENSBTAP00000022455	987550	1133900	2678900	949440	788240	739310
ENSBTAG00000017755	ENSBTAP00000023612	4522900	969800	1332500	4306900	2706500	6963800
ENSBTAG00000002767	ENSBTAP00000003589	10743000	2759800	9797800	7351100	1141800	740420
ENSBTAG00000006189	ENSBTAP00000008132	3550400000	3863200000	3829100000	4568700000	3642500000	4266100000
ENSBTAG00000016151	ENSBTAP00000021497	1646800	283930	1661800	595630	801560	0
ENSBTAG00000014891	ENSBTAP00000033048	19588000	19593000	20950000	19372000	13643000	19052000
ENSBTAG00000010395	ENSBTAP00000013726	250680	131960	267860	191330	151870	83793
ENSBTAG00000009902	ENSBTAP00000013082	3683500	4328800	2381700	6444500	2838000	8760400
ENSBTAG00000008498	ENSBTAP00000011202	8622000	2666200	5490400	2254700	3853000	3170800
ENSBTAG00000010193	ENSBTAP00000013451	9156000	9437900	15131000	9420700	4740200	9168500
ENSBTAG00000021372	ENSBTAP00000005627	10072000	15843000	13635000	11554000	7114400	11498000
ENSBTAG00000008528	ENSBTAP00000011242	1068700	1197700	1032000	1059600	872280	1039700
ENSBTAG00000021651	ENSBTAP00000028853	6363700	6571800	4077000	3863400	4371500	5098900
ENSBTAG00000006096	ENSBTAP00000008011	0	38888	35778	0	0	17130
ENSBTAG00000013907	ENSBTAP00000018469	5412300	4025700	4542000	3666500	2156600	4665500
ENSBTAG00000008091	ENSBTAP00000010644	4146600	5424300	3870000	3568700	2336900	4361100
ENSBTAG00000012703	ENSBTAP00000016884	7094600	5600300	8124100	8755600	6888900	10646000
ENSBTAG00000003300	ENSBTAP00000004272	210750	151040	144530	98641	0	177050
ENSBTAG00000005338	ENSBTAP00000007021	1185700	2222800	1502500	1455400	0	1194700
ENSBTAG00000009334	ENSBTAP00000012287	239230	0	0	909080	0	471840
ENSBTAG00000016415	ENSBTAP00000021833	5839300	6735400	1055200	1422000	1760100	2896300
ENSBTAG00000001708	ENSBTAP00000002240	4783400	5910100	3311900	3121200	3585700	4004500
ENSBTAG00000001996	ENSBTAP00000002587	2336900	200280	1918700	622520	658740	471160
ENSBTAG00000034255	ENSBTAP00000034522	412820	318300	835250	448350	156870	209670
ENSBTAG00000005847	ENSBTAP00000007691	76088	149110	63976	160570	636810	156630
ENSBTAG00000005997	ENSBTAP00000020806	128810	208470	546440	153290	0	161770
ENSBTAG00000000203	ENSBTAP00000000240	0	69367	55189	202710	241270	0
ENSBTAG00000022102	ENSBTAP00000029755	61749	0	110530	285850	0	327250
ENSBTAG00000022564	ENSBTAP00000014044	932950	358160	720780	507610	0	522310
ENSBTAG00000009908	ENSBTAP00000013079	14576000	16853000	14992000	13337000	11188000	15780000
ENSBTAG00000003418	ENSBTAP00000004436	19115000	12890000	14196000	15524000	8982600	10550000
ENSBTAG00000018812	ENSBTAP00000025042	5413800	1878400	8623500	10987000	5044500	11428000
ENSBTAG00000011677	ENSBTAP00000015499	337870	194780	11980000	21526000	5700700	10190000
ENSBTAG00000006883	ENSBTAP00000009044	2438500	1398000	2001200	869640	1981400	1160500
ENSBTAG00000017567	ENSBTAP00000053663	264500	0	152590	43044	0	55480
ENSBTAG00000004625	ENSBTAP00000006069	4469500	4433700	5594000	4319900	3954400	4535200
ENSBTAG00000037493	ENSBTAP00000002882	1003600	1178100	1920200	931420	688230	1198300
ENSBTAG00000012761	ENSBTAP00000016963	3560500	2275100	3339800	2710500	4796600	5116200
ENSBTAG00000011616	ENSBTAP00000016989	582690	168600	719190	2011300	276990	1321400
ENSBTAG00000018373	ENSBTAP00000024448	93418000	93228000	106240000	81132000	91565000	95615000
ENSBTAG00000001292	ENSBTAP00000001704	93867	0	188180	0	0	52390
ENSBTAG00000010801	ENSBTAP00000014308	564600	304300	466980	468770	575670	930840
ENSBTAG00000017704	ENSBTAP00000023552	25057	50547	0	9161.8	0	6737.4
ENSBTAG00000021483	ENSBTAP00000028637	13666000	7476000	10425000	11474000	1663100	4768500
ENSBTAG00000013406	ENSBTAP00000017835	146860000	109080000	205500000	262260000	160340000	202150000
ENSBTAG00000013363	ENSBTAP00000017775	43148000	36281000	43667000	42280000	29890000	33331000
ENSBTAG00000004840	ENSBTAP00000006358	1969300	784380	1333100	1114400	902530	548420
ENSBTAG00000003746	ENSBTAP00000004879	1549900	1090800	1408100	1327500	998180	1048300
ENSBTAG00000011494	ENSBTAP00000015277	21122000	15187000	17384000	17484000	14125000	13760000
ENSBTAG00000010125	ENSBTAP00000012497	0	0	0	0	454470	2203400
ENSBTAG00000002428	ENSBTAP00000003165	4290500	3306400	2683600	2740500	3270200	1137200
ENSBTAG00000012756	ENSBTAP00000016954	17596000	19168000	16782000	16788000	10603000	17262000
ENSBTAG00000004937	ENSBTAP00000006494	519530	306550	131000	156610	177210	180580
ENSBTAG00000011998	ENSBTAP00000031396	0	73608	129520	0	0	44860
ENSBTAG00000039035	ENSBTAP00000051168	606140	10110000	19392000	21644000	13361000	18352000
ENSBTAG00000002086	ENSBTAP00000002695	82029	258440	396790	119580	133940	127300
ENSBTAG00000013472	ENSBTAP00000033771	28357000	16002000	22357000	25384000	87597000	31987000
ENSBTAG00000002069	ENSBTAP00000031126	1169200	1354700	12047000	545850	0	0
ENSBTAG00000010207	ENSBTAP00000013467	4171900	5056600	5956300	4500600	4316100	4351300
ENSBTAG00000016278	ENSBTAP00000021651	24334000	17468000	26447000	16989000	15045000	22535000
ENSBTAG00000012678	ENSBTAP00000016841	9337800	1511300	1792800	8493500	5487700	9771300
ENSBTAG00000001219	ENSBTAP00000001613	123310000	90661000	47988000	112590000	141450000	103450000
ENSBTAG00000005808	ENSBTAP00000007635	901180	1822400	2474200	1928600	3900900	2305600
ENSBTAG00000008967	ENSBTAP00000011803	19495000	15316000	14732000	16326000	14043000	9102600
ENSBTAG00000015490	ENSBTAP00000020580	502340	438720	643290	532880	372440	363880
ENSBTAG00000007361	ENSBTAP00000002174	11046000	18639000	12888000	13129000	6926100	11243000
ENSBTAG00000008072	ENSBTAP00000010616	3517300	3282600	5138600	2752900	2742100	3816000
ENSBTAG00000020449	ENSBTAP00000027250	1255500	2554000	2481600	6999400	444440	8403300
ENSBTAG00000015112	ENSBTAP00000020108	281330	270780	242740	217850	0	262870
ENSBTAG00000016174	ENSBTAP00000021529	23053000	22681000	33061000	18598000	25160000	19925000
ENSBTAG00000017122	ENSBTAP00000022744	155030000	150790000	168180000	152530000	152180000	101980000
ENSBTAG00000019237	ENSBTAP00000025617	18757000	16971000	17441000	19290000	7615500	13204000
ENSBTAG00000016648	ENSBTAP00000039862	758080	182600	199010	209230	32738	148250
ENSBTAG00000008926	ENSBTAP00000011751	5608700	3082900	4235400	2551600	2809900	4179800
ENSBTAG00000021944	ENSBTAP00000029256	13371	0	0	35833	146410	0
ENSBTAG00000012210	ENSBTAP00000016204	5282800	4573800	6442600	2663300	5558600	4277500
ENSBTAG00000006824	ENSBTAP00000008971	387530	71119	184430	49144	0	184330
ENSBTAG00000004109	ENSBTAP00000045451	2759200	2109500	3237500	1893400	2570800	2195000
ENSBTAG00000004557	ENSBTAP00000005986	0	0	59682	93482	138180	0
ENSBTAG00000031723	ENSBTAP00000042411	9132700	11541000	7441200	6783800	8174100	8290700
ENSBTAG00000011412	ENSBTAP00000015166	24535000	18106000	33562000	23885000	18374000	13524000
ENSBTAG00000002279	ENSBTAP00000002938	1031100	194200	942460	263100	494880	373940
ENSBTAG00000018639	ENSBTAP00000024799	468890	487760	310180	279270	0	448730
ENSBTAG00000011839	ENSBTAP00000015713	160640	0	0	213100	49495	173190
ENSBTAG00000011934	ENSBTAP00000015834	0	133010	83392	0	22640	40876
ENSBTAG00000005345	ENSBTAP00000007028	3246900	834510	2847800	2225800	975750	66803
ENSBTAG00000025868	ENSBTAP00000036487	239120000	282150000	237390000	267900000	158550000	200650000
ENSBTAG00000001926	ENSBTAP00000002506	6527500	1602400	1456700	958550	1051800	1313300
ENSBTAG00000003773	ENSBTAP00000004912	1086400	954160	370430	502980	458330	608390
ENSBTAG00000015147	ENSBTAP00000020150	5071200	11666000	8273000	4516100	8519200	1693500
ENSBTAG00000005627	ENSBTAP00000007398	5473000	4204400	4405900	4021000	4090700	4431200
ENSBTAG00000007725	ENSBTAP00000010159	28347000	21718000	26189000	17624000	16915000	27289000
ENSBTAG00000006242	ENSBTAP00000047095	733290	275960	292600	366800	99948	207850
ENSBTAG00000005349	ENSBTAP00000007036	2624300	1407400	2037500	8818400	3523900	1738000
ENSBTAG00000011883	ENSBTAP00000015767	987030	911350	1316400	900780	753820	1018800
ENSBTAG00000014583	ENSBTAP00000019411	162390000	128220000	162470000	160660000	90676000	115280000
ENSBTAG00000014463	ENSBTAP00000039621	7856700	5676000	8447500	6784400	3355200	6667700
ENSBTAG00000026986	ENSBTAP00000053669	1380600000	2390700000	1905500000	2034600000	4438400000	2235000000
ENSBTAG00000008024	ENSBTAP00000035448	426620	471880	358120	313560	717880	764900
ENSBTAG00000014649	ENSBTAP00000019505	1229000	1010200	1697700	979010	811310	1260800
ENSBTAG00000009876	ENSBTAP00000013024	3572300	4133800	2918600	3150200	5606500	4812700
ENSBTAG00000009839	ENSBTAP00000012969	849170	607340	914590	788510	358340	648590
ENSBTAG00000023907	ENSBTAP00000034542	19285000	16199000	32612000	18116000	16511000	14748000
ENSBTAG00000010992	ENSBTAP00000014593	4798300	1518300	2515300	1733500	1485300	2032100
ENSBTAG00000039719	ENSBTAP00000008907	24192000	15124000	14615000	12580000	54371000	32352000
ENSBTAG00000016991	ENSBTAP00000035226	35288	7025000	99343	6534000	97757000	11060000
ENSBTAG00000011415	ENSBTAP00000035133	2809700	702190	1172200	801680	458670	1027200
ENSBTAG00000012957	ENSBTAP00000017211	8630000	5455000	5656000	5799500	3231700	5840500
ENSBTAG00000000905	ENSBTAP00000001199	16044000	5725500	13081000	17705000	10995000	22889000
ENSBTAG00000014261	ENSBTAP00000018947	5143800	3868800	3224500	2878200	2653400	4095100
ENSBTAG00000030506	ENSBTAP00000019401	5595300	3918500	7139900	3184000	3067600	5763000
ENSBTAG00000011699	ENSBTAP00000036036	1881600	3323100	3855200	2663000	1432100	2430000
ENSBTAG00000004279	ENSBTAP00000005600	8336700	6142900	7253500	4829700	6346400	7174900
ENSBTAG00000000843	ENSBTAP00000001121	2452100	1087100	847320	868040	906540	799310
ENSBTAG00000039025	ENSBTAP00000038492	2717500	583270	292570	504980	64606	226290
ENSBTAG00000011104	ENSBTAP00000036007	2521600	3631400	3603200	5127000	10474000	2611800
ENSBTAG00000010365	ENSBTAP00000041478	6391500	2870000	5428500	1691800	4454200	3729500
ENSBTAG00000021576	ENSBTAP00000028746	0	3702900	4422600	6265400	2598400	5667000
ENSBTAG00000004093	ENSBTAP00000005346	517440	0	224820	168360	0	0
ENSBTAG00000007685	ENSBTAP00000010108	3541500	4080100	4892600	4019900	2499300	3789200
ENSBTAG00000008184	ENSBTAP00000010765	35178000	11984000	8673900	8623400	8927100	8373100
ENSBTAG00000007512	ENSBTAP00000009888	43942	26129	21972	54925	349280	45681
ENSBTAG00000020905	ENSBTAP00000027850	0	2054400	0	0	3591700	3215600
ENSBTAG00000021160	ENSBTAP00000043007	146910	108800	24282	101220	398190	138070
ENSBTAG00000018469	ENSBTAP00000024584	15627000	19747000	16148000	17369000	21253000	19019000
ENSBTAG00000003061	ENSBTAP00000003981	9442500	14172000	10436000	7565200	12334000	4765300
ENSBTAG00000005681	ENSBTAP00000007465	246290	2062200	1927600	637320	606470	890470
ENSBTAG00000017196	ENSBTAP00000022854	229700000	180940000	238610000	227590000	111990000	175430000
ENSBTAG00000007881	ENSBTAP00000010366	1951600	6206200	2937900	2186700	2579800	1688800
ENSBTAG00000014299	ENSBTAP00000018998	1247000	170970	1229000	927360	0	81369
ENSBTAG00000001444	ENSBTAP00000001893	736160	1362200	437830	591590	551220	410790
ENSBTAG00000011473	ENSBTAP00000015248	135020000	193090000	152600000	243170000	148740000	203020000
ENSBTAG00000009543	ENSBTAP00000041673	3015800	3083400	2309700	2377200	2848700	1805200
ENSBTAG00000018033	ENSBTAP00000024007	992520	774090	1053800	619670	1000900	689300
ENSBTAG00000038842	ENSBTAP00000050599	81323	257910	140230	172230	785520	233460
ENSBTAG00000009580	ENSBTAP00000012599	3716800	3533900	5683900	4315800	2989800	2603900
ENSBTAG00000018513	ENSBTAP00000024641	93519000	149010000	161220000	166990000	157360000	153780000
ENSBTAG00000009822	ENSBTAP00000012949	155110	64751	0	0	0	51238
ENSBTAG00000012393	ENSBTAP00000016440	2906800	3143100	3331200	3416700	4681500	3057400
ENSBTAG00000013013	ENSBTAP00000017301	216090	108660	284940	345400	506700	155270
ENSBTAG00000013854	ENSBTAP00000018403	5721.2	5427.2	5692.9	10855	4819.8	7296.9
ENSBTAG00000002137	ENSBTAP00000002770	549880	50318	910110	412640	58129	81604
ENSBTAG00000039995	ENSBTAP00000029340	838350	0	684990	802280	909720	727750
ENSBTAG00000014494	ENSBTAP00000019270	0	71129	86856	48985	0	0
ENSBTAG00000006955	ENSBTAP00000009138	8693500	6468700	8762000	8013000	3661400	6981500
ENSBTAG00000014127	ENSBTAP00000018774	6392.1	508780	57072	7639.7	0	9061.8
ENSBTAG00000004555	ENSBTAP00000005988	31339	663090	205470	104370	100690	35602
ENSBTAG00000011866	ENSBTAP00000015750	2717100	1623400	1801000	1360600	482800	2206800
ENSBTAG00000006792	ENSBTAP00000008933	851250	0	1112900	0	605170	0
ENSBTAG00000020983	ENSBTAP00000027944	12171000	5697000	7916800	8513600	3310100	5606200
ENSBTAG00000017869	ENSBTAP00000023751	39028000	58789000	53469000	47628000	46520000	20384000
ENSBTAG00000032848	ENSBTAP00000036557	627830	229180	227340	254230	239540	106910
ENSBTAG00000014440	ENSBTAP00000019203	7395400	7392000	9951800	8771900	473120	6524500
ENSBTAG00000007875	ENSBTAP00000002344	12461000	4827400	12915000	10409000	21184000	12904000
ENSBTAG00000019652	ENSBTAP00000026189	432260	367000	439960	179980	388870	408360
ENSBTAG00000009495	ENSBTAP00000012495	4747500	1094900	1094300	943660	896930	934810
ENSBTAG00000009733	ENSBTAP00000012835	0	0	60776	72078	0	172050
ENSBTAG00000017143	ENSBTAP00000022782	43387000	32343000	39633000	39425000	25154000	32922000
ENSBTAG00000006765	ENSBTAP00000008902	1428700	406980	409510	501670	216740	337610
ENSBTAG00000009804	ENSBTAP00000012930	2526000	4005400	7951800	3798400	2142100	2813500
ENSBTAG00000017426	ENSBTAP00000023165	579030	778560	1245900	643020	731070	532360
ENSBTAG00000011419	ENSBTAP00000015172	15899000	18979000	15304000	18370000	16746000	20167000
ENSBTAG00000003882	ENSBTAP00000051066	10347000	7251100	10120000	4459200	9606100	7571500
ENSBTAG00000021370	ENSBTAP00000028490	71293	100150	677060	17820	26320	126760
ENSBTAG00000006978	ENSBTAP00000009173	560250	600640	3833400	667850	93955	519900
ENSBTAG00000013103	ENSBTAP00000017420	2391100000	1789600000	1764300000	2794900000	9162300000	1807500000
ENSBTAG00000002068	ENSBTAP00000002674	32822000	43980000	37480000	37332000	25265000	35080000
ENSBTAG00000018449	ENSBTAP00000024553	6001300	6009800	7613800	3141600	7011600	5295100
ENSBTAG00000025311	ENSBTAP00000035395	1110600	2365700	3879600	2894400	0	392410
ENSBTAG00000026278	ENSBTAP00000037110	216460	120960	976990	86783	134920	177650
ENSBTAG00000019271	ENSBTAP00000025659	6425300	3091700	3116100	3461100	2692600	2662300
ENSBTAG00000015260	ENSBTAP00000020299	72700000	29442000	66736000	39594000	41479000	42450000
ENSBTAG00000031941	ENSBTAP00000052710	8038800	6095800	8189600	6653900	3962000	7501500
ENSBTAG00000005960	ENSBTAP00000007823	7279200	6897700	8868000	4477700	5108800	8668600
ENSBTAG00000016269	ENSBTAP00000021641	508780	281610	418440	449690	0	271290
ENSBTAG00000018937	ENSBTAP00000044292	0	325540	334930	156720	0	106280
ENSBTAG00000031875	ENSBTAP00000042612	9727400	22451000	21154000	15214000	10212000	13591000
ENSBTAG00000008631	ENSBTAP00000011382	5678700	2410500	2533100	2676000	1807100	2480300
ENSBTAG00000008915	ENSBTAP00000011734	1532200	2083500	2693100	1221800	2321700	1020400
ENSBTAG00000000186	ENSBTAP00000000211	67920	81408	124600	124670	0	0
ENSBTAG00000013176	ENSBTAP00000036896	1032800	790430	614700	690170	2176700	1097500
ENSBTAG00000014958	ENSBTAP00000019916	363950	501150	443730	184610	529930	196580
ENSBTAG00000017475	ENSBTAP00000023246	10676000	9037100	10306000	10531000	8804000	6254400
ENSBTAG00000002038	ENSBTAP00000002642	6612500	2148200	5347500	4518800	822920	3108400
ENSBTAG00000001752	ENSBTAP00000002297	1453800	1560500	3087800	1231900	1828800	1161600
ENSBTAG00000027991	ENSBTAP00000040146	16013	1946800	10182000	5293400	5928100	18084000
ENSBTAG00000034373	ENSBTAP00000051651	8815000	13241000	5910300	6757400	7629900	6471800
ENSBTAG00000006142	ENSBTAP00000008082	91583	0	103980	44558	0	34393
ENSBTAG00000017367	ENSBTAP00000023090	1901900	1112200	2462100	1800700	1185700	960920
ENSBTAG00000020782	ENSBTAP00000027695	337120	411170	563750	304160	795220	790840
ENSBTAG00000030174	ENSBTAP00000029362	83295	12057	42380	11526	28354	27746
ENSBTAG00000009084	ENSBTAP00000011976	0	323100	354030	433510	442590	234230
ENSBTAG00000018278	ENSBTAP00000024326	13194000	18520000	24402000	17338000	10294000	15818000
ENSBTAG00000024240	ENSBTAP00000033383	1644300	2219800	1103600	975620	653750	1803800
ENSBTAG00000018026	ENSBTAP00000023996	571690	500020	836610	530280	313500	618580
ENSBTAG00000017531	ENSBTAP00000023309	2493100	1517900	2111400	1711500	1685300	1794500
ENSBTAG00000001988	ENSBTAP00000037804	3686400	796040	2095700	1984200	0	1278900
ENSBTAG00000033731	ENSBTAP00000045060	1904100	3486900	3960300	2988600	2228800	1827700
ENSBTAG00000020498	ENSBTAP00000047327	2997900	796570	1908300	1950300	2391400	6707000
ENSBTAG00000017482	ENSBTAP00000023241	3314800	2053100	1236400	887200	1103300	2230000
ENSBTAG00000014534	ENSBTAP00000019318	151540000	191500000	174740000	179710000	205160000	179330000
ENSBTAG00000039693	ENSBTAP00000049575	0	12254	2621.8	2595.9	0	0
ENSBTAG00000000236	ENSBTAP00000000289	57911000	63781000	81497000	71628000	46527000	51521000
ENSBTAG00000016021	ENSBTAP00000021325	8185600	2740500	4351300	3456200	3391700	3249400
ENSBTAG00000014804	ENSBTAP00000019699	13744000	9485900	12847000	11168000	7261900	11597000
ENSBTAG00000009735	ENSBTAP00000012837	38697000	50566000	55109000	63212000	47495000	54954000
ENSBTAG00000013424	ENSBTAP00000017863	88270000	100950000	121360000	95983000	126320000	139540000
ENSBTAG00000013212	ENSBTAP00000017588	6302400	4270600	5289500	4820500	4962400	3969400
ENSBTAG00000019012	ENSBTAP00000025305	23248000	13905000	22135000	21178000	7769700	14870000
ENSBTAG00000013526	ENSBTAP00000017986	1195700	2162800	1905000	1691200	2877600	2125800
ENSBTAG00000016929	ENSBTAP00000022514	6301700	7898900	11193000	5980600	7509900	7112100
ENSBTAG00000012890	ENSBTAP00000048807	3969600	6304000	5027500	3798700	4958300	4144400
ENSBTAG00000002026	ENSBTAP00000047917	1848900	1350000	2036700	1878000	3896700	1748000
ENSBTAG00000037377	ENSBTAP00000024782	44507000	27403000	34864000	41284000	9198500	23093000
ENSBTAG00000000678	ENSBTAP00000000901	192520	3905200	185690	11377000	110140	3915500
ENSBTAG00000012409	ENSBTAP00000016499	385270000	353430000	515860000	177430000	503000000	214710000
ENSBTAG00000004409	ENSBTAP00000005782	638950	215250	473350	516490	0	201760
ENSBTAG00000007952	ENSBTAP00000010451	3306100	1537900	614960	532690	740950	1533300
ENSBTAG00000022520	ENSBTAP00000011616	96522000	99454000	112980000	109500000	102140000	120010000
ENSBTAG00000000111	ENSBTAP00000042228	1277500	2026300	1381000	1251200	1486800	1150800
ENSBTAG00000008300	ENSBTAP00000010925	81642000	82318000	74695000	70807000	84700000	57325000
ENSBTAG00000003279	ENSBTAP00000050082	1484300	1526700	968360	902490	2632400	2147300
ENSBTAG00000017380	ENSBTAP00000023111	516620	13817	0	0	0	0
ENSBTAG00000000598	ENSBTAP00000000790	3905300	1257600	4362700	3796600	0	1098900
ENSBTAG00000012317	ENSBTAP00000016346	624590	124210	493620	433030	201510	0
ENSBTAG00000003636	ENSBTAP00000014997	1432200	1248000	246060	423220	2265000	2684700
ENSBTAG00000010135	ENSBTAP00000013376	4022800	0	3513300	6700700	1215100	6410100
ENSBTAG00000011913	ENSBTAP00000015804	134480	427530	98307	105360	430360	952750
ENSBTAG00000007375	ENSBTAP00000009699	107680000	69109000	70996000	104280000	76489000	125580000
ENSBTAG00000013779	ENSBTAP00000018304	3185100	2937200	1285400	2418900	783070	1848400
ENSBTAG00000021688	ENSBTAP00000028902	7040100	13215000	10375000	14868000	10444000	12097000
ENSBTAG00000026758	ENSBTAP00000038032	2237300	2544300	3450900	2737800	776130	2508800
ENSBTAG00000021377	ENSBTAP00000028498	19345	53541	19832	28790	269510	38337
ENSBTAG00000027722	ENSBTAP00000039739	1050000	1052900	1252300	1183000	968370	823150
ENSBTAG00000000848	ENSBTAP00000001130	1593800	776950	3526100	1100300	1631600	460490
ENSBTAG00000009535	ENSBTAP00000012544	9743300	7789200	7779400	9615200	9739300	8365600
ENSBTAG00000003908	ENSBTAP00000005103	3601100	1974300	3545100	3394600	2006600	1122500
ENSBTAG00000037527	ENSBTAP00000042418	0	662960	0	0	1302900	692630
ENSBTAG00000003645	ENSBTAP00000045033	0	0	0	80024	0	7439200
ENSBTAG00000021211	ENSBTAP00000028263	36110000	54894000	53394000	45367000	118680000	53408000
ENSBTAG00000003949	ENSBTAP00000002491	3489400	3039300	4730200	2744600	2604200	3917500
ENSBTAG00000009228	ENSBTAP00000012161	396070	525860	952910	520270	79151	575430
ENSBTAG00000007499	ENSBTAP00000009864	41984000	1419700	4348600	2445500	3090100	2543800
ENSBTAG00000033217	ENSBTAP00000044420	0	0	1237400	0	8392200	961800
ENSBTAG00000014567	ENSBTAP00000019385	193340000	177950000	159020000	230720000	160530000	208530000
ENSBTAG00000015978	ENSBTAP00000021256	47040000	39899000	71955000	52082000	27641000	42800000
ENSBTAG00000019854	ENSBTAP00000045734	2958700	1038000	766180	1364400	391350	764530
ENSBTAG00000014764	ENSBTAP00000019643	8819100	21748000	18917000	17607000	7862400	9067700
ENSBTAG00000021202	ENSBTAP00000028254	0	0	0	0	0	6972.3
ENSBTAG00000000550	ENSBTAP00000000721	0	0	0	0	5192800	0
ENSBTAG00000014553	ENSBTAP00000019346	0	0	0	116690	0	0
ENSBTAG00000013340	ENSBTAP00000017739	0	0	0	0	133040	0
ENSBTAG00000002233	ENSBTAP00000002892	0	0	0	0	339390	0
ENSBTAG00000016311	ENSBTAP00000040899	0	0	436850	0	0	0
ENSBTAG00000003359	ENSBTAP00000004358	238110	0	0	0	0	0
ENSBTAG00000000137	ENSBTAP00000000158	0	0	0	0	104860000	0
ENSBTAG00000009188	ENSBTAP00000012108	0	0	31984	0	0	0
ENSBTAG00000027795	ENSBTAP00000039865	0	0	0	0	139850	0
ENSBTAG00000010773	ENSBTAP00000014266	0	10407	0	0	0	0
ENSBTAG00000001163	ENSBTAP00000001547	0	0	111180	0	0	0
ENSBTAG00000016640	ENSBTAP00000022133	0	0	0	0	30194	0
ENSBTAG00000033398	ENSBTAP00000044680	0	0	51749	0	0	0
ENSBTAG00000012582	ENSBTAP00000053447	0	0	0	0	84328	0
ENSBTAG00000011736	ENSBTAP00000015586	0	0	0	145960	0	0
ENSBTAG00000014558	ENSBTAP00000019351	0	0	32888	0	0	0
ENSBTAG00000037815	ENSBTAP00000043065	0	0	5237.9	0	0	0
ENSBTAG00000020368	ENSBTAP00000027148	0	0	0	0	1141800	0
ENSBTAG00000030965	ENSBTAP00000003728	0	0	0	50983	0	0
ENSBTAG00000008431	ENSBTAP00000011091	0	0	0	55249	0	0
ENSBTAG00000004334	ENSBTAP00000005677	97004	0	0	0	0	0
ENSBTAG00000005973	ENSBTAP00000007838	0	0	0	0	0	26856
ENSBTAG00000001568	ENSBTAP00000002051	0	0	0	142140	0	0
ENSBTAG00000007757	ENSBTAP00000010198	0	0	0	0	413330	0
ENSBTAG00000018959	ENSBTAP00000025235	67250	0	0	0	0	0
ENSBTAG00000013408	ENSBTAP00000017837	0	0	0	0	409270	0
ENSBTAG00000013111	ENSBTAP00000017428	0	0	0	0	0	377250
ENSBTAG00000022007	ENSBTAP00000041236	0	0	0	0	601120	0
ENSBTAG00000004860	ENSBTAP00000041626	76292	0	0	0	0	0
ENSBTAG00000001545	ENSBTAP00000002023	0	0	0	23421	0	0
ENSBTAG00000005675	ENSBTAP00000042762	0	0	0	0	0	40577
ENSBTAG00000006644	ENSBTAP00000008726	40543	0	0	0	0	0
ENSBTAG00000014653	ENSBTAP00000019510	61907	0	0	0	0	0
ENSBTAG00000004772	ENSBTAP00000043815	0	117500	0	0	0	0
ENSBTAG00000004992	ENSBTAP00000006573	0	0	0	0	388050	0
ENSBTAG00000020389	ENSBTAP00000035243	0	0	0	39499	0	0
ENSBTAG00000013819	ENSBTAP00000018362	0	0	0	3113.8	0	0
ENSBTAG00000021102	ENSBTAP00000028111	8507100	3758500	10887000	7566000	965070	5970400
ENSBTAG00000019601	ENSBTAP00000026116	894680	640040	0	560920	0	0
ENSBTAG00000006357	ENSBTAP00000035859	4869100	2938100	3750600	3662700	1543200	3656800
ENSBTAG00000017131	ENSBTAP00000022772	0	1628900	0	6133.6	0	0
ENSBTAG00000001610	ENSBTAP00000002116	4959400	142360	52732	134890	63009	115200
ENSBTAG00000009641	ENSBTAP00000012704	3168700	2154900	2149600	2322800	3013000	3685500
ENSBTAG00000011263	ENSBTAP00000014966	1744500	58097000	1431000	1978100	1645500	1483900
ENSBTAG00000007043	ENSBTAP00000009264	224200000	216580000	254500000	176270000	316810000	397890000
ENSBTAG00000008990	ENSBTAP00000011834	398840	281580	477740	443320	0	292510
ENSBTAG00000021799	ENSBTAP00000031823	2294900	2253900	1858700	2316300	1326500	1820500
ENSBTAG00000014971	ENSBTAP00000019929	169130	105070	228710	198590	40453	89089
ENSBTAG00000011182	ENSBTAP00000014850	3612600	7212500	4208800	3691400	3196900	4617600
ENSBTAG00000011786	ENSBTAP00000015643	4109.5	0	4007.9	3082.6	0	0
ENSBTAG00000012344	ENSBTAP00000016378	0	0	80670	157020	0	79782
ENSBTAG00000002377	ENSBTAP00000003072	1363000	1563200	855150	1545400	1232200	1789100
ENSBTAG00000020308	ENSBTAP00000027066	319250	410880	422400	417550	556760	370030
ENSBTAG00000021039	ENSBTAP00000011559	24876000	21157000	41682000	20741000	26922000	20349000
ENSBTAG00000006837	ENSBTAP00000008985	840480	535840	788960	847590	897030	733620
ENSBTAG00000004767	ENSBTAP00000006260	1753200	0	0	1934700	0	2826600
ENSBTAG00000013315	ENSBTAP00000017710	269680000	416380000	870230000	339070000	293540000	384470000
ENSBTAG00000005634	ENSBTAP00000007405	3093500	1509400	4517400	2542700	0	2878800
ENSBTAG00000014501	ENSBTAP00000019278	21984000	16520000	20439000	21444000	15543000	13449000
ENSBTAG00000025441	ENSBTAP00000017500	179770000	233400000	189060000	222970000	203810000	228940000
ENSBTAG00000010534	ENSBTAP00000013929	1204800	1093600	1661300	1282500	593010	1250000
ENSBTAG00000012981	ENSBTAP00000017261	24101000	11379000	22720000	11340000	11444000	20561000
ENSBTAG00000009233	ENSBTAP00000012170	16191000	9766900	19544000	15602000	8150700	11213000
ENSBTAG00000019851	ENSBTAP00000026449	9952500	15984000	15032000	12591000	11826000	10883000
ENSBTAG00000000140	ENSBTAP00000000159	2838100	7961700	5222000	2856100	3380900	5046000
ENSBTAG00000015224	ENSBTAP00000020259	450090	1054400	1067800	721880	2625800	1043600
ENSBTAG00000004438	ENSBTAP00000005823	2385900	275150	711250	582860	559550	338810
ENSBTAG00000020421	ENSBTAP00000027214	26713	0	0	0	942230	0
ENSBTAG00000014032	ENSBTAP00000018645	168800	818440	69251	106140	0	237930
ENSBTAG00000003880	ENSBTAP00000005074	38881	62554	0	0	37242	0
ENSBTAG00000005481	ENSBTAP00000042110	5958600	2690500	1772800	2271300	2206600	2254200
ENSBTAG00000005557	ENSBTAP00000007309	430350	599510	348780	386270	0	502390
ENSBTAG00000015839	ENSBTAP00000021049	25008000	35580000	34886000	16518000	37466000	20400000
ENSBTAG00000002804	ENSBTAP00000053664	0	423510	66949	203920	357640	333510
ENSBTAG00000002995	ENSBTAP00000003897	80864	0	59729	22786	632520	59840
ENSBTAG00000014872	ENSBTAP00000019803	11799000	6343300	9004800	8188100	5964200	8013000
ENSBTAG00000006075	ENSBTAP00000007982	7841300	8304700	6369900	6922100	6928800	6984100
ENSBTAG00000006616	ENSBTAP00000008678	0	920000	90335	12302000	0	373830
ENSBTAG00000003265	ENSBTAP00000004231	5628300	16770000	9510800	7907100	7521900	7051800
ENSBTAG00000003752	ENSBTAP00000004885	1366600	940880	1342700	1365500	1495200	1239900
ENSBTAG00000039793	ENSBTAP00000008609	14427000	12968000	12221000	12113000	24890000	14157000
ENSBTAG00000004448	ENSBTAP00000005832	357910	519850	394420	297120	438850	352010
ENSBTAG00000015139	ENSBTAP00000020050	535460	0	0	22298	0	0
ENSBTAG00000012090	ENSBTAP00000016033	61129	40991	0	38613	0	0
ENSBTAG00000017368	ENSBTAP00000023094	0	6922800	1302200	4587200	1166900	21683000
ENSBTAG00000030648	ENSBTAP00000040892	4931200	5972600	4719300	4460000	4862200	5075800
ENSBTAG00000008361	ENSBTAP00000011009	0	13671	0	0	311560	0
ENSBTAG00000003307	ENSBTAP00000004280	2899000	5169100	3443300	3048800	3520600	2915700
ENSBTAG00000017267	ENSBTAP00000022949	2051000	3139100	3562100	2944700	1184600	2614300
ENSBTAG00000012365	ENSBTAP00000016410	23146000	41863000	31523000	24847000	30534000	24768000
ENSBTAG00000019926	ENSBTAP00000026544	132780	1987600	238950	94968	0	495590
ENSBTAG00000043563	ENSBTAP00000053152	151790	217180	516600	347020	77753	39957
ENSBTAG00000027020	ENSBTAP00000038495	7015300	10551000	9604500	10349000	13506000	8455600
ENSBTAG00000044075	ENSBTAP00000053290	184030	39183	74875	33855	0	4406400
ENSBTAG00000015512	ENSBTAP00000045455	9205500	5454100	7754100	5748500	7975600	4444200
ENSBTAG00000010763	ENSBTAP00000000929	56058	197080000	57663	1058400000	58759000	44679000
ENSBTAG00000010830	ENSBTAP00000017556	7442200	4687600	3914500	6580200	1800500	2537700
ENSBTAG00000005355	ENSBTAP00000007039	22432	87734	24173	43730	1083800	0
ENSBTAG00000016924	ENSBTAP00000022510	3524300	1892600	2545000	2739300	1302100	2153300
ENSBTAG00000001987	ENSBTAP00000002578	3011900	1997700	2630100	3011900	1426000	1563300
ENSBTAG00000010265	ENSBTAP00000013559	6831300	2685900	1967200	2522500	7265900	8138400
ENSBTAG00000007540	ENSBTAP00000009923	10039000	9705100	11218000	15749000	8938900	11908000
ENSBTAG00000018598	ENSBTAP00000024749	9879200	7220000	7943200	8286300	8015800	19517000
ENSBTAG00000010957	ENSBTAP00000047621	2050600	2454400	2790300	3173900	2204100	2918100
ENSBTAG00000013218	ENSBTAP00000017590	1146000	1233400	841570	1095600	810000	912300
ENSBTAG00000020108	ENSBTAP00000026785	1493000	184640	171420	287120	129980	210080
ENSBTAG00000010661	ENSBTAP00000014091	34779000	36862000	32375000	38680000	15414000	30729000
ENSBTAG00000026417	ENSBTAP00000022034	1547200000	573670000	658570000	1123800000	997500000	1704000000
ENSBTAG00000012818	ENSBTAP00000017030	1990000	1579900	1615000	1668400	1611800	1525700
ENSBTAG00000003162	ENSBTAP00000004109	20321000	14248000	16497000	13527000	13016000	17991000
ENSBTAG00000009826	ENSBTAP00000012955	8262600	8762600	19950000	26837000	9921000	17274000
ENSBTAG00000000974	ENSBTAP00000001290	0	43185	43735	106780	75940	0
ENSBTAG00000014964	ENSBTAP00000019921	1790500	2482900	1912500	2328900	1007100	1652900
ENSBTAG00000001441	ENSBTAP00000001890	866190	2403200	969370	1297200	996960	412100
ENSBTAG00000025274	ENSBTAP00000008372	4014400000	317080000	358240000	761520000	318800000	227420000
ENSBTAG00000005426	ENSBTAP00000007135	4327200	2745600	2775000	2602100	2699000	24625000
ENSBTAG00000010234	ENSBTAP00000013522	0	43119	0	42085	0	67743
ENSBTAG00000004903	ENSBTAP00000006445	369850	2049600	1179900	461880	528120	1154800
ENSBTAG00000015326	ENSBTAP00000020371	606380	764600	387130	735320	182550	291020
ENSBTAG00000017852	ENSBTAP00000033996	34947000	31720000	41813000	37264000	19994000	34524000
ENSBTAG00000003399	ENSBTAP00000004408	53434	0	62666	0	0	47651
ENSBTAG00000013952	ENSBTAP00000018540	83078000	77702000	97814000	85554000	86318000	128650000
ENSBTAG00000011257	ENSBTAP00000014960	712550	1364800	906980	830440	653280	932210
ENSBTAG00000036174	ENSBTAP00000024424	2945900	912570	4575200	1492400	1779000	2237400
ENSBTAG00000014906	ENSBTAP00000019848	1112300	1189500	1554300	853860	1907300	2344600
ENSBTAG00000005444	ENSBTAP00000007163	3644500	3781300	1413000	1460400	2733800	2338900
ENSBTAG00000004521	ENSBTAP00000005939	909270	612750	886340	1553700	464790	1314900
ENSBTAG00000002816	ENSBTAP00000003645	78619000	47017000	109880000	64239000	26055000	80134000
ENSBTAG00000001398	ENSBTAP00000001838	7702800	3291400	6620500	6556200	3826300	2386000
ENSBTAG00000015182	ENSBTAP00000020202	2712600	5863900	3758300	2709200	2121400	4409200
ENSBTAG00000000789	ENSBTAP00000001045	676650	1057800	821710	721700	979040	1678400
ENSBTAG00000008406	ENSBTAP00000011063	771770	90312	0	137190	63429	0
ENSBTAG00000019077	ENSBTAP00000025397	637360	1624900	2406100	1095500	437750	1525500
ENSBTAG00000006122	ENSBTAP00000008060	96434	249760	201430	206880	303500	190550
ENSBTAG00000009470	ENSBTAP00000048950	13971000	9127900	13497000	14691000	5015200	8245800
ENSBTAG00000005119	ENSBTAP00000006754	1862100	890960	872540	710270	1163700	807510
ENSBTAG00000011184	ENSBTAP00000014853	2468700	3773100	8987300	3617400	4300800	1620500
ENSBTAG00000015106	ENSBTAP00000020103	1923500	2169000	1265300	993920	282810	2334600
ENSBTAG00000007867	ENSBTAP00000010351	30769000	20994000	32926000	29555000	24089000	17869000
ENSBTAG00000013606	ENSBTAP00000018091	831450	1229500	1131500	540940	2487500	1688800
ENSBTAG00000011802	ENSBTAP00000015668	462830000	626850000	614890000	589370000	514620000	398760000
ENSBTAG00000013081	ENSBTAP00000017392	9457600	5569600	9144900	9835700	6622500	14776000
ENSBTAG00000014518	ENSBTAP00000019298	9960700	13805000	15038000	13222000	8636000	11595000
ENSBTAG00000011922	ENSBTAP00000015828	47661000	47967000	36158000	45043000	37346000	37116000
ENSBTAG00000007766	ENSBTAP00000010212	127480	288640	254090	222450	0	217310
ENSBTAG00000006072	ENSBTAP00000007978	726940	2329000	847100	1118800	4681300	1383500
ENSBTAG00000006270	ENSBTAP00000008225	171840000	199080000	159530000	179430000	203140000	183790000
ENSBTAG00000020345	ENSBTAP00000027115	4260700	5000200	4760400	3854200	2887400	5337300
ENSBTAG00000013123	ENSBTAP00000017442	9759700	11023000	8208500	8437600	10033000	7775600
ENSBTAG00000006374	ENSBTAP00000008363	234730	0	0	0	665260	134970
ENSBTAG00000035907	ENSBTAP00000047104	5828400	7066900	5075400	4026700	7123700	3543800
ENSBTAG00000033326	ENSBTAP00000016201	498400	128350	2581500	204990	478350	535730
ENSBTAG00000006354	ENSBTAP00000008335	45379000	21905000	2558500	31671000	5433300	158900000
ENSBTAG00000016750	ENSBTAP00000022272	43507000	49725000	55543000	39876000	52939000	42312000
ENSBTAG00000000497	ENSBTAP00000000630	37419000	10241000	8908800	13341000	8235900	10915000
ENSBTAG00000010991	ENSBTAP00000014585	46741000	52544000	50454000	45833000	52914000	69290000
ENSBTAG00000013038	ENSBTAP00000017332	1558100	3433200	2721100	1776500	2662100	1658100
ENSBTAG00000012885	ENSBTAP00000017122	11209000	13608000	10298000	9546400	12130000	10236000
ENSBTAG00000019299	ENSBTAP00000025697	413270	220660	592670	154000	454680	263870
ENSBTAG00000013240	ENSBTAP00000017614	835520	319380	477890	543180	27280	5692500
ENSBTAG00000008022	ENSBTAP00000048973	4912900	6698800	6221900	4274300	6803000	4175200
ENSBTAG00000009768	ENSBTAP00000012884	9633700	15706000	13888000	15855000	8890000	5471500
ENSBTAG00000020980	ENSBTAP00000027941	203200	79189	148210	17136	1439000	134430
ENSBTAG00000013127	ENSBTAP00000037616	7642.1	725030	191100	227710	33382	98394
ENSBTAG00000013390	ENSBTAP00000017816	983920	883200	578780	557630	776360	756610
ENSBTAG00000027337	ENSBTAP00000039004	94564	256360	72204	36384	75286	144470
ENSBTAG00000039992	ENSBTAP00000038184	373300000	458150000	446430000	399200000	430830000	365990000
ENSBTAG00000020801	ENSBTAP00000040143	2490900	816840	2200900	2053800	339590	1314900
ENSBTAG00000003757	ENSBTAP00000004890	5005400	2370400	4195900	3672400	2751400	3081400
ENSBTAG00000003550	ENSBTAP00000004617	2026300	3313400	3406700	2853600	1451900	2836400
ENSBTAG00000024801	ENSBTAP00000034423	728850	1231300	545040	393750	832520	675650
ENSBTAG00000017907	ENSBTAP00000023803	401600	398670	401080	528270	0	292290
ENSBTAG00000002880	ENSBTAP00000053315	8317600	15325000	8031900	20452000	8111600	13758000
ENSBTAG00000010799	ENSBTAP00000014304	362980000	335850000	371670000	582150000	274110000	436120000
ENSBTAG00000005957	ENSBTAP00000047927	4808200	127470000	507190000	168670000	532740000	395290000
ENSBTAG00000010948	ENSBTAP00000014537	306690	440280	1039100	630620	112200	374140
ENSBTAG00000000286	ENSBTAP00000000358	446540	198220	221760	138680	31513	377040
ENSBTAG00000011843	ENSBTAP00000015716	38016000	24351000	32796000	34068000	20846000	26602000
ENSBTAG00000009223	ENSBTAP00000012154	0	4795.9	0	2730.5	0	11483
ENSBTAG00000008443	ENSBTAP00000011109	0	9914.2	54910	0	0	20067
ENSBTAG00000006806	ENSBTAP00000008948	315240	211530	136010	0	3021800	88804
ENSBTAG00000010937	ENSBTAP00000014525	135860	240450	172390	136470	316200	245170
ENSBTAG00000006574	ENSBTAP00000008635	248780	0	0	0	1476100	0
ENSBTAG00000019782	ENSBTAP00000026358	209650000	175840000	211870000	218330000	113060000	184460000
ENSBTAG00000003505	ENSBTAP00000004560	252120000	343920000	251060000	222970000	314170000	192490000
ENSBTAG00000011811	ENSBTAP00000015682	172190	515540	234370	262580	867580	329060
ENSBTAG00000015086	ENSBTAP00000020078	1375100	399250	1625600	569980	1162000	642210
ENSBTAG00000017831	ENSBTAP00000039591	4356900	5195700	9185700	7068500	3039600	3927800
ENSBTAG00000007602	ENSBTAP00000039219	3898600	3343900	10890000	7486700	554440	2284100
ENSBTAG00000004553	ENSBTAP00000005982	1711100	4114600	21527000	1177000	65025000	11713000
ENSBTAG00000018986	ENSBTAP00000050572	770810	707900	856590	524370	3056000	735480
ENSBTAG00000002714	ENSBTAP00000003515	642480	479430	720220	696760	296480	518570
ENSBTAG00000017574	ENSBTAP00000023373	32563000	21783000	67379000	43411000	87985000	40450000
ENSBTAG00000008248	ENSBTAP00000010858	366450	348940	929640	573570	444920	0
ENSBTAG00000012225	ENSBTAP00000016216	0	6270.6	12090	18110	16718	0
ENSBTAG00000012966	ENSBTAP00000017239	262780	96410	0	203180	675860	0
ENSBTAG00000020998	ENSBTAP00000027964	3968200	6717500	5847000	4679200	4593500	5234800
ENSBTAG00000013627	ENSBTAP00000041055	29425000	28400000	41827000	31906000	34189000	16572000
ENSBTAG00000005773	ENSBTAP00000007589	16865000	13775000	22554000	16804000	12354000	16849000
ENSBTAG00000002676	ENSBTAP00000003467	4597300	1248500	4127500	3269100	2271800	1667900
ENSBTAG00000002510	ENSBTAP00000003261	13641000	14418000	15634000	11788000	9540600	16919000
ENSBTAG00000021879	ENSBTAP00000053644	159940000	221260000	185920000	242820000	173930000	214580000
ENSBTAG00000027506	ENSBTAP00000039319	879150	434120	1586700	1479300	1440400	901600
ENSBTAG00000017280	ENSBTAP00000022979	48430000	35631000	71055000	60934000	31135000	27696000
ENSBTAG00000017468	ENSBTAP00000023221	4957100	7335400	4986300	11455000	4579600	6481900
ENSBTAG00000017191	ENSBTAP00000052092	482060	1414100	1177100	1236900	1040500	1551100
ENSBTAG00000015285	ENSBTAP00000020326	71375000	75300000	63316000	76010000	65065000	84957000
ENSBTAG00000006165	ENSBTAP00000008107	17953000	11697000	12396000	16682000	13153000	18042000
ENSBTAG00000007818	ENSBTAP00000010281	777210	611620	547950	401120	834820	260790
ENSBTAG00000005718	ENSBTAP00000007519	150270	0	130640	214050	42456	194600
ENSBTAG00000003408	ENSBTAP00000031493	41251000	46920000	25327000	42099000	49035000	39143000
ENSBTAG00000014302	ENSBTAP00000019001	2266500	1523200	2097200	1592700	1813100	1906600
ENSBTAG00000006379	ENSBTAP00000008368	197230	1061000	593250	497270	0	615830
ENSBTAG00000008202	ENSBTAP00000010787	6314900	2069400	6309600	4739200	3218200	3199600
ENSBTAG00000010593	ENSBTAP00000014015	945710	171800	227530	260490	52142	401040
ENSBTAG00000027153	ENSBTAP00000018861	12160000	10172000	19632000	11955000	10947000	12243000
ENSBTAG00000030979	ENSBTAP00000041398	43400000	32543000	38906000	33404000	41556000	28122000
ENSBTAG00000006478	ENSBTAP00000008492	2550800	2513600	551210	932570	2001400	922060
ENSBTAG00000016566	ENSBTAP00000022042	529420	1232800	774740	789760	1635900	898960
ENSBTAG00000012237	ENSBTAP00000033579	4169700	4308000	6015000	5214800	3288600	4080800
ENSBTAG00000014075	ENSBTAP00000018701	318620	2835700	2120200	779000	1746200	851970
ENSBTAG00000006370	ENSBTAP00000008358	18853000	18610000	18973000	17710000	19677000	21874000
ENSBTAG00000007203	ENSBTAP00000009477	4832800	2817900	5923700	4199500	2894800	4132800
ENSBTAG00000015683	ENSBTAP00000020825	12083000	10138000	11110000	10726000	11125000	14744000
ENSBTAG00000001781	ENSBTAP00000032188	7612100	4124500	860520	2583400	3818900	1385100
ENSBTAG00000001657	ENSBTAP00000034697	936540	1158000	1350600	1489200	1058600	1297500
ENSBTAG00000000442	ENSBTAP00000000566	1515300	1064100	850620	1071600	1202300	456720
ENSBTAG00000019754	ENSBTAP00000026323	3329700	7097300	4223400	5181500	3523800	2877000
ENSBTAG00000017358	ENSBTAP00000023082	27809	57639	48458	34002	0	56736
ENSBTAG00000016024	ENSBTAP00000021328	129950000	158010000	178790000	198450000	146860000	168870000
ENSBTAG00000014161	ENSBTAP00000018822	1433200	474650	1978800	1610300	493310	444230
ENSBTAG00000001107	ENSBTAP00000001464	1370600	1515100	888670	1087200	767750	1341900
ENSBTAG00000008303	ENSBTAP00000010928	21370000	22081000	24408000	30427000	18059000	28397000
ENSBTAG00000014862	ENSBTAP00000019791	2525300	2567700	8247600	3102400	10532000	6266000
ENSBTAG00000014697	ENSBTAP00000019562	1625300	432550	1819800	1894800	0	318040
ENSBTAG00000037808	ENSBTAP00000047025	933320	0	1076200	0	3334500	1049800
ENSBTAG00000019929	ENSBTAP00000034483	674310	349580	612070	527320	53796	603720
ENSBTAG00000021091	ENSBTAP00000043087	1532300	30290	92569	385270	0	127760
ENSBTAG00000025005	ENSBTAP00000034763	426840	987500	2594300	1264100	602170	585250
ENSBTAG00000004127	ENSBTAP00000005402	770720	801210	1492500	1212100	593740	532770
ENSBTAG00000030255	ENSBTAP00000016505	993830	1165500	1986600	1665100	724300	777960
ENSBTAG00000020294	ENSBTAP00000027046	29204	21290	33236	20824	36811	43051
ENSBTAG00000005016	ENSBTAP00000006605	343580	269840	496170	434530	683560	290880
ENSBTAG00000003356	ENSBTAP00000004351	6807700	4427200	4946200	4711900	6077700	2568400
ENSBTAG00000011573	ENSBTAP00000015375	4737800	4720500	8539800	5237300	9353100	7328600
ENSBTAG00000014835	ENSBTAP00000019758	659270	573010	376340	617590	426330	273130
ENSBTAG00000001908	ENSBTAP00000033696	1460300	6491900	3858600	2586400	9849300	5138200
ENSBTAG00000002791	ENSBTAP00000003616	854020	927790	1080100	1011800	1105300	930900
ENSBTAG00000001795	ENSBTAP00000002350	3287000	2452700	2040100	3124800	717220	2177000
ENSBTAG00000007454	ENSBTAP00000009803	240120	0	370410	160550	184610	771500
ENSBTAG00000017266	ENSBTAP00000022960	719800	3851600	154870	128480	394620	1488400
ENSBTAG00000015944	ENSBTAP00000021203	1058900	520380	994030	1079200	886700	1003900
ENSBTAG00000015155	ENSBTAP00000036401	0	35968	23567	0	233260	0
ENSBTAG00000014809	ENSBTAP00000019719	75392000	73591000	101740000	95106000	59183000	64526000
ENSBTAG00000038748	ENSBTAP00000043063	1317300000	869180000	509860000	1098400000	747910000	1602000000
ENSBTAG00000003201	ENSBTAP00000004159	311190	122320	348500	46379	0	412480
ENSBTAG00000019150	ENSBTAP00000041666	0	0	26456	0	105490	0
ENSBTAG00000031267	ENSBTAP00000024445	1761000	0	569210	282660	120400	728910
ENSBTAG00000004910	ENSBTAP00000006461	891960	2206600	2008700	1311000	1441900	1457000
ENSBTAG00000015595	ENSBTAP00000020715	57685	37177	52042	60980	0	44148
ENSBTAG00000016783	ENSBTAP00000022314	2597700	927440	839150	1623500	0	1116900
ENSBTAG00000012232	ENSBTAP00000016224	633290	1234900	1167000	884300	977680	730950
ENSBTAG00000017389	ENSBTAP00000023122	31878000	36089000	34305000	28479000	36976000	30717000
ENSBTAG00000012632	ENSBTAP00000050712	1186700	252460	1977700	1406400	213810	465080
ENSBTAG00000011613	ENSBTAP00000031879	1946900	2616000	3834700	3145200	4416300	2527300
ENSBTAG00000019852	ENSBTAP00000052439	744530	1366300	1676100	2028500	1692200	964700
ENSBTAG00000010709	ENSBTAP00000014176	3056300	2001400	2084900	2263800	1513300	2421700
ENSBTAG00000019216	ENSBTAP00000025586	10592000	13864000	9627500	11326000	6762800	11637000
ENSBTAG00000013624	ENSBTAP00000018110	2896000	3103600	12873000	2970800	3037300	5568500
ENSBTAG00000014766	ENSBTAP00000046374	34929000	37472000	53946000	40135000	36485000	36698000
ENSBTAG00000011893	ENSBTAP00000023026	185840	1356500	1812200	934540	1716900	1925200
ENSBTAG00000010480	ENSBTAP00000031959	94742	142390	192980	126980	132690	317350
ENSBTAG00000015474	ENSBTAP00000020564	672120	225320	719500	0	503660	594800
ENSBTAG00000006441	ENSBTAP00000008447	1565800	1213700	2750300	2745800	1773200	2170400
ENSBTAG00000018933	ENSBTAP00000025196	728700	589350	326090	407870	709600	46866
ENSBTAG00000003168	ENSBTAP00000004114	0	2259900	1549700	1572500	3093500	1067500
ENSBTAG00000008579	ENSBTAP00000011314	5418800	3651800	9679100	6639600	10626000	6305500
ENSBTAG00000011971	ENSBTAP00000015885	489530	1092700	648690	323590	0	1109500
ENSBTAG00000018295	ENSBTAP00000024348	86447	111030	31365	82398	96181	101740
ENSBTAG00000012744	ENSBTAP00000016937	1119100	436800	526160	1074100	438080	1267400
ENSBTAG00000013222	ENSBTAP00000053585	3938600	1341800	1933400	2801200	1274800	1127100
ENSBTAG00000011559	ENSBTAP00000015358	12135000	1501800	2800800	8146900	5257500	10909000
ENSBTAG00000018255	ENSBTAP00000049867	617670000	709450000	659130000	721310000	556400000	587840000
ENSBTAG00000000677	ENSBTAP00000000893	5743600	8297100	8475400	5883400	6317600	8003100
ENSBTAG00000037677	ENSBTAP00000048113	60798000	50078000	69232000	45240000	71318000	97351000
ENSBTAG00000018646	ENSBTAP00000024812	2000400	1090900	1470300	1791400	945930	1031500
ENSBTAG00000004315	ENSBTAP00000005656	1414100	1886600	1084800	2389300	1850300	1081300
ENSBTAG00000002633	ENSBTAP00000003415	7567300	6723300	9817200	8075100	6345200	7476800
ENSBTAG00000011274	ENSBTAP00000014978	0	283650	1460900	158810	281750	358400
ENSBTAG00000020684	ENSBTAP00000027564	1382200	1469000	1613000	964660	1703200	1329100
ENSBTAG00000013607	ENSBTAP00000018092	100750000	40135000	18554000	41061000	20573000	44239000
ENSBTAG00000021961	ENSBTAP00000029280	3440100	2514800	3468900	3420500	1223600	3190800
ENSBTAG00000004318	ENSBTAP00000005655	1514800	727360	1029700	973180	615640	1115000
ENSBTAG00000017733	ENSBTAP00000023581	174970000	196420000	147170000	142520000	166980000	173530000
ENSBTAG00000021569	ENSBTAP00000028740	1885700	2632000	2178600	2405200	1457400	2100500
ENSBTAG00000009351	ENSBTAP00000012308	575210	1800700	1128100	4335100	0	1867200
ENSBTAG00000001182	ENSBTAP00000001568	16815000	29101000	16087000	16510000	13865000	21742000
ENSBTAG00000017744	ENSBTAP00000023592	71270	307350	188340	163560	450450	187480
ENSBTAG00000015426	ENSBTAP00000020501	2993800	7085100	3883000	8850500	2323300	7607600
ENSBTAG00000001035	ENSBTAP00000001376	1098700	1259700	1298600	1310500	972940	1138200
ENSBTAG00000002648	ENSBTAP00000003431	1473100	876120	7737900	2022900	1642000	1931800
ENSBTAG00000016822	ENSBTAP00000022378	60623000	60736000	72711000	76567000	58433000	73027000
ENSBTAG00000010935	ENSBTAP00000014526	8015800	8184600	9758900	13104000	26824000	1177100
ENSBTAG00000006745	ENSBTAP00000008877	100890000	198020000	82169000	62278000	130240000	105080000
ENSBTAG00000012088	ENSBTAP00000016040	1188600	502530	5868900	18959000	598260	812160
ENSBTAG00000006049	ENSBTAP00000007948	419730	460210	614680	463220	481000	425590
ENSBTAG00000002703	ENSBTAP00000003501	6337200	3381100	5831900	6559200	3641000	2165500
ENSBTAG00000013930	ENSBTAP00000018505	5497900	7653000	3276800	3951000	3640000	5915800
ENSBTAG00000018108	ENSBTAP00000024101	924120	378820	415130	1048400	0	1752100
ENSBTAG00000003667	ENSBTAP00000053521	7240500	4168300	8930400	5829500	7405200	3497800
ENSBTAG00000002357	ENSBTAP00000003042	466140	1765700	2658100	811380	1570200	1158700
ENSBTAG00000012338	ENSBTAP00000016368	499040	525220	455400	422670	332470	576560
ENSBTAG00000000524	ENSBTAP00000000683	21588000	18130000	26676000	20470000	17155000	50500000
ENSBTAG00000004281	ENSBTAP00000005606	3083600	757810	2612200	1765200	1801000	1454800
ENSBTAG00000011832	ENSBTAP00000015703	528110	842900	1321300	1317900	634370	1408900
ENSBTAG00000001265	ENSBTAP00000001667	3737100	6010600	6271700	5154000	4576700	4647200
ENSBTAG00000010658	ENSBTAP00000014086	23035000	31868000	37262000	40931000	18252000	14725000
ENSBTAG00000008314	ENSBTAP00000010949	3775500	5146200	6647900	6617000	1785100	3948600
ENSBTAG00000013468	ENSBTAP00000017912	289620000	365130000	285550000	259990000	242310000	352980000
ENSBTAG00000011127	ENSBTAP00000042092	116740	99355	286710	127550	277830	246220
ENSBTAG00000000696	ENSBTAP00000000927	18108000	23599000	20517000	23191000	11173000	20092000
ENSBTAG00000007172	ENSBTAP00000009440	22079000	26385000	21906000	22412000	17633000	25129000
ENSBTAG00000007681	ENSBTAP00000010103	0	1466900	0	80501	0	393960
ENSBTAG00000003037	ENSBTAP00000003953	328990	0	645560	0	488940	0
ENSBTAG00000002827	ENSBTAP00000003660	1220800	654360	395620	420440	217460	979690
ENSBTAG00000006487	ENSBTAP00000008502	1711300	806070	3959000	817010	3251100	5716300
ENSBTAG00000021976	ENSBTAP00000029301	4367700	5266400	4209900	6070500	3252100	6673600
ENSBTAG00000014295	ENSBTAP00000042551	37065000	41769000	46657000	44459000	32860000	39683000
ENSBTAG00000016858	ENSBTAP00000022422	1592800	1739900	4364200	4669700	2598200	2628100
ENSBTAG00000017713	ENSBTAP00000041243	431340	0	765490	612470	0	0
ENSBTAG00000034285	ENSBTAP00000045593	0	23750	34549	10838	23659	0
ENSBTAG00000012975	ENSBTAP00000017251	34654000	27422000	40117000	36665000	31772000	43415000
ENSBTAG00000005122	ENSBTAP00000006757	6232000	5829600	5099900	5841700	5680800	6406100
ENSBTAG00000014490	ENSBTAP00000029090	36071000	53374000	46041000	34838000	48527000	39747000
ENSBTAG00000007196	ENSBTAP00000009469	641590000	799830000	794450000	1049600000	641290000	794400000
ENSBTAG00000012865	ENSBTAP00000017097	2212300	3222500	6791900	3074800	3675500	2762400
ENSBTAG00000016764	ENSBTAP00000022299	66213000	58747000	60182000	68068000	47138000	57543000
ENSBTAG00000011024	ENSBTAP00000014645	0	189570	152070	91593	0	662110
ENSBTAG00000013045	ENSBTAP00000017339	66149	248440	199790	161780	386960	147170
ENSBTAG00000009541	ENSBTAP00000012551	16876000	15008000	15210000	15148000	15176000	20144000
ENSBTAG00000016830	ENSBTAP00000022388	435050	0	107860	120980	82833	88698
ENSBTAG00000016578	ENSBTAP00000022054	20564000	14712000	25257000	20036000	14853000	19100000
ENSBTAG00000016984	ENSBTAP00000022588	35605	0	0	0	107050	0
ENSBTAG00000009732	ENSBTAP00000053621	764390	71775	498190	399650	397270	115420
ENSBTAG00000009506	ENSBTAP00000012508	6774600	2475300	358890	2372100	758820	2729800
ENSBTAG00000001915	ENSBTAP00000040176	1896600	2199400	1722600	1439100	2502700	990240
ENSBTAG00000002378	ENSBTAP00000003073	1132200	1481100	1521500	1114000	1154700	1527000
ENSBTAG00000004397	ENSBTAP00000051794	5746100	3574400	2299700	2457400	6769400	5440700
ENSBTAG00000009462	ENSBTAP00000041906	98738000	105040000	88842000	105260000	59089000	99629000
ENSBTAG00000017779	ENSBTAP00000023642	37230000	27633000	36227000	30096000	26316000	36654000
ENSBTAG00000015988	ENSBTAP00000021273	1632900000	1850900000	1738500000	2128100000	1210800000	1334500000
ENSBTAG00000017871	ENSBTAP00000023757	1316700	1839800	2200200	1562200	1832900	1441700
ENSBTAG00000020050	ENSBTAP00000026715	599990	776930	838960	417640	460990	979270
ENSBTAG00000001134	ENSBTAP00000001507	338630	1733000	674780	218010	1163400	429200
ENSBTAG00000002960	ENSBTAP00000024225	40469	0	1362900	394190	0	163000
ENSBTAG00000013960	ENSBTAP00000018554	6152100	6402700	5877500	3682500	6334600	6666700
ENSBTAG00000011145	ENSBTAP00000014801	5643000	3779900	5124300	5497100	2875500	4455400
ENSBTAG00000021204	ENSBTAP00000028256	17229000	13540000	21067000	24497000	15968000	17565000
ENSBTAG00000011207	ENSBTAP00000014883	98848000	239550000	138370000	175690000	186160000	191660000
ENSBTAG00000012681	ENSBTAP00000016845	950180	410680	418390	796240	453010	0
ENSBTAG00000017685	ENSBTAP00000023522	923760	2119900	129020	759370	2273600	1456300
ENSBTAG00000019708	ENSBTAP00000008826	0	2787.4	8139.7	9921.3	2651.5	4248.8
ENSBTAG00000006039	ENSBTAP00000007933	27828000	50101000	35285000	28784000	34331000	37385000
ENSBTAG00000006564	ENSBTAP00000008621	3065000	4244900	3367400	3437800	3024900	3517800
ENSBTAG00000018897	ENSBTAP00000025152	346220	791770	67134	641030	796010	248470
ENSBTAG00000015254	ENSBTAP00000020296	7433300	2216500	3520000	2975000	5186000	1625000
ENSBTAG00000034501	ENSBTAP00000045833	9698400	8640100	8010200	8579900	12621000	7926000
ENSBTAG00000024009	ENSBTAP00000047679	5167800	7303400	9499200	6526600	8534900	3438100
ENSBTAG00000005432	ENSBTAP00000007150	7087100	5287000	2127700	5360000	1174200	4517900
ENSBTAG00000013162	ENSBTAP00000017497	42220000	38060000	43661000	49355000	40301000	40413000
ENSBTAG00000019516	ENSBTAP00000025997	932530	1342400	415390	776040	2471100	604640
ENSBTAG00000007976	ENSBTAP00000030039	182730	141340	182100	176680	0	210970
ENSBTAG00000013099	ENSBTAP00000017416	0	13354000	0	0	4951200	0
ENSBTAG00000013016	ENSBTAP00000017303	0	808550	0	0	2174900	0
ENSBTAG00000020056	ENSBTAP00000026725	97440000	78658000	111750000	99659000	97622000	64118000
ENSBTAG00000019040	ENSBTAP00000025343	179250	138040	232660	177970	117990	191450
ENSBTAG00000007163	ENSBTAP00000009435	0	850340	506480	599640	912180	362140
ENSBTAG00000003191	ENSBTAP00000004145	17057000	11875000	20606000	14666000	12992000	16986000
ENSBTAG00000015241	ENSBTAP00000020272	1680800	318090	266510	897840	0	439180
ENSBTAG00000020528	ENSBTAP00000027347	1562300	727130	583110	1188200	85024	822870
ENSBTAG00000020446	ENSBTAP00000027246	160540	211190	319620	457520	83239	362410
ENSBTAG00000013264	ENSBTAP00000017639	238790	517200	4519200	855010	1479900	482360
ENSBTAG00000004240	ENSBTAP00000005553	113110000	132480000	272900000	151420000	134570000	410700000
ENSBTAG00000021416	ENSBTAP00000028551	5927700	3974600	4085500	3766400	3556900	5236300
ENSBTAG00000019478	ENSBTAP00000025945	43484	20854	42171	32629	69812	29614
ENSBTAG00000008881	ENSBTAP00000040759	9364200	9630000	10722000	11513000	6576600	9075400
ENSBTAG00000003632	ENSBTAP00000004736	665600	87969	245250	34091	386210	234390
ENSBTAG00000001038	ENSBTAP00000001379	9736100	4758800	2614900	4827400	3850500	4773600
ENSBTAG00000018423	ENSBTAP00000024514	2689900	1721700	2593700	2902300	628540	2207000
ENSBTAG00000004333	ENSBTAP00000049524	8411800	8956000	7891500	8125400	14984000	6594300
ENSBTAG00000008703	ENSBTAP00000011469	7824800	4628700	10516000	11542000	2759000	2913500
ENSBTAG00000000404	ENSBTAP00000000518	2216500	0	0	0	2041800	1856200
ENSBTAG00000015178	ENSBTAP00000038911	3235800	3983100	11921000	7129300	4839600	13746000
ENSBTAG00000012380	ENSBTAP00000044468	1900000	3806500	5155300	3024800	3098900	3126600
ENSBTAG00000012882	ENSBTAP00000053628	238360	946860	1316300	797820	527480	621180
ENSBTAG00000016730	ENSBTAP00000022237	4701900	4426500	6752100	6948500	2485700	3882600
ENSBTAG00000018115	ENSBTAP00000024107	100360000	82362000	84742000	130030000	62704000	109900000
ENSBTAG00000013004	ENSBTAP00000017293	149130	39676	2237900	2267700	425140	1246600
ENSBTAG00000008866	ENSBTAP00000011675	61300000	214770000	352560000	213870000	554060000	124520000
ENSBTAG00000020218	ENSBTAP00000046882	4586000	7276700	6376200	5819000	5863300	5162200
ENSBTAG00000013343	ENSBTAP00000009965	12827000	45990000	24377000	25608000	13111000	26559000
ENSBTAG00000033424	ENSBTAP00000030128	3687900	4676000	5487000	1895000	3185900	6374500
ENSBTAG00000001777	ENSBTAP00000002326	42913000	79961000	50435000	59608000	41937000	50981000
ENSBTAG00000016206	ENSBTAP00000021570	3948300	2623500	3445700	3580300	2834900	2834200
ENSBTAG00000006227	ENSBTAP00000008177	623080	3558400	700170	832750	1613300	756780
ENSBTAG00000005315	ENSBTAP00000006990	10398000	5335300	8081400	11747000	3164000	3665600
ENSBTAG00000004738	ENSBTAP00000006219	672420	578590	0	794950	494630	368830
ENSBTAG00000001635	ENSBTAP00000002142	1078900	3385700	2684800	1707300	2316300	1956200
ENSBTAG00000012537	ENSBTAP00000016642	0	322000	175060	166740	0	152710
ENSBTAG00000001852	ENSBTAP00000002416	18047000	13875000	10341000	16386000	11827000	19155000
ENSBTAG00000008709	ENSBTAP00000011476	689300	432380	811380	848630	563370	751260
ENSBTAG00000044020	ENSBTAP00000053807	9184000	16945000	13357000	17680000	5963300	9004800
ENSBTAG00000005455	ENSBTAP00000007177	515150	174720	117850	87612	391320	61300
ENSBTAG00000000575	ENSBTAP00000000752	39092000	13265000	7263400	18558000	12311000	56375000
ENSBTAG00000011975	ENSBTAP00000015889	33700000	21057000	34209000	28875000	22690000	29532000
ENSBTAG00000021945	ENSBTAP00000048694	9112100	11183000	12117000	12800000	7861300	8903200
ENSBTAG00000010013	ENSBTAP00000013207	48443	0	68942	35562	46405	73286
ENSBTAG00000002485	ENSBTAP00000003229	21429000	20453000	20487000	32402000	14656000	23648000
ENSBTAG00000007932	ENSBTAP00000010429	4574500	1742800	4492500	5053300	1396500	1996200
ENSBTAG00000024561	ENSBTAP00000034086	22908000	16272000	67651000	27261000	8390900	41130000
ENSBTAG00000006790	ENSBTAP00000008931	771660	0	767790	0	904960	0
ENSBTAG00000018382	ENSBTAP00000024458	25167000	25485000	20478000	17468000	23193000	25765000
ENSBTAG00000004416	ENSBTAP00000005789	1591800	1164500	1939500	2185800	938540	772830
ENSBTAG00000007330	ENSBTAP00000009642	640110	844660	801780	846820	455200	768740
ENSBTAG00000015403	ENSBTAP00000020469	3510400	1323900	2734000	2512300	2468000	3834200
ENSBTAG00000013885	ENSBTAP00000044296	3182300	2959300	2608300	2943400	2241200	3076700
ENSBTAG00000008840	ENSBTAP00000011640	56487	92098	0	34836	0	62513
ENSBTAG00000009617	ENSBTAP00000040563	4048500	918500	2059800	1564200	2292600	1678100
ENSBTAG00000016501	ENSBTAP00000041467	807680	1494600	653960	731880	1073600	699870
ENSBTAG00000018186	ENSBTAP00000024203	18674000	14868000	18892000	12865000	11168000	22469000
ENSBTAG00000007893	ENSBTAP00000010381	284630	239360	245300	316740	112970	242970
ENSBTAG00000005002	ENSBTAP00000006586	0	0	28756	66923	0	0
ENSBTAG00000002829	ENSBTAP00000003662	13224000	10301000	13732000	12869000	12522000	9498900
ENSBTAG00000035998	ENSBTAP00000004079	247550000	203370000	231170000	317430000	179830000	250000000
ENSBTAG00000020422	ENSBTAP00000027215	4969800	0	4586200	5695600	0	0
ENSBTAG00000020709	ENSBTAP00000019513	552300	763650	946170	1003100	261680	1639300
ENSBTAG00000034454	ENSBTAP00000048838	0	15494	61754	39744	0	85231
ENSBTAG00000040606	ENSBTAP00000018855	7946600	16155000	15920000	7816600	7124400	18159000
ENSBTAG00000005364	ENSBTAP00000007052	175960	42884	11896000	1410100	624080	22835000
ENSBTAG00000004568	ENSBTAP00000006001	912330	553460	281550	436440	1205700	563380
ENSBTAG00000017710	ENSBTAP00000042386	3026000	4841800	4145400	2846900	5399400	2015300
ENSBTAG00000010347	ENSBTAP00000013663	82663000	68044000	96145000	94202000	53509000	77315000
ENSBTAG00000010790	ENSBTAP00000014281	327340	1681600	1483200	728120	1059800	1041200
ENSBTAG00000021461	ENSBTAP00000028608	559060	2509400	2059000	3664800	1824800	1103700
ENSBTAG00000004672	ENSBTAP00000006129	1507700	1354200	2396900	1925800	1022600	1669700
ENSBTAG00000001517	ENSBTAP00000001988	5636700	9693000	6183700	4275400	11729000	9340900
ENSBTAG00000002460	ENSBTAP00000003194	0	1310400	1365500	1704800	900280	859760
ENSBTAG00000000522	ENSBTAP00000000673	278630000	332720000	381010000	340930000	451650000	285390000
ENSBTAG00000007806	ENSBTAP00000010269	5740200	3529200	1684200	2313700	7879600	3793800
ENSBTAG00000004161	ENSBTAP00000049292	7869400	4253600	3853600	5585300	1171100	6197900
ENSBTAG00000012697	ENSBTAP00000032864	43147000	64505000	67862000	74018000	49808000	67346000
ENSBTAG00000003390	ENSBTAP00000004398	1258600	501000	1379400	786080	1043500	888520
ENSBTAG00000021374	ENSBTAP00000028494	555880	7407500	1194500	1471000	2795500	1624500
ENSBTAG00000018847	ENSBTAP00000025094	1458500	2720400	2687000	3687500	0	1492600
ENSBTAG00000014474	ENSBTAP00000030612	2393000	2843800	4863200	1455600	3333100	3784800
ENSBTAG00000021829	ENSBTAP00000029099	305130	132960	187930	246580	0	239560
ENSBTAG00000003697	ENSBTAP00000033377	2844500	3389800	2719900	1776300	3999800	2130200
ENSBTAG00000035230	ENSBTAP00000046577	398550	769450	580210	1066600	265120	792670
ENSBTAG00000002475	ENSBTAP00000003206	4244200	2650800	5215100	4458600	1977500	4110000
ENSBTAG00000002769	ENSBTAP00000003599	619010	285540	1572300	641890	598500	676970
ENSBTAG00000015307	ENSBTAP00000020360	9259300	14290000	34040000	23720000	11689000	9533600
ENSBTAG00000014700	ENSBTAP00000019566	295020	131380	142640	213590	110660	381640
ENSBTAG00000020873	ENSBTAP00000027808	2212200	6614500	6211500	6498000	4913600	5748800
ENSBTAG00000032456	ENSBTAP00000043357	31409000	41490000	73303000	22857000	61747000	37226000
ENSBTAG00000004531	ENSBTAP00000042274	17119000	21921000	15911000	14162000	18022000	19328000
ENSBTAG00000017082	ENSBTAP00000022718	264880	679240	2059600	540980	414240	1199400
ENSBTAG00000003228	ENSBTAP00000004188	5887800	1149200	4662400	4410800	5414500	3965400
ENSBTAG00000001271	ENSBTAP00000049470	27114000	29445000	27869000	29106000	23638000	28969000
ENSBTAG00000039163	ENSBTAP00000051256	33646000	1688700	32358000	25842000	8847800	58054000
ENSBTAG00000019023	ENSBTAP00000025318	1702000	1613000	1333300	751370	1961500	1421300
ENSBTAG00000030434	ENSBTAP00000040572	1161000	1969500	1252800	1222600	2263500	1461700
ENSBTAG00000004556	ENSBTAP00000040493	3592.1	9094.7	0	0	0	7592
ENSBTAG00000006523	ENSBTAP00000008569	12031000	12812000	12919000	9976100	6507100	16984000
ENSBTAG00000015202	ENSBTAP00000020228	3131300	2460500	2703700	4724600	1395400	3550500
ENSBTAG00000003747	ENSBTAP00000004878	12238000	7215700	7567400	8292400	16493000	6930000
ENSBTAG00000026917	ENSBTAP00000038329	69353000	81403000	66074000	76511000	70943000	60123000
ENSBTAG00000020940	ENSBTAP00000027893	14032000	13620000	15375000	16076000	9237900	14738000
ENSBTAG00000017498	ENSBTAP00000023258	20770	174600	193650	45254	0	223500
ENSBTAG00000009949	ENSBTAP00000013123	4504100	4567800	6647700	5953800	2858600	5292900
ENSBTAG00000011190	ENSBTAP00000030179	2196600000	2555600000	2063800000	2939100000	1912100000	2415500000
ENSBTAG00000011752	ENSBTAP00000015606	3280100	3357000	2479700	3046700	3231700	2293400
ENSBTAG00000026236	ENSBTAP00000037042	845060	292040	600820	1050800	363430	669790
ENSBTAG00000014628	ENSBTAP00000048569	22351000	32045000	47078000	35950000	30090000	24793000
ENSBTAG00000006556	ENSBTAP00000008616	6592700	6956100	6638000	5147700	7666300	6380500
ENSBTAG00000001027	ENSBTAP00000039506	119350000	98236000	108690000	130230000	69752000	101370000
ENSBTAG00000012330	ENSBTAP00000016359	587870	6198900	997720	2169700	5364300	3004000
ENSBTAG00000011435	ENSBTAP00000015199	9545100	7391500	10162000	13364000	9189200	7230900
ENSBTAG00000016894	ENSBTAP00000022470	2654000	2049600	1090700	1050800	2682400	1119300
ENSBTAG00000006982	ENSBTAP00000009176	9368100	5683700	10958000	12214000	6688900	10110000
ENSBTAG00000013168	ENSBTAP00000017525	457090	353900	322030	347550	416480	298130
ENSBTAG00000027446	ENSBTAP00000039209	20694000	22743000	23907000	27043000	12131000	22222000
ENSBTAG00000014718	ENSBTAP00000019583	82850	0	0	0	51303	79269
ENSBTAG00000016152	ENSBTAP00000021501	0	0	845230	97942	76604	1330900
ENSBTAG00000008837	ENSBTAP00000042926	562030	1085900	1301600	1150500	1393000	778200
ENSBTAG00000008896	ENSBTAP00000011714	738120	1074700	851820	554240	2583100	446400
ENSBTAG00000005845	ENSBTAP00000007684	1023000	710220	1478700	1144900	1013600	1375500
ENSBTAG00000016208	ENSBTAP00000021569	234700000	254950000	262910000	224350000	262580000	293990000
ENSBTAG00000003100	ENSBTAP00000004034	9639000	7285100	4858400	8883600	3989100	6344100
ENSBTAG00000016420	ENSBTAP00000021838	3082000	5817500	3906400	3755400	3412900	4508000
ENSBTAG00000016105	ENSBTAP00000021436	9975600	3947600	13108000	3551500	17849000	12032000
ENSBTAG00000032452	ENSBTAP00000050952	5405300	3121200	17662000	8021600	5133400	7105700
ENSBTAG00000004259	ENSBTAP00000005577	0	12092	7369.6	12480	0	0
ENSBTAG00000005108	ENSBTAP00000006736	352620	360280	305850	527270	251950	345220
ENSBTAG00000014724	ENSBTAP00000019596	7523400	1535500	0	1041400	4044100	746490
ENSBTAG00000017949	ENSBTAP00000029974	307650	60072	73234	164350	0	153920
ENSBTAG00000010627	ENSBTAP00000014050	1738800	990510	2388300	2053700	1312300	2404700
ENSBTAG00000004230	ENSBTAP00000005542	4271000	1035800	2335100	5808300	670350	3381800
ENSBTAG00000014316	ENSBTAP00000019039	2590200	12830000	4143900	2112200	3654700	8991900
ENSBTAG00000016023	ENSBTAP00000021327	4511600	5475900	6361700	3553700	6620500	4866900
ENSBTAG00000025617	ENSBTAP00000052226	279230	285260	217810	524190	93502	321570
ENSBTAG00000015595	ENSBTAP00000013932	1352500	1437400	1460100	200650	3794600	1554500
ENSBTAG00000001700	ENSBTAP00000041451	5098200	5450800	6099900	5888600	5450800	5703500
ENSBTAG00000016079	ENSBTAP00000021397	4525600	0	3777700	3205900	2633500	4288700
ENSBTAG00000018123	ENSBTAP00000024122	4055300	4027600	3732900	4949800	2974900	3097200
ENSBTAG00000000700	ENSBTAP00000000935	23627000	17438000	23087000	25827000	10580000	21668000
ENSBTAG00000005620	ENSBTAP00000003962	22753000	23722000	28705000	24197000	21904000	26335000
ENSBTAG00000002579	ENSBTAP00000003340	2708100	6175200	3160900	3730800	6924400	3311400
ENSBTAG00000000146	ENSBTAP00000000167	1577500	3728400	2556000	1838200	1706400	3333800
ENSBTAG00000004243	ENSBTAP00000005558	1566100	1219500	973130	1060100	1339800	1650700
ENSBTAG00000010012	ENSBTAP00000036691	1194100	845720	1160900	2976300	174310	1053600
ENSBTAG00000009067	ENSBTAP00000011952	384610	466630	310610	395870	558620	310170
ENSBTAG00000039161	ENSBTAP00000050170	5056100	3573200	6305200	6505300	5555200	4124700
ENSBTAG00000007484	ENSBTAP00000009844	4505500	2252000	7769900	5404600	3270500	8459100
ENSBTAG00000004554	ENSBTAP00000005983	17325000	17950000	29692000	21595000	21451000	27190000
ENSBTAG00000002830	ENSBTAP00000003664	3124700	5392700	5771000	4354000	5155600	3678800
ENSBTAG00000014262	ENSBTAP00000045408	478980	611260	596340	697230	400560	472470
ENSBTAG00000002044	ENSBTAP00000002648	997950	549250	553670	766760	860080	661330
ENSBTAG00000008938	ENSBTAP00000011767	0	45392	35392	77818	0	33765
ENSBTAG00000009615	ENSBTAP00000012655	228800000	394620000	364710000	281330000	316550000	328490000
ENSBTAG00000018153	ENSBTAP00000024159	352110	717220	424330	286350	668910	352400
ENSBTAG00000037673	ENSBTAP00000021896	3637900	3950300	2792400	2275600	4709500	2410300
ENSBTAG00000040298	ENSBTAP00000007403	706380	1107300	1022600	760890	1391600	939310
ENSBTAG00000019813	ENSBTAP00000026395	2149300	5198900	5061000	4063900	9513300	1691000
ENSBTAG00000024406	ENSBTAP00000033750	4119500	2672000	8466900	5393500	5485000	2026400
ENSBTAG00000022294	ENSBTAP00000030131	5777.7	0	4778.7	4530.4	0	9761.8
ENSBTAG00000006730	ENSBTAP00000029404	165610	865100	950810	200220	1171400	146750
ENSBTAG00000033117	ENSBTAP00000044281	16927000	8419900	56586000	24757000	20501000	20089000
ENSBTAG00000017497	ENSBTAP00000023254	720040	3373400	3601300	595350	498330	4742100
ENSBTAG00000015567	ENSBTAP00000020681	146560	370370	1659500	1080100	126470	365060
ENSBTAG00000013116	ENSBTAP00000017447	555110	693190	574110	998000	369320	182440
ENSBTAG00000013423	ENSBTAP00000017860	4382600	786680	4496700	5350400	770030	1514900
ENSBTAG00000004280	ENSBTAP00000005604	1112500	775970	165860	1721400	91231	820820
ENSBTAG00000006429	ENSBTAP00000008431	64673000	40190000	52577000	62713000	34117000	49102000
ENSBTAG00000002391	ENSBTAP00000003094	57794000	31425000	24636000	39087000	20004000	41834000
ENSBTAG00000014233	ENSBTAP00000018917	18342000	16569000	19375000	21695000	13307000	16617000
ENSBTAG00000007244	ENSBTAP00000009531	55961000	61811000	74049000	75364000	41577000	63329000
ENSBTAG00000020518	ENSBTAP00000027339	92822000	56734000	51425000	58033000	40672000	83901000
ENSBTAG00000003693	ENSBTAP00000004813	223950	85480	1657700	17747	1259800	32981
ENSBTAG00000010971	ENSBTAP00000014566	59577	0	34460	0	146320	0
ENSBTAG00000006321	ENSBTAP00000008293	1068000	1197200	1307600	1096200	1370500	969430
ENSBTAG00000011327	ENSBTAP00000053001	27897000	12035000	31563000	30684000	16124000	17116000
ENSBTAG00000012003	ENSBTAP00000025951	429070000	472780000	422370000	532440000	339520000	515430000
ENSBTAG00000017279	ENSBTAP00000022970	5963800	4026000	5840400	6299300	4023600	6486800
ENSBTAG00000004833	ENSBTAP00000006347	0	1296300	1014600	1362300	723700	661620
ENSBTAG00000015000	ENSBTAP00000019970	49874000	55585000	44386000	44478000	52491000	49048000
ENSBTAG00000006262	ENSBTAP00000008216	3580400	876680	2562500	4995600	106840	196000
ENSBTAG00000017605	ENSBTAP00000023406	374700	378970	1649200	1013000	652840	1163300
ENSBTAG00000011488	ENSBTAP00000043577	1337300	1874200	2657700	897340	4069200	1857100
ENSBTAG00000014423	ENSBTAP00000019184	4352700	3183700	10038000	5612400	6366200	3446200
ENSBTAG00000025450	ENSBTAP00000029285	156760	853710	706710	636460	360590	508130
ENSBTAG00000016744	ENSBTAP00000022266	275970	128990	75177	0	355900	0
ENSBTAG00000021523	ENSBTAP00000028687	1892200	1182700	358870	488500	2403000	1205800
ENSBTAG00000009813	ENSBTAP00000012940	0	0	21374	13554	0	0
ENSBTAG00000008737	ENSBTAP00000011514	418820	667450	945400	555910	793810	844590
ENSBTAG00000039456	ENSBTAP00000051846	3380200	1512400	11163000	3004200	13695000	3562900
ENSBTAG00000003229	ENSBTAP00000004190	10269000	9640000	11250000	10849000	8680100	10837000
ENSBTAG00000015764	ENSBTAP00000020933	427790	915000	311190	584300	1350000	93420
ENSBTAG00000007079	ENSBTAP00000009308	17348000	20417000	21931000	19021000	13563000	24085000
ENSBTAG00000006759	ENSBTAP00000008894	3986400	4588400	2194900	4641700	2605500	2633700
ENSBTAG00000003415	ENSBTAP00000004431	19160000	14948000	17382000	20139000	14168000	19154000
ENSBTAG00000002734	ENSBTAP00000003545	585080	985670	883070	915700	463000	905250
ENSBTAG00000019096	ENSBTAP00000025422	20574000	9102100	12025000	14694000	11408000	12450000
ENSBTAG00000016211	ENSBTAP00000043333	505170	102010	186870	298540	38049	646210
ENSBTAG00000014177	ENSBTAP00000018845	904070	1775400	2064400	1984900	829620	1505100
ENSBTAG00000015942	ENSBTAP00000021199	3665700	6062600	4637300	3105100	4229600	6060400
ENSBTAG00000000836	ENSBTAP00000001108	51568000	80842000	57393000	36425000	72361000	68386000
ENSBTAG00000005127	ENSBTAP00000006760	6542100	8224200	10641000	8523300	6316800	9274700
ENSBTAG00000007450	ENSBTAP00000042824	902780	258600	760560	641300	456350	1052400
ENSBTAG00000002280	ENSBTAP00000033805	1612500	686880	672290	701100	986020	1002100
ENSBTAG00000039684	ENSBTAP00000053553	45236000	67389000	77061000	78535000	34320000	62971000
ENSBTAG00000008442	ENSBTAP00000011107	0	0	74174	0	0	113060
ENSBTAG00000011382	ENSBTAP00000034568	11255	37621	66024	0	11711	78279
ENSBTAG00000018800	ENSBTAP00000025024	18629000	8110800	18589000	20900000	9329400	19384000
ENSBTAG00000002706	ENSBTAP00000003503	1044500	221780	397730	311180	358550	1346300
ENSBTAG00000013530	ENSBTAP00000017991	15693000	30247000	16494000	27289000	13822000	16049000
ENSBTAG00000011256	ENSBTAP00000014951	229690	369030	314800	321530	0	470990
ENSBTAG00000003642	ENSBTAP00000004751	35060000	64702000	33477000	29126000	50890000	65466000
ENSBTAG00000003072	ENSBTAP00000003999	2143200	1092100	646690	605200	1617400	1216100
ENSBTAG00000007502	ENSBTAP00000009871	2549500	5437800	3580700	4672300	2835700	4944500
ENSBTAG00000003450	ENSBTAP00000004480	30603	328280	86336	193350	0	161960
ENSBTAG00000009789	ENSBTAP00000012911	5221000	4460100	8326100	4937000	8107300	6182900
ENSBTAG00000003577	ENSBTAP00000004656	154530	187180	54347	165800	0	173890
ENSBTAG00000001189	ENSBTAP00000001576	1756100	2587900	2480100	1826400	2935300	1679200
ENSBTAG00000011258	ENSBTAP00000014953	937870	1138000	1159500	903080	1401100	766000
ENSBTAG00000003330	ENSBTAP00000043475	2584400	6754300	3035200	3305900	7960500	2782400
ENSBTAG00000038149	ENSBTAP00000051805	15116000	19417000	18215000	17036000	17169000	19780000
ENSBTAG00000016315	ENSBTAP00000021704	5202300	2749900	3716300	3423700	6434300	2854400
ENSBTAG00000008935	ENSBTAP00000011762	71750	23563	122580	102600	0	81968
ENSBTAG00000027173	ENSBTAP00000038767	0	353260	0	114780	362030	0
ENSBTAG00000011553	ENSBTAP00000015354	5002100	5733300	6311100	5199000	5973500	6255500
ENSBTAG00000027630	ENSBTAP00000039580	561030	699150	866380	278860	637960	1029500
ENSBTAG00000009951	ENSBTAP00000013127	649750	702890	487900	801960	120460	1155500
ENSBTAG00000017183	ENSBTAP00000022835	26575000	40050000	19030000	35870000	16864000	26636000
ENSBTAG00000030305	ENSBTAP00000022848	2312000	1286500	2988000	2685900	1818500	1630900
ENSBTAG00000014927	ENSBTAP00000019872	692020	137220	1210400	659360	453550	684120
ENSBTAG00000012044	ENSBTAP00000044536	906890	352200	3534500	1116200	2233800	2240000
ENSBTAG00000000894	ENSBTAP00000001187	69300000	63825000	60510000	68145000	59895000	68463000
ENSBTAG00000012490	ENSBTAP00000016570	10102000	13692000	10492000	13837000	7834300	11050000
ENSBTAG00000006045	ENSBTAP00000007943	57820000	34148000	53829000	54100000	40985000	57384000
ENSBTAG00000011250	ENSBTAP00000030993	268770	193870	262470	249370	345610	171440
ENSBTAG00000005027	ENSBTAP00000006613	2118700	1242000	1422700	1390700	1711400	1475500
ENSBTAG00000004371	ENSBTAP00000005730	22343000	42641000	20666000	18020000	27428000	34085000
ENSBTAG00000011847	ENSBTAP00000034926	17142000	22917000	13059000	31985000	7221300	19473000
ENSBTAG00000000434	ENSBTAP00000000556	4947600	8738400	8532600	7745000	10180000	5593700
ENSBTAG00000017803	ENSBTAP00000023671	1898700	5843500	5194400	3304600	3534000	7385000
ENSBTAG00000002580	ENSBTAP00000003343	1264900	1648800	1585400	2118100	913600	1733700
ENSBTAG00000009761	ENSBTAP00000012872	32359000	24273000	25233000	20688000	40619000	25195000
ENSBTAG00000003989	ENSBTAP00000043674	1606000	1569900	1991600	1794600	1333200	2248900
ENSBTAG00000018201	ENSBTAP00000024227	190950	277820	250890	296890	0	345050
ENSBTAG00000003410	ENSBTAP00000044276	253740	0	253930	215700	171710	180040
ENSBTAG00000016472	ENSBTAP00000042488	5305100	6016500	9115400	8532300	5455600	7473300
ENSBTAG00000006756	ENSBTAP00000008889	10256000	10834000	16575000	11898000	18585000	9513900
ENSBTAG00000002608	ENSBTAP00000003376	165870000	196440000	75679000	181440000	109240000	117920000
ENSBTAG00000021964	ENSBTAP00000043215	0	0	11307	0	0	8122.2
ENSBTAG00000009906	ENSBTAP00000013075	8926000	10032000	10990000	11255000	11334000	8175500
ENSBTAG00000032388	ENSBTAP00000043294	455090	330500	832540	675710	419990	638710
ENSBTAG00000038409	ENSBTAP00000003926	14952	89036	64477	50871	31993	106520
ENSBTAG00000025496	ENSBTAP00000035716	636280	1843400	433020	532800	869850	1190000
ENSBTAG00000002045	ENSBTAP00000002650	1256400	3118900	1384900	1523600	2464500	2209400
ENSBTAG00000008821	ENSBTAP00000011613	1202300	1969000	1275800	1923800	1171700	1116300
ENSBTAG00000024648	ENSBTAP00000010545	113090	141590	140760	123380	336990	0
ENSBTAG00000013367	ENSBTAP00000017780	0	1285600	452510	0	1352700	0
ENSBTAG00000018425	ENSBTAP00000024515	2262000	1202200	770870	989200	3277200	589280
ENSBTAG00000013699	ENSBTAP00000018206	198450	308530	307120	522200	0	397700
ENSBTAG00000033313	ENSBTAP00000044563	15366000	800140	840300	13716000	436410	6899300
ENSBTAG00000008340	ENSBTAP00000010982	3899700	3596400	2940100	4451000	208630	4803700
ENSBTAG00000003894	ENSBTAP00000005083	4104500	2458000	4652000	4220800	3109500	3411000
ENSBTAG00000002402	ENSBTAP00000037502	305560	466470	459970	713140	303000	308630
ENSBTAG00000019181	ENSBTAP00000030949	404730	564990	822260	184020	1237400	580100
ENSBTAG00000003366	ENSBTAP00000053514	5984800	12806000	14429000	16202000	3793600	10429000
ENSBTAG00000007343	ENSBTAP00000024902	21004000	41490000	27443000	45845000	22429000	27542000
ENSBTAG00000018972	ENSBTAP00000025254	1978400	1503000	1150600	1296300	2926800	835030
ENSBTAG00000017147	ENSBTAP00000022789	10551000	13884000	16703000	19492000	6631500	17776000
ENSBTAG00000011454	ENSBTAP00000015220	2695200	1480100	2341900	3630900	845670	1465900
ENSBTAG00000013615	ENSBTAP00000018100	539190	0	0	0	727660	0
ENSBTAG00000021894	ENSBTAP00000053328	1833100	1021600	1960500	1752900	2310300	1042800
ENSBTAG00000006656	ENSBTAP00000008744	3949800	5137200	9820200	9451900	6424400	4457700
ENSBTAG00000018854	ENSBTAP00000032384	22772000	5193900	14225000	13447000	8266000	16985000
ENSBTAG00000038866	ENSBTAP00000047838	4453300	956070	1400200	3280300	1589000	1157100
ENSBTAG00000021395	ENSBTAP00000028520	5610800	5669200	11112000	7907200	8765800	6876000
ENSBTAG00000016156	ENSBTAP00000021507	9177600	8405700	13873000	14950000	8458400	6168700
ENSBTAG00000009897	ENSBTAP00000053342	125240	0	0	56871	20879	21590
ENSBTAG00000004590	ENSBTAP00000006026	2471900	0	697270	1352200	0	1305300
ENSBTAG00000004274	ENSBTAP00000005597	10791000	24509000	5585200	9457700	8975200	27383000
ENSBTAG00000008609	ENSBTAP00000011359	2361500	933290	2596500	1807700	1678300	2089000
ENSBTAG00000040076	ENSBTAP00000053565	3792100	3133600	12015000	5685300	8238300	3121100
ENSBTAG00000004242	ENSBTAP00000051659	4610700	5574000	4663800	3113800	5295700	5907000
ENSBTAG00000019494	ENSBTAP00000025963	4321200	11147000	8104400	4553900	6659500	10778000
ENSBTAG00000016032	ENSBTAP00000021337	675040	692880	1122900	1316200	337330	1027400
ENSBTAG00000018928	ENSBTAP00000025191	1775400	974240	4713900	2984600	1702300	2083900
ENSBTAG00000010015	ENSBTAP00000013208	1938700	0	1595200	1684200	416740	1866700
ENSBTAG00000004905	ENSBTAP00000006450	38756000	67558000	63130000	26457000	91734000	63244000
ENSBTAG00000002049	ENSBTAP00000002654	19456000	19798000	18984000	21241000	15562000	22685000
ENSBTAG00000003937	ENSBTAP00000005143	1367300	1747700	3843000	1512200	2933500	2012600
ENSBTAG00000005969	ENSBTAP00000007832	707680	517310	1215400	459460	996660	1152900
ENSBTAG00000008034	ENSBTAP00000010569	73018	362050	75825	75316	220490	279440
ENSBTAG00000018556	ENSBTAP00000024695	1543900	1841800	2345700	2856300	1476600	1673900
ENSBTAG00000006846	ENSBTAP00000009005	3219500	2097600	554210	1077500	2937600	1315700
ENSBTAG00000033080	ENSBTAP00000044213	4540400	4578500	2408000	2922600	5277000	3880100
ENSBTAG00000013461	ENSBTAP00000017905	4581700	362180	5031700	3837600	2918400	4067300
ENSBTAG00000015917	ENSBTAP00000021166	881440	74738	1924600	0	297290	2113100
ENSBTAG00000019011	ENSBTAP00000040998	7207000	5913800	9547500	6419300	7527400	9489800
ENSBTAG00000012181	ENSBTAP00000050620	1619000	1552500	2234300	1853900	1691000	1738200
ENSBTAG00000007979	ENSBTAP00000048883	5784800	6501500	6095100	3559800	13747000	2987600
ENSBTAG00000015991	ENSBTAP00000048482	294970	4850100	4217700	2784200	4166800	3218200
ENSBTAG00000020309	ENSBTAP00000027067	2921600	251860	1491900	1970800	1138200	1113700
ENSBTAG00000000855	ENSBTAP00000001140	435700	264460	408750	448270	349230	271660
ENSBTAG00000011969	ENSBTAP00000015883	398360000	405530000	380140000	483630000	297380000	373720000
ENSBTAG00000019214	ENSBTAP00000025580	397990	959810	1444100	1694900	0	799490
ENSBTAG00000005465	ENSBTAP00000007189	1631100	1586600	197860	356610	1686500	1047900
ENSBTAG00000031567	ENSBTAP00000042212	0	21258	0	27409	0	0
ENSBTAG00000004051	ENSBTAP00000005296	0	0	252450	131900	0	173150
ENSBTAG00000021870	ENSBTAP00000029157	439670	593920	432760	400390	239400	942790
ENSBTAG00000011805	ENSBTAP00000015669	1082800	236600	723100	681150	0	1144500
ENSBTAG00000014707	ENSBTAP00000019573	33134000	34946000	40796000	27636000	52394000	24022000
ENSBTAG00000014626	ENSBTAP00000019475	2345100	2288200	1025800	2006500	1124800	2240900
ENSBTAG00000007341	ENSBTAP00000040764	76162	163010	141040	158030	119550	85324
ENSBTAG00000001844	ENSBTAP00000002408	164990	624150	1841100	1320200	489240	528100
ENSBTAG00000012350	ENSBTAP00000016399	1347200	854420	948600	1223100	974240	1039500
ENSBTAG00000002278	ENSBTAP00000002944	60138000	105420000	85625000	71418000	119680000	47228000
ENSBTAG00000017077	ENSBTAP00000022710	734760	457110	5052900	1140800	944760	5205000
ENSBTAG00000019284	ENSBTAP00000051729	670680	283100	0	361290	0	469220
ENSBTAG00000003492	ENSBTAP00000004538	438880	1563100	718920	40619	2115500	918070
ENSBTAG00000006884	ENSBTAP00000021887	1288200	1885100	1757200	1424200	1820600	1798900
ENSBTAG00000010153	ENSBTAP00000042843	3537500	4974600	4512500	5588100	2401600	4513000
ENSBTAG00000031160	ENSBTAP00000041616	725270000	523990000	790570000	728380000	578400000	686470000
ENSBTAG00000004593	ENSBTAP00000006030	401200	242060	495590	769400	215490	250820
ENSBTAG00000002879	ENSBTAP00000003732	2661400	2707900	1307600	1555800	1373900	4268200
ENSBTAG00000010692	ENSBTAP00000014154	5062400	5890100	6075500	4895200	3789000	7736800
ENSBTAG00000014685	ENSBTAP00000019547	1887600	1263500	1473400	1260900	1894000	1595700
ENSBTAG00000000077	ENSBTAP00000000085	168660	447940	333220	316960	263330	414180
ENSBTAG00000019759	ENSBTAP00000026332	132900	0	86146	68912	65421	104430
ENSBTAG00000016368	ENSBTAP00000021773	454120	1206500	1358400	648760	1672300	476300
ENSBTAG00000016088	ENSBTAP00000044295	2776100	2114400	3998200	2505400	3504900	3170900
ENSBTAG00000000720	ENSBTAP00000000962	111930	716380	42173	3846.7	710010	8852.2
ENSBTAG00000031295	ENSBTAP00000041845	197330	212260	100810	250060	0	220320
ENSBTAG00000012146	ENSBTAP00000016111	2971800	2548100	4216600	3761200	2885400	3348000
ENSBTAG00000039178	ENSBTAP00000005452	0	29405	0	0	23643	0
ENSBTAG00000020959	ENSBTAP00000027913	44882000	27267000	39319000	39894000	27991000	40582000
ENSBTAG00000019081	ENSBTAP00000025418	88236000	131930000	95152000	38173000	215670000	33604000
ENSBTAG00000000837	ENSBTAP00000001113	1251700	2344800	5601300	3589500	4325200	1955200
ENSBTAG00000015077	ENSBTAP00000042872	18802	16665	14255	31317	0	22640
ENSBTAG00000019386	ENSBTAP00000021451	0	14750000	0	0	11839000	127550
ENSBTAG00000017765	ENSBTAP00000023627	79063000	79244000	140370000	124440000	62274000	124520000
ENSBTAG00000018483	ENSBTAP00000024600	3750600	4497400	6305300	7584000	3383100	4226500
ENSBTAG00000011885	ENSBTAP00000015769	2552600	3836000	3105600	3123100	3590300	2578800
ENSBTAG00000002412	ENSBTAP00000003129	7311600	15589000	12394000	10129000	13478000	10570000
ENSBTAG00000018317	ENSBTAP00000024373	152160	33249	1652600	1337200	0	218020
ENSBTAG00000016881	ENSBTAP00000022456	1128200	3512700	792790	390770	3198600	2350600
ENSBTAG00000031669	ENSBTAP00000042343	0	432350	599380	457780	0	473870
ENSBTAG00000040116	ENSBTAP00000049910	22249000	8658000	54570000	29806000	18566000	31146000
ENSBTAG00000033190	ENSBTAP00000044376	92629000	83580000	75575000	100650000	73998000	81026000
ENSBTAG00000010156	ENSBTAP00000013402	5750500	2365500	2360200	2443900	5016600	2431400
ENSBTAG00000001601	ENSBTAP00000044619	144400000	126150000	135810000	150630000	125490000	133960000
ENSBTAG00000016224	ENSBTAP00000021587	2124900	6931200	6619900	3448000	8863600	2328200
ENSBTAG00000001140	ENSBTAP00000032777	754800	1312000	111500	820650	199940	991310
ENSBTAG00000004751	ENSBTAP00000007434	912620	508930	643190	1354200	67562	796830
ENSBTAG00000016061	ENSBTAP00000021373	122310	191230	674050	481840	332530	93005
ENSBTAG00000009150	ENSBTAP00000012059	8658900	6498200	13513000	9867100	7800600	10166000
ENSBTAG00000001580	ENSBTAP00000002071	56465000	73482000	93348000	67027000	90031000	61033000
ENSBTAG00000031688	ENSBTAP00000000541	0	237650	3233500	509620	1797500	753270
ENSBTAG00000019714	ENSBTAP00000026274	1078000	2029100	1090000	1355400	1378900	1347000
ENSBTAG00000015562	ENSBTAP00000020677	4833.5	4189.7	12165	10606	0	12268
ENSBTAG00000030335	ENSBTAP00000020285	740200	630370	881270	964890	632000	605630
ENSBTAG00000011212	ENSBTAP00000014888	0	898540	8979100	6781700	0	1837400
ENSBTAG00000000087	ENSBTAP00000000096	1439100	2147900	3821400	1518700	2998600	3204500
ENSBTAG00000021061	ENSBTAP00000028048	3932500	3060000	3604900	2549400	3635600	4218400
ENSBTAG00000031509	ENSBTAP00000042131	465120	77887	357590	0	206490	620050
ENSBTAG00000011215	ENSBTAP00000014894	119310000	138160000	132560000	140220000	126920000	125390000
ENSBTAG00000007964	ENSBTAP00000010469	3729800	3687400	5367300	5322100	2784600	4366100
ENSBTAG00000017616	ENSBTAP00000041803	1586300	522900	3953800	1026800	696900	3868900
ENSBTAG00000001928	ENSBTAP00000002508	51731000	50146000	59705000	62622000	43714000	53288000
ENSBTAG00000007106	ENSBTAP00000009346	2911200	5598900	3459400	4226800	4304200	3701400
ENSBTAG00000016267	ENSBTAP00000021638	6635900	8001800	5488600	5994400	9862400	4795400
ENSBTAG00000012253	ENSBTAP00000016254	1192200	751420	1043300	921610	433910	1525900
ENSBTAG00000018463	ENSBTAP00000024572	591960000	632030000	584560000	465260000	713370000	607840000
ENSBTAG00000004861	ENSBTAP00000046146	1897000	774610	2272200	2929700	1076400	1164100
ENSBTAG00000006646	ENSBTAP00000008734	3187700	3275900	8954500	3743700	6545900	5752200
ENSBTAG00000006533	ENSBTAP00000008580	0	1098100	591370	0	830380	988620
ENSBTAG00000001036	ENSBTAP00000001374	5176400	5594300	9883100	6535500	5290700	8323400
ENSBTAG00000016486	ENSBTAP00000021917	3087400	9558500	6085200	6450800	6029500	5709700
ENSBTAG00000013727	ENSBTAP00000018248	279300	0	16514	0	126320	141350
ENSBTAG00000005726	ENSBTAP00000007526	116720000	117780000	188020000	139090000	133180000	143680000
ENSBTAG00000015831	ENSBTAP00000021033	1210400	418310	1684400	459520	567700	2107100
ENSBTAG00000013924	ENSBTAP00000018491	522230	295990	526750	0	1009300	418890
ENSBTAG00000019787	ENSBTAP00000026366	2427500	3777400	2754400	1488200	3765100	3948200
ENSBTAG00000014093	ENSBTAP00000018741	36618000	30826000	32568000	41810000	24921000	34693000
ENSBTAG00000006168	ENSBTAP00000008111	343620	258770	0	463970	0	184340
ENSBTAG00000010492	ENSBTAP00000013862	10191000	9267200	6864600	9831100	8050600	8134100
ENSBTAG00000022844	ENSBTAP00000030983	2047300	695420	2022000	1806000	2162600	947840
ENSBTAG00000014366	ENSBTAP00000019100	3665900	5359200	6962400	5360800	5589600	4779900
ENSBTAG00000005533	ENSBTAP00000007277	92985	98402	277130	308340	0	132000
ENSBTAG00000015663	ENSBTAP00000020809	11426000	15052000	12284000	14131000	8216100	17142000
ENSBTAG00000000448	ENSBTAP00000000573	0	246340	41631	141110	0	124810
ENSBTAG00000035429	ENSBTAP00000046733	58170000	28357000	271140000	76934000	156080000	104800000
ENSBTAG00000001283	ENSBTAP00000001692	2218900	0	1532600	1849900	942990	1135100
ENSBTAG00000021843	ENSBTAP00000047045	438440	1320400	952030	722400	1019000	1037200
ENSBTAG00000021125	ENSBTAP00000048817	135160	166030	203410	120400	248380	146570
ENSBTAG00000004072	ENSBTAP00000005324	2488000	8399200	6687700	6152600	6615800	5248900
ENSBTAG00000000679	ENSBTAP00000000902	161550	10990000	1310000	1103300	8835300	1487800
ENSBTAG00000011950	ENSBTAP00000040462	19305	62648	0	20462	0	68127
ENSBTAG00000001360	ENSBTAP00000001791	19437000	25162000	11511000	22898000	17732000	16529000
ENSBTAG00000010386	ENSBTAP00000013707	14397000	10446000	10029000	13537000	9498800	11415000
ENSBTAG00000007662	ENSBTAP00000010082	146150000	148480000	178840000	128960000	150210000	189520000
ENSBTAG00000004881	ENSBTAP00000006419	285730	3294300	2497200	2581200	788050	2963500
ENSBTAG00000011176	ENSBTAP00000014843	531780	362600	747280	781530	198370	710240
ENSBTAG00000022902	ENSBTAP00000050222	1016800	0	869880	269080	517860	1015100
ENSBTAG00000010336	ENSBTAP00000013650	11034000	10462000	13138000	11165000	11214000	12456000
ENSBTAG00000020759	ENSBTAP00000027665	0	31560	88572	56736	0	70774
ENSBTAG00000008445	ENSBTAP00000052827	530110	3998700	1440800	767650	2765700	2175700
ENSBTAG00000016281	ENSBTAP00000021658	1309100	1945000	1896700	1944800	1634500	1621200
ENSBTAG00000022489	ENSBTAP00000030425	273990	172950	184520	155960	333400	126910
ENSBTAG00000018838	ENSBTAP00000025079	227810	32338	142300	90577	290340	0
ENSBTAG00000021769	ENSBTAP00000029018	325310	255310	190340	160930	407860	183830
ENSBTAG00000031788	ENSBTAP00000023622	9847000	3776300	17097000	10027000	22040000	177820
ENSBTAG00000003758	ENSBTAP00000053095	56170000	46980000	51655000	51183000	45858000	58696000
ENSBTAG00000013812	ENSBTAP00000018350	1096500	1214300	981090	1027200	1696700	497380
ENSBTAG00000000341	ENSBTAP00000035516	11247000	8159200	13854000	12536000	10692000	10386000
ENSBTAG00000016168	ENSBTAP00000021524	75622	55050	90803	137380	59888	30090
ENSBTAG00000010119	ENSBTAP00000013358	711020	363170	765610	1050000	0	733420
ENSBTAG00000015438	ENSBTAP00000020523	1894500	2728600	942000	1469300	3754200	518700
ENSBTAG00000020316	ENSBTAP00000027076	15488000	19492000	29537000	23747000	23393000	18104000
ENSBTAG00000007323	ENSBTAP00000047307	1601900	1285800	1990000	1193400	2119800	1511300
ENSBTAG00000014912	ENSBTAP00000019854	52953000	74269000	70004000	63321000	68743000	66174000
ENSBTAG00000017626	ENSBTAP00000023441	621840	220880	107470	396460	319950	210840
ENSBTAG00000016680	ENSBTAP00000022180	8729800	6199700	7571300	7861400	6479900	8038000
ENSBTAG00000009725	ENSBTAP00000012827	386650	497670	299660	393440	196950	577530
ENSBTAG00000009517	ENSBTAP00000012523	685080	1182700	7647700	2454600	4592400	2171000
ENSBTAG00000018101	ENSBTAP00000024092	34561000	16898000	34963000	24574000	26803000	34216000
ENSBTAG00000015874	ENSBTAP00000021099	659300	0	236630	49466	442180	376260
ENSBTAG00000005517	ENSBTAP00000007254	273590	610280	1044900	839090	227390	828750
ENSBTAG00000024611	ENSBTAP00000030173	0	0	61209	64224	0	0
ENSBTAG00000004850	ENSBTAP00000006376	352340	109310	275930	262750	142030	323990
ENSBTAG00000008570	ENSBTAP00000011305	13114000	3627000	7719300	11421000	5271500	8087000
ENSBTAG00000016711	ENSBTAP00000022213	162660	103980	0	0	0	257210
ENSBTAG00000003362	ENSBTAP00000004364	119180000	98592000	111720000	102000000	106130000	120580000
ENSBTAG00000003690	ENSBTAP00000004806	1035900	401880	743460	1543400	302810	376380
ENSBTAG00000006835	ENSBTAP00000044248	6950600	7018700	7007800	9045900	5548000	6480900
ENSBTAG00000001097	ENSBTAP00000001452	140580	203400	158890	291070	220080	0
ENSBTAG00000011070	ENSBTAP00000014699	8781900	7476600	9864400	12297000	8651600	5360700
ENSBTAG00000002650	ENSBTAP00000003433	570680	458490	604510	855690	300320	492450
ENSBTAG00000006104	ENSBTAP00000008022	3391200	4583000	4557400	4847500	1877700	5916200
ENSBTAG00000010945	ENSBTAP00000045766	199920	196510	235090	100240	340560	184810
ENSBTAG00000005469	ENSBTAP00000007194	3656000	4721300	4313800	3622100	7043600	1901500
ENSBTAG00000005989	ENSBTAP00000007860	18842000	24637000	14177000	14592000	19900000	23471000
ENSBTAG00000007113	ENSBTAP00000009365	23370000	801620	1796300	5748700	6766700	14050000
ENSBTAG00000002882	ENSBTAP00000052689	12708000	8948800	26233000	6381200	27791000	13197000
ENSBTAG00000021093	ENSBTAP00000028093	7197900	3658600	9171100	7815500	4516400	7577200
ENSBTAG00000015267	ENSBTAP00000020308	563240	686460	271850	513270	406290	593780
ENSBTAG00000010701	ENSBTAP00000014162	7666500	1715200	853030	4374900	1884400	3838100
ENSBTAG00000001288	ENSBTAP00000001698	20881000	22055000	13835000	15516000	21830000	19243000
ENSBTAG00000007430	ENSBTAP00000009771	424670	360730	671060	630190	384440	448490
ENSBTAG00000014805	ENSBTAP00000019702	838160	1859500	894900	532630	1811000	1274400
ENSBTAG00000007606	ENSBTAP00000048368	51872000	72329000	89388000	77595000	62649000	72765000
ENSBTAG00000015732	ENSBTAP00000020886	4408000	8119500	3757100	6617700	4305700	5435100
ENSBTAG00000013327	ENSBTAP00000017722	33687000	44846000	35986000	42088000	30128000	42051000
ENSBTAG00000005904	ENSBTAP00000007758	8523300	8524200	9124500	12442000	5022800	8609000
ENSBTAG00000011388	ENSBTAP00000015136	10137000	32038000	7547500	7768800	26379000	15989000
ENSBTAG00000016149	ENSBTAP00000021495	3089400	2091600	3508000	3288200	2446900	2973000
ENSBTAG00000044001	ENSBTAP00000053242	7905400	20595000	14656000	20370000	14505000	8446700
ENSBTAG00000001081	ENSBTAP00000001432	11916000	13199000	13004000	19862000	2990800	15408000
ENSBTAG00000030953	ENSBTAP00000051372	11457000	12940000	22870000	12646000	7097200	27716000
ENSBTAG00000005373	ENSBTAP00000007068	416070	184690	10626000	42300	10944000	125740
ENSBTAG00000018236	ENSBTAP00000053352	26426	0	60588	37062	0	49436
ENSBTAG00000000786	ENSBTAP00000039940	1756900	3361700	4049900	3529600	2478200	3146500
ENSBTAG00000011043	ENSBTAP00000014666	528880	701930	758100	549590	457700	978900
ENSBTAG00000000207	ENSBTAP00000000246	99048	53529	0	119130	0	33670
ENSBTAG00000010083	ENSBTAP00000013310	10851000	8667400	5599200	11363000	1957900	11784000

## Sheet: conceptus
EnsemblGeneID	EnsemblProteinID	LFQ.Intensity.Conceptus_IVO_1	LFQ.Intensity.Conceptus_IVO_2	LFQ.Intensity.Conceptus_IVO_3	LFQ.Intensity.Conceptus_IVF_1	LFQ.Intensity.Conceptus_IVF_2	LFQ.Intensity.Conceptus_IVF_3
ENSBTAG00000009543	ENSBTAP00000041673	5047700	5078300	5084500	3347600	2536400	2492400
ENSBTAG00000003201	ENSBTAP00000004159	0	0	0	72144	54808	86280
ENSBTAG00000002995	ENSBTAP00000003897	612990	72610	383270	1529700	1642800	1669700
ENSBTAG00000019794	ENSBTAP00000026372	12889000	11130000	7977700	401190	513960	293520
ENSBTAG00000017077	ENSBTAP00000022710	52965000	46303000	43259000	98179000	81960000	102530000
ENSBTAG00000002045	ENSBTAP00000002650	5220900	4911500	5877400	12092000	13393000	10091000
ENSBTAG00000038186	ENSBTAP00000051774	5754100	4762000	4376500	29747000	26623000	41130000
ENSBTAG00000002412	ENSBTAP00000003129	7939900	7132200	12138000	18744000	21112000	22549000
ENSBTAG00000012380	ENSBTAP00000044468	3170900	4212200	2469200	333910	217300	84620
ENSBTAG00000018322	ENSBTAP00000040703	0	0	244200	554960	615090	704670
ENSBTAG00000004278	ENSBTAP00000005603	9280500	11651000	10634000	6448200	6451300	5609800
ENSBTAG00000005444	ENSBTAP00000007163	1737400	912930	1531800	4766700	5235000	3531200
ENSBTAG00000004651	ENSBTAP00000006104	2524500	2433600	3019900	4143100	5148200	5260500
ENSBTAG00000001055	ENSBTAP00000031993	15122000	13576000	4606300	30436000	27454000	29416000
ENSBTAG00000008635	ENSBTAP00000011388	376850	0	260750	791980	1068500	934700
ENSBTAG00000019810	ENSBTAP00000026393	3477800	4100800	4185600	2721600	2071700	2010800
ENSBTAG00000039719	ENSBTAP00000008907	15205000	13597000	16634000	23040000	19573000	22431000
ENSBTAG00000017367	ENSBTAP00000023090	293930	269650	364650	153570	15390	61780
ENSBTAG00000025496	ENSBTAP00000035716	33456000	308890	3616700	78876000	57990000	66631000
ENSBTAG00000020684	ENSBTAP00000027564	4679500	3575100	4388300	10590000	7122600	8905500
ENSBTAG00000019295	ENSBTAP00000025691	27714000	18543000	27162000	54414000	40981000	43537000
ENSBTAG00000039693	ENSBTAP00000049575	808900	0	1784900	3820000	3255400	2936000
ENSBTAG00000021538	ENSBTAP00000053355	44855	0	645160	1681100	1312900	1111800
ENSBTAG00000019478	ENSBTAP00000025945	93871	0	282210	627410	555090	444690
ENSBTAG00000009761	ENSBTAP00000012872	41257000	19759000	39401000	58823000	69860000	71475000
ENSBTAG00000035429	ENSBTAP00000046733	203890000	295350000	169830000	57791000	68899000	72974000
ENSBTAG00000019105	ENSBTAP00000040249	360620	268800	164200	942360	1375400	777230
ENSBTAG00000017368	ENSBTAP00000023094	6989000	12538000	11529000	47694000	45042000	25733000
ENSBTAG00000014643	ENSBTAP00000019499	41761000	5799500	17716000	129300000	71026000	115120000
ENSBTAG00000004521	ENSBTAP00000005939	340440	292310	484400	126910	128330	155660
ENSBTAG00000017744	ENSBTAP00000023592	368370	324690	691650	0	0	0
ENSBTAG00000013123	ENSBTAP00000017442	32066000	16325000	30786000	44605000	46873000	49194000
ENSBTAG00000016281	ENSBTAP00000021658	2296000	880700	1608300	0	0	0
ENSBTAG00000009732	ENSBTAP00000053621	0	0	0	66094	101000	163720
ENSBTAG00000019852	ENSBTAP00000052439	6690200	0	18132000	26365000	29250000	37096000
ENSBTAG00000010336	ENSBTAP00000013650	2706100	3480400	4288800	1827500	1979700	1575500
ENSBTAG00000005674	ENSBTAP00000007454	3313700	0	26491000	37236000	40119000	47152000
ENSBTAG00000000504	ENSBTAP00000041650	0	0	0	165800	187570	60399
ENSBTAG00000017713	ENSBTAP00000041243	654260	702600	667930	82501	459640	318590
ENSBTAG00000009414	ENSBTAP00000012391	12602000	586750	21019000	29124000	33406000	33613000
ENSBTAG00000011388	ENSBTAP00000015136	43184000	46211000	63070000	33884000	19489000	12222000
ENSBTAG00000000894	ENSBTAP00000001187	124770000	67832000	122630000	216330000	158730000	182810000
ENSBTAG00000024801	ENSBTAP00000034423	298670	203770	583760	686820	805210	989480
ENSBTAG00000005127	ENSBTAP00000006760	8284300	2621700	10029000	12803000	16070000	17756000
ENSBTAG00000002688	ENSBTAP00000044161	18366000	11501000	16140000	21506000	21438000	23155000
ENSBTAG00000026278	ENSBTAP00000037110	8609600	61585	5799700	14134000	12866000	12090000
ENSBTAG00000039992	ENSBTAP00000038184	670460000	518590000	559690000	883660000	700970000	846530000
ENSBTAG00000015114	ENSBTAP00000020111	230190000	66355000	283350000	382490000	435930000	569280000
ENSBTAG00000003577	ENSBTAP00000004656	416030	124800	416160	4626400	1552500	3067900
ENSBTAG00000018258	ENSBTAP00000024299	18650000	19327000	28448000	38126000	29993000	34779000
ENSBTAG00000013362	ENSBTAP00000035984	106820	109970	0	269400	172640	354560
ENSBTAG00000016265	ENSBTAP00000021637	6357000	2159900	7330400	10515000	11268000	9191200
ENSBTAG00000001107	ENSBTAP00000001464	0	542730	484650	1342400	1190600	2512400
ENSBTAG00000004555	ENSBTAP00000005988	21550000	130960	9880800	26018000	33825000	29759000
ENSBTAG00000007836	ENSBTAP00000010311	794280	1354100	577180	1681700	1468900	1735200
ENSBTAG00000015512	ENSBTAP00000045455	149650000	34816000	524470000	632340000	654550000	880220000
ENSBTAG00000010390	ENSBTAP00000013716	445680	1956800	1938700	0	0	0
ENSBTAG00000001189	ENSBTAP00000001576	1797300	898300	3693100	4862900	4147800	6213000
ENSBTAG00000002827	ENSBTAP00000003660	3456100	522990	3569900	6975100	4511000	7201100
ENSBTAG00000007865	ENSBTAP00000010347	3095500	2073200	4020100	5889200	4985800	4338600
ENSBTAG00000011616	ENSBTAP00000016989	755360	0	0	1311400	856710	972790
ENSBTAG00000008442	ENSBTAP00000011107	182270	0	123230	321930	308880	614420
ENSBTAG00000001657	ENSBTAP00000034697	727380	1469100	987340	394230	566140	332590
ENSBTAG00000001996	ENSBTAP00000002587	1617100	1028200	2837300	527960	246730	263360
ENSBTAG00000005475	ENSBTAP00000007200	152600000	336140	125910000	194230000	242340000	259190000
ENSBTAG00000021843	ENSBTAP00000047045	1380300	1405200	1699900	1123100	1235200	1233500
ENSBTAG00000015106	ENSBTAP00000020103	17864000	11374000	15905000	11359000	6428400	7913600
ENSBTAG00000003632	ENSBTAP00000004736	56162	70086	147200	20338	0	19085
ENSBTAG00000030600	ENSBTAP00000040820	7610700	6189300	12906000	14244000	13810000	15227000
ENSBTAG00000007685	ENSBTAP00000010108	2895100	525520	5405400	8775900	6252100	6578100
ENSBTAG00000003401	ENSBTAP00000004410	70317000	36050000	60436000	99033000	78749000	82852000
ENSBTAG00000014075	ENSBTAP00000018701	0	300870	0	610590	399030	1097100
ENSBTAG00000006168	ENSBTAP00000008111	0	0	139890	450690	202410	215250
ENSBTAG00000010156	ENSBTAP00000013402	44438000	4699300	36449000	64468000	58222000	58859000
ENSBTAG00000018854	ENSBTAP00000032384	1824000	1126500	2257600	2493800	2554300	2923000
ENSBTAG00000032915	ENSBTAP00000017911	8754700	13007000	13455000	7366800	8237200	3597300
ENSBTAG00000006104	ENSBTAP00000008022	454970	471940	376890	3462900	12702000	18475000
ENSBTAG00000016156	ENSBTAP00000021507	5203400	6321900	10439000	3931600	3107900	2268400
ENSBTAG00000007330	ENSBTAP00000009642	0	317820	397570	644110	766290	453630
ENSBTAG00000015327	ENSBTAP00000020395	26190000	49760000	26185000	11688000	13070000	16859000
ENSBTAG00000011327	ENSBTAP00000053001	1106900	2460800	606710	0	0	0
ENSBTAG00000008034	ENSBTAP00000010569	0	87643	0	310490	1937900	1990900
ENSBTAG00000017266	ENSBTAP00000022960	5463300	5074500	8486600	13635000	9067300	9732200
ENSBTAG00000015267	ENSBTAP00000020308	11905000	238250	9542400	18342000	26679000	14414000
ENSBTAG00000002108	ENSBTAP00000032779	35566000	27237000	45511000	17363000	24865000	23293000
ENSBTAG00000006564	ENSBTAP00000008621	0	0	0	1463500	6696500	3255000
ENSBTAG00000012589	ENSBTAP00000016712	129610000	50924000	92437000	147470000	137880000	180130000
ENSBTAG00000003547	ENSBTAP00000042892	3940200	9311700	6082500	2756500	2861300	2050700
ENSBTAG00000014388	ENSBTAP00000019134	364190	0	304370	599150	1999100	2707000
ENSBTAG00000004075	ENSBTAP00000005323	796480	807440	204910	104830	174710	34107
ENSBTAG00000039161	ENSBTAP00000050170	2429300	2833000	3294000	1297900	1920300	2387600
ENSBTAG00000013952	ENSBTAP00000018540	120770000	90559000	97633000	71006000	73277000	87763000
ENSBTAG00000020764	ENSBTAP00000027670	1316800	2373300	873560	508770	224060	525590
ENSBTAG00000002280	ENSBTAP00000033805	1112800	663870	272780	217120	0	0
ENSBTAG00000003758	ENSBTAP00000053095	87747000	72956000	83322000	123440000	88033000	118830000
ENSBTAG00000025005	ENSBTAP00000034763	165470	726040	312110	0	0	0
ENSBTAG00000018784	ENSBTAP00000025007	14616000	363430	89936000	176500000	159490000	73029000
ENSBTAG00000033424	ENSBTAP00000030128	8626200	11391000	6327700	12568000	16252000	24385000
ENSBTAG00000005973	ENSBTAP00000007838	0	0	0	218030	306800	833390
ENSBTAG00000003746	ENSBTAP00000004879	7393700	1018600	5111700	9397900	9199000	8320700
ENSBTAG00000015595	ENSBTAP00000020715	2475100	1316200	2530700	1161800	1177200	1192200
ENSBTAG00000009683	ENSBTAP00000012773	19456000	5084600	2542000	19540000	21720000	23792000
ENSBTAG00000020345	ENSBTAP00000027115	5433200	6690200	9464500	1940900	3521300	5339900
ENSBTAG00000002137	ENSBTAP00000002770	880060	236460	124320	1588600	1106600	818590
ENSBTAG00000006253	ENSBTAP00000008207	553470000	363120000	549470000	403560000	255770000	249930000
ENSBTAG00000012447	ENSBTAP00000016514	18456000	46909000	33040000	15750000	11139000	14111000
ENSBTAG00000001926	ENSBTAP00000002506	4160500	1132700	1886300	7922100	6463200	3532800
ENSBTAG00000006995	ENSBTAP00000009208	42925000	50088000	26127000	19299000	18256000	28484000
ENSBTAG00000011998	ENSBTAP00000031396	2510100	0	983180	4034200	3806400	2097200
ENSBTAG00000019181	ENSBTAP00000030949	1589100	646540	1788700	4965100	2392600	2669300
ENSBTAG00000031669	ENSBTAP00000042343	1244200	891970	1703100	0	951180	448940
ENSBTAG00000007993	ENSBTAP00000010507	18471000	19198000	16888000	32359000	22412000	22503000
ENSBTAG00000012159	ENSBTAP00000016130	2804300	2766800	2040100	5396100	3013900	4130000
ENSBTAG00000017498	ENSBTAP00000023258	1184000	472940	8425600	24296000	49370000	12142000
ENSBTAG00000017389	ENSBTAP00000023122	107920000	55795000	63316000	99170000	122400000	132830000
ENSBTAG00000015499	ENSBTAP00000020600	733400	906620	1228400	819640	11190	0
ENSBTAG00000017547	ENSBTAP00000023325	1718200	1218800	3169000	5678000	3464200	3316000
ENSBTAG00000010956	ENSBTAP00000014549	5145800	5194800	13324000	18350000	15165000	11860000
ENSBTAG00000005808	ENSBTAP00000007635	985470	768190	1125400	461650	814370	648840
ENSBTAG00000021125	ENSBTAP00000048817	0	0	9131.5	183700	112710	21325
ENSBTAG00000013819	ENSBTAP00000018362	1309500	14602	3000100	3325700	3398300	3249300
ENSBTAG00000015562	ENSBTAP00000020677	22319000	56490	24045000	42550000	26092000	37265000
ENSBTAG00000014835	ENSBTAP00000019758	629260	373210	1395900	77938	121740	189490
ENSBTAG00000011885	ENSBTAP00000015769	2154700	2366800	1388400	2743800	2474100	3574200
ENSBTAG00000003191	ENSBTAP00000004145	244530000	19182000	264550000	524570000	339760000	321760000
ENSBTAG00000018101	ENSBTAP00000024092	33446000	38944000	48432000	34882000	25303000	26315000
ENSBTAG00000011786	ENSBTAP00000015643	61406	0	0	1187100	895940	91160
ENSBTAG00000009804	ENSBTAP00000012930	1062400	8478700	5473400	12060000	9585600	8611500
ENSBTAG00000015249	ENSBTAP00000020286	1048500	0	2620500	2928500	3120400	2561300
ENSBTAG00000008443	ENSBTAP00000011109	156410	0	146910	149950	319090	303660
ENSBTAG00000013424	ENSBTAP00000017863	130950000	118000000	83238000	154870000	129470000	190500000
ENSBTAG00000003747	ENSBTAP00000004878	438400	775040	248610	172110	208300	96408
ENSBTAG00000007662	ENSBTAP00000010082	497420000	201610000	470380000	591130000	538760000	707100000
ENSBTAG00000013960	ENSBTAP00000018554	1115300	3337200	6809600	198900	436820	278350
ENSBTAG00000003752	ENSBTAP00000004885	1190000	581590	728820	577070	390310	271800
ENSBTAG00000040076	ENSBTAP00000053565	1625600	1006900	367840	237420	347420	140660
ENSBTAG00000001638	ENSBTAP00000002145	259160000	351230000	36897000	2284000	7050200	56637000
ENSBTAG00000020525	ENSBTAP00000027346	8463600	9277100	10733000	8426700	7781000	5527600
ENSBTAG00000006396	ENSBTAP00000008386	48584000	45965000	49633000	77394000	48667000	73537000
ENSBTAG00000037726	ENSBTAP00000049395	171110	1165400	463390	0	0	0
ENSBTAG00000016956	ENSBTAP00000022558	29965000	22382000	38024000	46081000	38848000	37386000
ENSBTAG00000021131	ENSBTAP00000028162	157010000	97421000	138280000	180810000	150080000	202240000
ENSBTAG00000014129	ENSBTAP00000018777	442540	1092100	149550	0	0	0
ENSBTAG00000022007	ENSBTAP00000041236	0	79501	78360	0	0	0
ENSBTAG00000021767	ENSBTAP00000052296	9158600	6444400	12746000	1882800	5078900	7122700
ENSBTAG00000034691	ENSBTAP00000046068	0	0	0	0	375950	411600
ENSBTAG00000013116	ENSBTAP00000017447	78955	453050	206120	67718	0	0
ENSBTAG00000003690	ENSBTAP00000004806	265830	0	239870	0	0	0
ENSBTAG00000012966	ENSBTAP00000017239	0	194030	224090	0	0	0
ENSBTAG00000014081	ENSBTAP00000032374	0	46428	56871	0	0	0
ENSBTAG00000014841	ENSBTAP00000019765	0	231540	1144600	1728200	1443500	813440
ENSBTAG00000015557	ENSBTAP00000020696	0	0	0	0	15638	12691
ENSBTAG00000001708	ENSBTAP00000002240	3353200	3605100	456940	3956300	4783200	4871600
ENSBTAG00000004651	ENSBTAP00000041066	191290000	24812000	159100000	219500000	204840000	282620000
ENSBTAG00000014490	ENSBTAP00000029090	85888000	55000000	56225000	42613000	45687000	48506000
ENSBTAG00000002428	ENSBTAP00000003165	527930	898950	204440	213650	98450	123260
ENSBTAG00000006082	ENSBTAP00000007993	15391000	31945	13038000	16469000	37660000	21160000
ENSBTAG00000017710	ENSBTAP00000042386	4922400	8156500	7104900	5254100	4958700	2815400
ENSBTAG00000020422	ENSBTAP00000027215	0	0	0	5861400	0	7699100
ENSBTAG00000033117	ENSBTAP00000044281	7387500	7569600	11089000	948870	6785400	5754000
ENSBTAG00000002279	ENSBTAP00000002938	975490	1882400	3696900	781810	717140	358580
ENSBTAG00000015038	ENSBTAP00000020020	8847900	32820000	13407000	4842200	4272000	3857200
ENSBTAG00000011969	ENSBTAP00000015883	682140000	1121000000	568650000	469100000	484810000	453520000
ENSBTAG00000005814	ENSBTAP00000007642	1099700	2597900	3096800	782300	1513200	810340
ENSBTAG00000016126	ENSBTAP00000034574	0	0	215160	244630	170070	228420
ENSBTAG00000015490	ENSBTAP00000020580	282920	0	420100	0	0	0
ENSBTAG00000013013	ENSBTAP00000017301	578720	0	487030	4885800	2476800	688010
ENSBTAG00000014175	ENSBTAP00000018840	4754300	427510	3164700	6388900	5584400	15292000
ENSBTAG00000005904	ENSBTAP00000007758	32145000	44460000	14781000	6966000	16096000	16700000
ENSBTAG00000031941	ENSBTAP00000052710	6655300	4068400	4836600	4949400	1245600	413280
ENSBTAG00000011904	ENSBTAP00000015793	1148800	1776200	0	0	0	0
ENSBTAG00000008340	ENSBTAP00000010982	9210300	3077100	20090000	18610000	19309000	23913000
ENSBTAG00000019821	ENSBTAP00000026409	23663000	17848000	15610000	14012000	12882000	15883000
ENSBTAG00000007602	ENSBTAP00000039219	0	0	0	1854300	0	2907900
ENSBTAG00000012442	ENSBTAP00000016512	125140000	15944000	41112000	125660000	121460000	279530000
ENSBTAG00000019918	ENSBTAP00000026535	240060	350010	2920200	2104900	5158300	3230600
ENSBTAG00000016918	ENSBTAP00000038769	2279800	1271700	1984700	1456300	1282800	797690
ENSBTAG00000018569	ENSBTAP00000024713	0	0	0	232690	372230	0
ENSBTAG00000010015	ENSBTAP00000013208	0	86861	84638	11258	0	0
ENSBTAG00000010508	ENSBTAP00000013889	28566000	16716000	24617000	34851000	25599000	36236000
ENSBTAG00000000778	ENSBTAP00000001034	719910000	375180000	481070000	729290000	657270000	790390000
ENSBTAG00000011488	ENSBTAP00000043577	7417100	3652500	4053300	3146500	2404200	2888000
ENSBTAG00000002953	ENSBTAP00000041860	120580000	74724000	69632000	125850000	105440000	167160000
ENSBTAG00000005989	ENSBTAP00000007860	34460000	21236000	63628000	95428000	58129000	60858000
ENSBTAG00000009462	ENSBTAP00000041906	247250000	110000000	256130000	309460000	260720000	320340000
ENSBTAG00000012338	ENSBTAP00000016368	156570	269980	0	0	0	0
ENSBTAG00000021377	ENSBTAP00000028498	8104200	136620	7809100	620960	855730	380800
ENSBTAG00000014177	ENSBTAP00000018845	288470	1511200	479940	97425	89682	30876
ENSBTAG00000020873	ENSBTAP00000027808	2902800	0	2260000	4454500	3087100	9953100
ENSBTAG00000000679	ENSBTAP00000000902	9444800	70006	4744700	9986500	7888900	15491000
ENSBTAG00000005718	ENSBTAP00000007519	21817000	29114	25165000	29352000	29005000	31503000
ENSBTAG00000013627	ENSBTAP00000041055	84700000	84529000	51840000	56758000	54760000	49180000
ENSBTAG00000007389	ENSBTAP00000009714	0	82598	46499	0	0	0
ENSBTAG00000006642	ENSBTAP00000008727	1548500	1706100	1042400	669240	1331800	734870
ENSBTAG00000015202	ENSBTAP00000020228	1384600	1398100	5336800	437400	0	566850
ENSBTAG00000009351	ENSBTAP00000012308	1245800	1025700	4621400	380970	153400	100250
ENSBTAG00000012088	ENSBTAP00000016040	2327500	1272400	0	0	0	0
ENSBTAG00000038748	ENSBTAP00000043063	797320000	937820000	92321000	27127000	58535000	282310000
ENSBTAG00000024611	ENSBTAP00000030173	3731800	0	2709300	3450300	4226100	6859000
ENSBTAG00000011454	ENSBTAP00000015220	3184600	1812300	685720	596700	818870	345500
ENSBTAG00000011553	ENSBTAP00000015354	2683000	4290600	4994900	1694900	2665100	3244400
ENSBTAG00000021370	ENSBTAP00000028490	18997000	210710	19652000	46767000	27191000	19556000
ENSBTAG00000008840	ENSBTAP00000011640	39795	0	0	387640	0	639570
ENSBTAG00000011027	ENSBTAP00000014649	13925000	8526600	9934500	8972000	7641000	6293300
ENSBTAG00000014205	ENSBTAP00000018886	7182800	5809000	10096000	5604300	5815900	4838100
ENSBTAG00000008985	ENSBTAP00000049383	122670000	57717000	104260000	134710000	113320000	160330000
ENSBTAG00000017131	ENSBTAP00000022772	10363000	8971200	151660	2150400	177620	89134
ENSBTAG00000006792	ENSBTAP00000008933	5462500	1059900	0	5523100	6933700	3891600
ENSBTAG00000038149	ENSBTAP00000051805	20140000	23414000	14885000	27836000	22942000	23054000
ENSBTAG00000010265	ENSBTAP00000013559	6851900	6278400	3960500	3880700	4452600	4097900
ENSBTAG00000025191	ENSBTAP00000035184	2920900	2073600	4124900	1041200	2089400	2303100
ENSBTAG00000006790	ENSBTAP00000008931	0	0	254670	379170	495310	1832100
ENSBTAG00000011435	ENSBTAP00000015199	2449600	8218800	9023000	13240000	10165000	8889800
ENSBTAG00000020316	ENSBTAP00000027076	39104000	9760100	25462000	10318000	13720000	4467400
ENSBTAG00000009876	ENSBTAP00000013024	0	3499700	7309700	0	0	0
ENSBTAG00000014583	ENSBTAP00000019411	231270000	169700000	128360000	86712000	132460000	136850000
ENSBTAG00000003642	ENSBTAP00000004751	71240000	57389000	43339000	76239000	62964000	91805000
ENSBTAG00000015505	ENSBTAP00000020610	0	0	0	0	1327900	2821400
ENSBTAG00000001988	ENSBTAP00000037804	903550	0	1467600	4414200	4783800	486520
ENSBTAG00000002086	ENSBTAP00000002695	781480	95304	944330	187050	235010	48654
ENSBTAG00000044075	ENSBTAP00000053290	0	0	90499	102520	487320	139610
ENSBTAG00000009789	ENSBTAP00000012911	393470	1529400	328870	37948	132720	107630
ENSBTAG00000008303	ENSBTAP00000010928	3731300	16148000	8625300	3750300	4145600	2170800
ENSBTAG00000005432	ENSBTAP00000007150	171290000	4488500	119010000	224890000	148070000	192020000
ENSBTAG00000043563	ENSBTAP00000053152	0	125110	87810	417380	62359	282570
ENSBTAG00000013222	ENSBTAP00000053585	387540	995130	123120	100260	10981	98854
ENSBTAG00000011274	ENSBTAP00000014978	0	0	0	113300	49625	0
ENSBTAG00000009949	ENSBTAP00000013123	14679000	7313500	14128000	17905000	15528000	15158000
ENSBTAG00000019787	ENSBTAP00000026366	3041300	6550500	1800800	559200	1402900	2083000
ENSBTAG00000004428	ENSBTAP00000005802	12678000	2274700	4399600	715440	1872800	1047100
ENSBTAG00000003830	ENSBTAP00000004984	8960200	7423800	8955300	10654000	8456800	10572000
ENSBTAG00000014809	ENSBTAP00000019719	103030000	90488000	92079000	41537000	74905000	92842000
ENSBTAG00000016206	ENSBTAP00000021570	1010500	2305000	1136000	1016700	781370	501950
ENSBTAG00000007341	ENSBTAP00000040764	0	0	1200600	1051000	1706500	807370
ENSBTAG00000013513	ENSBTAP00000017968	0	0	0	0	324140	768770
ENSBTAG00000002357	ENSBTAP00000003042	5113300	1092500	2712900	4542000	5669900	13175000
ENSBTAG00000007499	ENSBTAP00000009864	1876700	627160	3086400	4132200	3122800	2514800
ENSBTAG00000003356	ENSBTAP00000004351	1095000	488170	1456400	2016200	1343300	1414700
ENSBTAG00000000957	ENSBTAP00000001266	0	0	51667	0	164710	207850
ENSBTAG00000003880	ENSBTAP00000005074	1043800	38443	11523000	51655000	25821000	4322200
ENSBTAG00000024561	ENSBTAP00000034086	4206400	34268000	12611000	691880	4154300	2293900
ENSBTAG00000021024	ENSBTAP00000033188	0	0	0	29781	303180	76880
ENSBTAG00000007115	ENSBTAP00000009363	1651600	2289100	7552600	9073100	5900400	6643500
ENSBTAG00000014501	ENSBTAP00000019278	5401100	14994000	10896000	7128900	5983600	4160400
ENSBTAG00000018449	ENSBTAP00000024553	1559000	3856000	2628700	1371000	1740100	1688900
ENSBTAG00000007375	ENSBTAP00000009699	85148000	193600000	47398000	35551000	35300000	43921000
ENSBTAG00000008300	ENSBTAP00000010925	970920000	159760000	1111900000	2354900000	1433900000	922090000
ENSBTAG00000006059	ENSBTAP00000007959	375230	144560	481070	386010	1025600	606980
ENSBTAG00000011415	ENSBTAP00000035133	2777800	622410	1678000	20295000	6335800	3497700
ENSBTAG00000006745	ENSBTAP00000008877	116840000	224380000	58325000	9361700	9029200	104110000
ENSBTAG00000040116	ENSBTAP00000049910	4311500	8438600	0	0	306410	766780
ENSBTAG00000011922	ENSBTAP00000015828	10587000	61971000	16217000	4087200	3100500	3928300
ENSBTAG00000013191	ENSBTAP00000017563	5564200	11797000	5270700	12821000	14804000	8498500
ENSBTAG00000013606	ENSBTAP00000018091	0	0	0	0	802940	307470
ENSBTAG00000002650	ENSBTAP00000003433	751370	0	1251200	1430300	882900	1900100
ENSBTAG00000009887	ENSBTAP00000037506	51407000	28483000	37385000	41860000	55246000	71550000
ENSBTAG00000013885	ENSBTAP00000044296	17576000	1838100	4247000	18964000	12832000	16457000
ENSBTAG00000019150	ENSBTAP00000041666	1278900	0	984980	1882200	1306400	1171100
ENSBTAG00000003693	ENSBTAP00000004813	42095	34129	16227	28871	0	9720.7
ENSBTAG00000006241	ENSBTAP00000008193	746700	204830	190870	119810	0	136450
ENSBTAG00000010721	ENSBTAP00000014194	1256300	188160	606300	4718800	528520	2682200
ENSBTAG00000011843	ENSBTAP00000015716	113710000	43075000	76068000	110470000	102170000	118860000
ENSBTAG00000018469	ENSBTAP00000024584	9523600	15936000	13845000	16362000	19713000	14578000
ENSBTAG00000014626	ENSBTAP00000019475	7344600	1175700	4759300	7976800	6240700	7852300
ENSBTAG00000007480	ENSBTAP00000004477	14398000	5185900	15948000	18571000	14800000	34358000
ENSBTAG00000021799	ENSBTAP00000031823	1726300	3390000	529480	172690	272440	1084600
ENSBTAG00000011396	ENSBTAP00000001668	19461000	11032000	11791000	22385000	17115000	17578000
ENSBTAG00000026417	ENSBTAP00000022034	4103900000	1958000000	100730000	74203000	59501000	584210000
ENSBTAG00000012902	ENSBTAP00000017150	13043000	1968400	5892300	12354000	11923000	11731000
ENSBTAG00000014161	ENSBTAP00000018822	0	583280	209540	0	0	0
ENSBTAG00000010661	ENSBTAP00000014091	6534000	2066200	7961500	3375300	21864000	36369000
ENSBTAG00000018423	ENSBTAP00000024514	25563000	3552000	39467000	8254800	8766600	2129400
ENSBTAG00000021569	ENSBTAP00000028740	3768000	2649900	5097700	7838600	4791700	4677100
ENSBTAG00000011805	ENSBTAP00000015669	262340	657930	8295900	18454000	9032000	4357200
ENSBTAG00000012997	ENSBTAP00000017279	1576000	394700	1634800	1704100	3772000	1768700
ENSBTAG00000010207	ENSBTAP00000013467	6860600	14533000	8846500	4336500	6802800	7602500
ENSBTAG00000019386	ENSBTAP00000021451	27779000	11392000	21073000	20844000	33096000	40954000
ENSBTAG00000009495	ENSBTAP00000012495	12805000	76081	16148000	21944000	17242000	14469000
ENSBTAG00000014059	ENSBTAP00000018688	1311600	3675000	436810	134150	439510	385840
ENSBTAG00000021746	ENSBTAP00000028988	73636000	222270000	87588000	43602000	56726000	63775000
ENSBTAG00000000874	ENSBTAP00000036917	1114600	1217200	3468900	230670	1074000	795890
ENSBTAG00000021061	ENSBTAP00000028048	3782200	2296900	5999900	4753400	8283500	5885200
ENSBTAG00000013060	ENSBTAP00000017366	150800000	143380000	154230000	153310000	214970000	166880000
ENSBTAG00000017020	ENSBTAP00000022630	3954500	15743000	2927300	738130	1619600	1447600
ENSBTAG00000020421	ENSBTAP00000027214	1076500	264440	339050	138910	162720	196230
ENSBTAG00000013176	ENSBTAP00000036896	304810	917820	0	0	0	0
ENSBTAG00000013240	ENSBTAP00000017614	6877000	69541	8981600	11720000	9714100	7716200
ENSBTAG00000013367	ENSBTAP00000017780	0	0	3937100	1171600	5518000	7363800
ENSBTAG00000012632	ENSBTAP00000050712	0	0	4638000	811440	12190000	8070100
ENSBTAG00000016282	ENSBTAP00000030260	4422600	8380500	3448800	2123400	3785300	3255200
ENSBTAG00000003300	ENSBTAP00000004272	480770	0	4629200	4403700	2988100	4683400
ENSBTAG00000008821	ENSBTAP00000011613	329720	307780	590890	463510	702590	1453600
ENSBTAG00000007681	ENSBTAP00000010103	2576200	733960	1588300	847150	752960	914910
ENSBTAG00000011966	ENSBTAP00000015881	56162000	105750000	78385000	73582000	48239000	41090000
ENSBTAG00000005845	ENSBTAP00000007684	259130	1124600	474600	150540	337860	186490
ENSBTAG00000011559	ENSBTAP00000015358	38734000	2346300	84064000	1105100	10536000	7929900
ENSBTAG00000014345	ENSBTAP00000019075	5700200	0	0	0	20615000	50284000
ENSBTAG00000003550	ENSBTAP00000004617	3700700	1374800	440980	226030	500330	484510
ENSBTAG00000001580	ENSBTAP00000002071	96388000	51175000	104240000	89302000	122220000	134380000
ENSBTAG00000005694	ENSBTAP00000007481	55998000	24002000	79787000	31874000	33012000	22032000
ENSBTAG00000002510	ENSBTAP00000003261	2027200	1672700	811900	1199100	3373900	4825800
ENSBTAG00000006759	ENSBTAP00000008894	3847600	1220200	5175000	5004000	4411600	6861100
ENSBTAG00000017537	ENSBTAP00000023313	8124700	29300000	18730000	5056900	11430000	11326000
ENSBTAG00000010992	ENSBTAP00000014593	2863100	699710	14647000	14689000	11107000	11973000
ENSBTAG00000002767	ENSBTAP00000003589	320230	566130	708160	479660	322660	106100
ENSBTAG00000038604	ENSBTAP00000024155	2629000	104750000	33168000	3687900	3041300	1723200
ENSBTAG00000014521	ENSBTAP00000019302	492310	366710	0	1705600	721520	326820
ENSBTAG00000007502	ENSBTAP00000009871	58653000	6994700	40951000	7665500	15507000	16501000
ENSBTAG00000012471	ENSBTAP00000016549	12931000	7632700	8870000	12200000	11325000	13268000
ENSBTAG00000019040	ENSBTAP00000025343	881230	220860	2505200	4176800	871190	4168900
ENSBTAG00000008951	ENSBTAP00000011783	250710	875800	0	0	0	0
ENSBTAG00000019284	ENSBTAP00000051729	348340	598230	272750	175390	327120	251720
ENSBTAG00000013812	ENSBTAP00000018350	0	0	0	296310	206340	1970900
ENSBTAG00000001140	ENSBTAP00000032777	184530	166490	364310	167980	174490	48878
ENSBTAG00000005664	ENSBTAP00000007442	131580000	91287000	178450000	72343000	110490000	99595000
ENSBTAG00000016269	ENSBTAP00000021641	231510	198540	331220	234550	181570	131820
ENSBTAG00000017120	ENSBTAP00000022759	39250000	16038000	44738000	46735000	42008000	50389000
ENSBTAG00000016021	ENSBTAP00000021325	58416000	1815700	102640000	120190000	89707000	85556000
ENSBTAG00000015403	ENSBTAP00000020469	15868000	6950900	10202000	17127000	14487000	13436000
ENSBTAG00000013472	ENSBTAP00000033771	50011000	36407000	3882200	8951400	13624000	9147200
ENSBTAG00000005665	ENSBTAP00000007443	538460	1753400	1045500	715000	657660	418010
ENSBTAG00000032456	ENSBTAP00000043357	57558000	64273000	139590000	9296100	72565000	43639000
ENSBTAG00000002734	ENSBTAP00000003545	23154000	36982000	2485700	6170500	5330700	8473400
ENSBTAG00000001908	ENSBTAP00000033696	2763300	2188200	4257200	4289200	4102200	3577500
ENSBTAG00000002303	ENSBTAP00000002972	156360	593480	0	0	0	0
ENSBTAG00000004242	ENSBTAP00000051659	6420000	6068600	11711000	18401000	10151000	9776600
ENSBTAG00000002882	ENSBTAP00000052689	14419000	15867000	12756000	6012300	8547100	15726000
ENSBTAG00000031267	ENSBTAP00000024445	1646900	770300	1296800	2091400	1673100	1346100
ENSBTAG00000014494	ENSBTAP00000019270	354610	113260	586910	356970	1014600	660780
ENSBTAG00000005349	ENSBTAP00000007036	42143000	5460800	18426000	27060000	44416000	45972000
ENSBTAG00000006955	ENSBTAP00000009138	159430	1906000	1733500	3657400	3623200	929900
ENSBTAG00000002591	ENSBTAP00000003355	755930	0	220020	15800	26391	0
ENSBTAG00000017416	ENSBTAP00000023150	2015500	931640	1595200	3242000	1561200	2161300
ENSBTAG00000030953	ENSBTAP00000051372	383450	3321000	837490	69239	0	608390
ENSBTAG00000027444	ENSBTAP00000049248	1635500	2789300	0	0	0	870320
ENSBTAG00000032388	ENSBTAP00000043294	0	482000	330900	84318	35142	100270
ENSBTAG00000005016	ENSBTAP00000006605	332540	407980	966070	570190	0	0
ENSBTAG00000005634	ENSBTAP00000007405	1572000	979840	2687900	5132600	1998600	2576300
ENSBTAG00000014724	ENSBTAP00000019596	1698200	0	232880	1336500	1673100	1187800
ENSBTAG00000015654	ENSBTAP00000020790	235580	2031800	1233800	603790	603920	0
ENSBTAG00000003942	ENSBTAP00000005146	7648	17618	33921	0	18629	0
ENSBTAG00000000897	ENSBTAP00000001190	240820	214350	496160	1101700	937340	159650
ENSBTAG00000008361	ENSBTAP00000011009	360750	51986	14993	407460	437450	2620400
ENSBTAG00000005627	ENSBTAP00000007398	2157800	6827900	3103800	1897400	2320100	2012800
ENSBTAG00000009733	ENSBTAP00000012835	121780	0	0	824350	120470	138850
ENSBTAG00000006142	ENSBTAP00000008082	2253500	0	527850	0	0	0
ENSBTAG00000009228	ENSBTAP00000012161	1063700	450830	2154400	308940	630520	645050
ENSBTAG00000006730	ENSBTAP00000029404	39941	112910	253950	73133	37271	34810
ENSBTAG00000019652	ENSBTAP00000026189	886030	0	170600	2255800	836420	458100
ENSBTAG00000039163	ENSBTAP00000051256	149590000	42753000	33208000	4112200	28847000	35504000
ENSBTAG00000004077	ENSBTAP00000005327	17303000	17320000	29935000	8324900	19169000	15550000
ENSBTAG00000018973	ENSBTAP00000025255	1175000	568660	1487400	633500	812840	665160
ENSBTAG00000009841	ENSBTAP00000031070	125700000	27268000	103030000	155960000	114840000	117360000
ENSBTAG00000032452	ENSBTAP00000050952	4148900	4591300	5923100	884070	5233600	3020500
ENSBTAG00000006835	ENSBTAP00000044248	0	545850	0	429160	451140	404320
ENSBTAG00000012882	ENSBTAP00000053628	158190	468520	88731	66665	146430	0
ENSBTAG00000012697	ENSBTAP00000032864	42224000	68671000	69768000	26188000	42517000	59129000
ENSBTAG00000014127	ENSBTAP00000018774	9550300	35315	8018800	4440700	15271000	19402000
ENSBTAG00000014447	ENSBTAP00000037744	103600	138490	92382	0	56228	123900
ENSBTAG00000006007	ENSBTAP00000007890	533820	1053900	153700	150480	0	428320
ENSBTAG00000016830	ENSBTAP00000022388	118790	104070	0	0	0	55737
ENSBTAG00000027446	ENSBTAP00000039209	6056400	37254000	9902100	2925000	5660400	5250800
ENSBTAG00000010083	ENSBTAP00000013310	1184100	0	4160200	3211400	3163800	4013300
ENSBTAG00000008341	ENSBTAP00000010988	955720	56171	2046100	2260800	1044500	2893200
ENSBTAG00000004384	ENSBTAP00000005752	0	0	0	35197000	7347200	0
ENSBTAG00000034454	ENSBTAP00000048838	0	61911	124760	0	9873.7	29770
ENSBTAG00000014764	ENSBTAP00000019643	1175200	5811200	6388500	10553000	5212500	6696700
ENSBTAG00000014804	ENSBTAP00000019699	14161000	21646000	12459000	10576000	11284000	14348000
ENSBTAG00000033731	ENSBTAP00000045060	818260	637540	6991400	8197800	5880500	3947300
ENSBTAG00000015683	ENSBTAP00000020825	32998000	15662000	51753000	53901000	40396000	50182000
ENSBTAG00000004772	ENSBTAP00000043815	0	0	317100	403110	325680	2742300
ENSBTAG00000009541	ENSBTAP00000012551	16583000	23822000	22629000	13137000	9208200	22701000
ENSBTAG00000021227	ENSBTAP00000028282	11802000	5119400	23174000	12553000	26074000	31937000
ENSBTAG00000004850	ENSBTAP00000006376	370020	59996	210880	416680	358870	258520
ENSBTAG00000002745	ENSBTAP00000003559	5568600	23608000	6837600	1916900	4455600	6401400
ENSBTAG00000021653	ENSBTAP00000037967	705280	0	740290	144320	186300	174050
ENSBTAG00000010948	ENSBTAP00000014537	201220	141650	224900	74071	208460	97155
ENSBTAG00000016598	ENSBTAP00000042130	22419000	18281000	32986000	23913000	14913000	13705000
ENSBTAG00000010119	ENSBTAP00000013358	12655000	2398200	0	0	0	0
ENSBTAG00000007900	ENSBTAP00000010389	481980	488280	1245200	181410	474140	500770
ENSBTAG00000008431	ENSBTAP00000011091	26324000	3221600	6397800	1787200	3054000	3131500
ENSBTAG00000001105	ENSBTAP00000001463	7927200	19551000	8543000	6015200	7333400	7967600
ENSBTAG00000003228	ENSBTAP00000004188	16429000	7854000	23111000	25428000	24777000	17068000
ENSBTAG00000002402	ENSBTAP00000037502	63067	311730	21784	22635	24535	0
ENSBTAG00000009084	ENSBTAP00000011976	761430	0	562280	0	343570	0
ENSBTAG00000019081	ENSBTAP00000025418	1941800	34588000	5714300	488170	1610600	608650
ENSBTAG00000012667	ENSBTAP00000016830	0	416010	73965	0	0	0
ENSBTAG00000015278	ENSBTAP00000020318	8820900	3916200	6890000	4467700	393940	6221600
ENSBTAG00000009188	ENSBTAP00000012108	345230	48016	32533	0	0	35210
ENSBTAG00000015663	ENSBTAP00000020809	36068000	32481000	75445000	15946000	30782000	38924000
ENSBTAG00000013369	ENSBTAP00000017783	692980	893460000	179400000	33141000	428700	655490
ENSBTAG00000006982	ENSBTAP00000009176	5461100	1223200	8232500	20749000	20078000	499970
ENSBTAG00000010624	ENSBTAP00000014053	8863100	16214000	8448300	9444800	7926900	5737300
ENSBTAG00000019012	ENSBTAP00000025305	335900	14280000	2185300	0	0	200000
ENSBTAG00000021374	ENSBTAP00000028494	2890400	9289400	2345100	2787500	1821100	1301600
ENSBTAG00000002830	ENSBTAP00000003664	13796000	3593600	13787000	21228000	10497000	16892000
ENSBTAG00000001553	ENSBTAP00000032110	99289000	115090000	81793000	116310000	97942000	157670000
ENSBTAG00000011943	ENSBTAP00000015848	1835800	654920	3116300	516460	1523000	644870
ENSBTAG00000002018	ENSBTAP00000002616	86845000	28141000	45616000	71625000	74932000	80029000
ENSBTAG00000019508	ENSBTAP00000025985	0	0	6393.2	16059	69359	0
ENSBTAG00000031295	ENSBTAP00000041845	1443800	401310	2063600	1093400	538090	235290
ENSBTAG00000014233	ENSBTAP00000018917	43756000	25648000	22307000	41815000	33031000	44992000
ENSBTAG00000003330	ENSBTAP00000043475	1728000	9259400	168690	381360	152630	188620
ENSBTAG00000017497	ENSBTAP00000023254	2426700	969570	3614700	5864500	5751900	1463200
ENSBTAG00000019011	ENSBTAP00000040998	228960	13938000	68034000	2907000	2344200	385580
ENSBTAG00000031788	ENSBTAP00000023622	0	4163200	853570	0	0	308880
ENSBTAG00000002783	ENSBTAP00000042008	0	1244300	183390	0	0	0
ENSBTAG00000020980	ENSBTAP00000027941	13830000	849280	23100000	25645000	21678000	16225000
ENSBTAG00000001394	ENSBTAP00000001830	5131700	8117300	15565000	5226800	7370000	4341000
ENSBTAG00000012704	ENSBTAP00000016896	0	0	113750	257000	165800	0
ENSBTAG00000010577	ENSBTAP00000013985	4729400	551340	615810	379170	332860	126410
ENSBTAG00000006495	ENSBTAP00000008508	6543800	9471900	2605500	3572500	5004600	2201600
ENSBTAG00000003418	ENSBTAP00000004436	19319000	23364000	51137000	18766000	22154000	15799000
ENSBTAG00000010229	ENSBTAP00000013512	49876000	336750000	8809800	5238500	6605700	7384900
ENSBTAG00000002049	ENSBTAP00000002654	2245400	11128000	8998700	4934600	3838100	3736700
ENSBTAG00000008024	ENSBTAP00000035448	0	238140	377660	97782	616760	687290
ENSBTAG00000005847	ENSBTAP00000007691	0	0	0	16918	122940	0
ENSBTAG00000019237	ENSBTAP00000025617	23735000	21351000	22520000	17772000	17446000	24115000
ENSBTAG00000021151	ENSBTAP00000028188	18559000	123780000	41739000	20074000	22587000	25418000
ENSBTAG00000004679	ENSBTAP00000006139	2127600	3472800	3599700	2974200	2345100	1736800
ENSBTAG00000016744	ENSBTAP00000022266	0	842490	721890	458070	1394300	6023900
ENSBTAG00000013930	ENSBTAP00000018505	7151600	149000	2131000	4430800	6159300	6807100
ENSBTAG00000017852	ENSBTAP00000033996	6790200	31756000	2183000	619150	2138200	4485000
ENSBTAG00000012981	ENSBTAP00000017261	732230000	55604000	1405400000	866790000	1346100000	1582500000
ENSBTAG00000014295	ENSBTAP00000042551	55827000	32118000	39201000	60731000	37707000	77555000
ENSBTAG00000015438	ENSBTAP00000020523	6574200	1857400	6120900	4324900	9118000	8955500
ENSBTAG00000008140	ENSBTAP00000010702	99519	764690	0	0	0	0
ENSBTAG00000011480	ENSBTAP00000043732	3304600	719960	0	0	339300	53386
ENSBTAG00000013113	ENSBTAP00000049262	131000000	59944000	72721000	150170000	95938000	114860000
ENSBTAG00000017685	ENSBTAP00000023522	4431400	1008100	8349300	6783800	7617800	7070600
ENSBTAG00000004625	ENSBTAP00000006069	1420400	6817600	1759500	1190700	806030	1669500
ENSBTAG00000007818	ENSBTAP00000010281	1168000	643180	1008700	1020200	394030	522220
ENSBTAG00000015595	ENSBTAP00000013932	3465600	213040	2473500	1152000	739920	780360
ENSBTAG00000012181	ENSBTAP00000050620	270380	308290	929980	262730	339270	102290
ENSBTAG00000020389	ENSBTAP00000035243	0	0	166290	62477	1131300	191710
ENSBTAG00000025762	ENSBTAP00000036278	18884	17594	21746	12833	10737	21794
ENSBTAG00000032848	ENSBTAP00000036557	2395800	258990	36614	22566	0	0
ENSBTAG00000040298	ENSBTAP00000007403	246580	1252900	161140	0	273110	115360
ENSBTAG00000011043	ENSBTAP00000014666	0	0	2115700	1249000	8668800	1264200
ENSBTAG00000014912	ENSBTAP00000019854	33876000	62440000	28554000	33089000	36306000	1683700
ENSBTAG00000003645	ENSBTAP00000045033	2293300	18494000	0	0	0	297020
ENSBTAG00000007113	ENSBTAP00000009365	5926300	34684000	2562600	152050	1277600	5435600
ENSBTAG00000033662	ENSBTAP00000053174	321330	1256000	0	0	0	226400
ENSBTAG00000004274	ENSBTAP00000005597	2662100	47074000	3332700	196710	1032600	231010
ENSBTAG00000001360	ENSBTAP00000001791	49713000	35645000	64176000	41815000	73878000	97098000
ENSBTAG00000020905	ENSBTAP00000027850	40991000	0	23792000	23460000	40018000	52225000
ENSBTAG00000020908	ENSBTAP00000027852	27826000	9671100	37929000	32691000	34751000	37273000
ENSBTAG00000001081	ENSBTAP00000001432	544980	4171400	845440	662770	444510	388230
ENSBTAG00000013208	ENSBTAP00000017580	122960000	23058000	133110000	144130000	158060000	109210000
ENSBTAG00000009617	ENSBTAP00000040563	8120400	235450	8334800	9243900	8613300	8167900
ENSBTAG00000003530	ENSBTAP00000040521	4465200	11481000	662170	671520	539220	3783400
ENSBTAG00000000598	ENSBTAP00000000790	563800	0	5828200	4179200	3701600	5103400
ENSBTAG00000011832	ENSBTAP00000015703	6435600	281560	4988800	6317800	5380300	6563500
ENSBTAG00000021523	ENSBTAP00000028687	84456	512360	109130	101020	86427	32904
ENSBTAG00000005957	ENSBTAP00000047927	573570000	1226500000	133110000	61764000	417900000	297220000
ENSBTAG00000017825	ENSBTAP00000023702	13987000	12191000	5529000	15900000	11219000	14675000
ENSBTAG00000021820	ENSBTAP00000029088	141700	0	1500500	0	0	0
ENSBTAG00000016486	ENSBTAP00000021917	0	8384000	1311200	0	0	731890
ENSBTAG00000007331	ENSBTAP00000031895	1210700	7500700	348090	474070	257630	599270
ENSBTAG00000005483	ENSBTAP00000041167	192300	1614000	172860	143930	63349	144330
ENSBTAG00000014093	ENSBTAP00000018741	11286000	57321000	11993000	7234300	6708300	14263000
ENSBTAG00000004553	ENSBTAP00000005982	3739300	43596000	160160000	956780	3259700	38706000
ENSBTAG00000015186	ENSBTAP00000001955	461830	0	151880	91212	0	53120
ENSBTAG00000009568	ENSBTAP00000012586	0	6124700	877000	0	183280	338940
ENSBTAG00000017468	ENSBTAP00000023221	14059000	777940	36706000	36468000	44726000	15950000
ENSBTAG00000030434	ENSBTAP00000040572	43776000	5352000	53287000	68551000	46556000	43342000
ENSBTAG00000034373	ENSBTAP00000051651	0	18544000	1663000	0	0	286910
ENSBTAG00000018255	ENSBTAP00000049867	323480000	2340100000	316820000	181110000	214170000	324630000
ENSBTAG00000007606	ENSBTAP00000048368	101990000	63784000	75400000	99471000	87852000	93288000
ENSBTAG00000025274	ENSBTAP00000008372	557880000	2388600000	543230000	637120000	330080000	453960000
ENSBTAG00000016105	ENSBTAP00000021436	214410	3916800	845910	32443	503550	579120
ENSBTAG00000009902	ENSBTAP00000013082	2247700000	131970000	1574100000	1222700000	2136100000	4197900000
ENSBTAG00000014463	ENSBTAP00000039621	348640	11803000	4646500	2503400	1443800	1643600
ENSBTAG00000000140	ENSBTAP00000000159	581530	333130	1198300	709280	1536800	1039700
ENSBTAG00000012003	ENSBTAP00000025951	494510000	613000000	400170000	671910000	490090000	617700000
ENSBTAG00000013745	ENSBTAP00000018261	99197	5235300	488270	302590	0	26121
ENSBTAG00000014068	ENSBTAP00000044243	3644900	4857300	3168500	3273100	3779900	2604400
ENSBTAG00000003229	ENSBTAP00000004190	54523000	27223000	32159000	45162000	42293000	59273000
ENSBTAG00000020108	ENSBTAP00000026785	882630	0	1122900	398990	323050	119390
ENSBTAG00000008737	ENSBTAP00000011514	0	62843	231170	0	29795	33142
ENSBTAG00000018483	ENSBTAP00000024600	15793000	3834100	13973000	7145600	7348800	6787300
ENSBTAG00000013924	ENSBTAP00000018491	3067100	0	0	0	3530400	17145000
ENSBTAG00000007390	ENSBTAP00000009715	34780000	43912000	22090000	34132000	23470000	15953000
ENSBTAG00000021067	ENSBTAP00000028053	12077000	6837000	10503000	4873200	11527000	3287100
ENSBTAG00000034501	ENSBTAP00000045833	90604	3959300	825180	202790	665250	67265
ENSBTAG00000006323	ENSBTAP00000008296	0	0	1758900	717250	1053600	3072600
ENSBTAG00000013004	ENSBTAP00000017293	1659800	1578600	1969900	21706000	3442600	1295500
ENSBTAG00000030328	ENSBTAP00000040440	0	32230000	2585900	414280	505690	0
ENSBTAG00000018463	ENSBTAP00000024572	129870000	1196100000	25839000	4058700	16896000	102810000
ENSBTAG00000006320	ENSBTAP00000008292	1035600	394610	2704000	2826600	1028300	3685700
ENSBTAG00000011176	ENSBTAP00000014843	75658	448110	51363	27422	11057	106310
ENSBTAG00000003989	ENSBTAP00000043674	6221700	5786000	0	754760	2064000	2438500
ENSBTAG00000015224	ENSBTAP00000020259	65391	237270	1234100	0	27107	286250
ENSBTAG00000001332	ENSBTAP00000029553	5796000	33977000	3623700	2742300	3547300	5177800
ENSBTAG00000016525	ENSBTAP00000034473	657660	9219100	312010	449260	159480	113290
ENSBTAG00000008202	ENSBTAP00000010787	22445000	0	17027000	34038000	35399000	7127100
ENSBTAG00000006523	ENSBTAP00000008569	3817600	11840000	4036400	3232000	3786200	4073900
ENSBTAG00000003410	ENSBTAP00000044276	437540	0	658850	862330	810730	288540
ENSBTAG00000013045	ENSBTAP00000017339	1613800	0	492700	66834	181810	293720
ENSBTAG00000010230	ENSBTAP00000011678	25821000	18790000	239490000	20594000	13429000	14995000
ENSBTAG00000004281	ENSBTAP00000005606	996170	308740	3160600	794130	754500	16219
ENSBTAG00000001097	ENSBTAP00000001452	32958	640570	0	0	0	0
ENSBTAG00000007323	ENSBTAP00000047307	774160	1214200	745890	618850	466770	965670
ENSBTAG00000013011	ENSBTAP00000017298	20391	102520	1561200	19398	24564	25756
ENSBTAG00000004855	ENSBTAP00000006383	17835000	80750000	43165000	11289000	33866000	33011000
ENSBTAG00000011494	ENSBTAP00000015277	236760	18151000	971450	250090	218370	26542
ENSBTAG00000019700	ENSBTAP00000026258	723780	0	3259200	3994300	3365900	972490
ENSBTAG00000017765	ENSBTAP00000023627	6153800	105880000	10352000	2706000	3965200	10656000
ENSBTAG00000016924	ENSBTAP00000022510	0	2340800	107920	0	0	0
ENSBTAG00000016161	ENSBTAP00000021517	1030900	0	1630000	703300	300140	0
ENSBTAG00000002411	ENSBTAP00000041323	19068000	4964200	20001000	8815800	8110000	11258000
ENSBTAG00000005002	ENSBTAP00000006586	2635200	165400	542240	268690	286870	336620
ENSBTAG00000012497	ENSBTAP00000016581	1886500	1578500	4381400	1949400	1588000	1439900
ENSBTAG00000017196	ENSBTAP00000022854	605770000	185160000	511730000	478300000	584210000	690970000
ENSBTAG00000015571	ENSBTAP00000020690	2288700	8587400	1363500	94356	113660	3816700
ENSBTAG00000030629	ENSBTAP00000040872	0	0	930950	1363100	1282500	0
ENSBTAG00000018527	ENSBTAP00000024660	664000	12878000	133720	331350	0	121680
ENSBTAG00000009665	ENSBTAP00000012740	3693400	1184000	560470	784990	871060	745210
ENSBTAG00000001041	ENSBTAP00000001383	326350	7064500	68847	163500	0	61301
ENSBTAG00000001731	ENSBTAP00000002268	1116200	274850	782270	669280	503670	0
ENSBTAG00000020645	ENSBTAP00000027511	3947300	30636000	4590400	4633500	2904500	3865500
ENSBTAG00000026283	ENSBTAP00000021267	8329000	7047500	3881000	5603600	5377800	3702900
ENSBTAG00000008817	ENSBTAP00000011612	1168000	31247000	243400	0	0	567740
ENSBTAG00000011975	ENSBTAP00000015889	23487000	44404000	40326000	23302000	36507000	24243000
ENSBTAG00000010118	ENSBTAP00000013355	1146900	0	1914600	4526500	1714500	766660
ENSBTAG00000001610	ENSBTAP00000002116	6425.8	0	3623.9	0	3285.4	0
ENSBTAG00000017143	ENSBTAP00000022782	111100000	38073000	106850000	120090000	111990000	100250000
ENSBTAG00000021879	ENSBTAP00000053644	18483000	354360000	38835000	13667000	26504000	30601000
ENSBTAG00000031875	ENSBTAP00000042612	4149400	17039000	13576000	3767500	6956200	10527000
ENSBTAG00000012225	ENSBTAP00000016216	7830600	4239.1	4364700	9789400	6272300	4659400
ENSBTAG00000001915	ENSBTAP00000040176	73454	2459500	141350	0	81801	136010
ENSBTAG00000000524	ENSBTAP00000000683	110860000	49911000	319240000	117320000	343840000	381410000
ENSBTAG00000011677	ENSBTAP00000015499	166980000	2509900	54102000	11411000	42126000	15397000
ENSBTAG00000000434	ENSBTAP00000000556	1125600	20698000	3275900	421300	1748800	3416200
ENSBTAG00000021776	ENSBTAP00000029026	12536000	1754000	4947200	11452000	9718300	8402900
ENSBTAG00000006262	ENSBTAP00000008216	147920	3110000	0	0	0	100290
ENSBTAG00000004840	ENSBTAP00000006358	0	276820	0	289630	0	3782300
ENSBTAG00000015988	ENSBTAP00000021273	129820000	3212700000	115650000	71613000	35328000	143590000
ENSBTAG00000017280	ENSBTAP00000022979	811830	28387000	664060	306020	224290	684530
ENSBTAG00000014872	ENSBTAP00000019803	3936500	5755100	9385700	5800000	4811800	2766300
ENSBTAG00000006806	ENSBTAP00000008948	274370	2690500	90257	42139	182630	223560
ENSBTAG00000013468	ENSBTAP00000017912	391210000	683710000	380180000	118750000	430820000	451000000
ENSBTAG00000012703	ENSBTAP00000016884	250670	12187000	1058300	1317200	158110	0
ENSBTAG00000011573	ENSBTAP00000015375	112990	5023500	261510	96850	164020	133470
ENSBTAG00000009842	ENSBTAP00000012972	388050	2454600	0	66114	100130	301960
ENSBTAG00000001246	ENSBTAP00000001646	113000000	44880000	69647000	104990000	93852000	91736000
ENSBTAG00000005122	ENSBTAP00000006757	0	8793100	498510	450520	0	0
ENSBTAG00000003882	ENSBTAP00000051066	0	6894100	298590	0	27354	197960
ENSBTAG00000018656	ENSBTAP00000024825	313030	24983000	394140	284190	0	0
ENSBTAG00000006242	ENSBTAP00000047095	551840	64426	544070	1002500	536020	383590
ENSBTAG00000021211	ENSBTAP00000028263	1126800	40403000	0	0	416930	52413
ENSBTAG00000001219	ENSBTAP00000001613	1406500	48378000	440350	94550	595820	804420
ENSBTAG00000009362	ENSBTAP00000012328	5205600	11117000	5224200	3469100	3427100	7374300
ENSBTAG00000017082	ENSBTAP00000022718	0	0	496360	104340	339500	1173300
ENSBTAG00000003564	ENSBTAP00000004635	13453000	242550000	8648500	11033000	9904700	6294800
ENSBTAG00000000678	ENSBTAP00000000901	12499000	609340	0	586870	0	0
ENSBTAG00000007360	ENSBTAP00000009681	109350	1150200	0	125570	0	0
ENSBTAG00000022635	ENSBTAP00000051130	2849000	151610000	1483700	939300	646890	1270200
ENSBTAG00000021102	ENSBTAP00000028111	182260000	9850600	146060000	235140000	152720000	136580000
ENSBTAG00000001852	ENSBTAP00000002416	501210	17898000	0	0	0	345480
ENSBTAG00000007605	ENSBTAP00000009998	47452000	687940	0	0	0	0
ENSBTAG00000031134	ENSBTAP00000041575	2791100	2294200	5620700	1661300	2997000	2646000
ENSBTAG00000016516	ENSBTAP00000021956	22464000	16364000	179450000	14990000	17711000	22144000
ENSBTAG00000000848	ENSBTAP00000001130	9899100	1434700	3963600	2735500	2672100	2196900
ENSBTAG00000014700	ENSBTAP00000019566	5221000	0	0	2317700	3443800	5493100
ENSBTAG00000018446	ENSBTAP00000024550	3451500	0	6694800	2224700	1208000	635070
ENSBTAG00000035998	ENSBTAP00000004079	89534000	507880000	69473000	80060000	73583000	76258000
ENSBTAG00000006085	ENSBTAP00000040330	13346000	4117300	26576000	5359400	12402000	5040000
ENSBTAG00000007979	ENSBTAP00000048883	31591000	193560	40116000	4764000	19585000	7968400
ENSBTAG00000002608	ENSBTAP00000003376	36674000	251440000	97489000	46785000	84106000	56402000
ENSBTAG00000017183	ENSBTAP00000022835	508500	55459000	589050	302980	0	337600
ENSBTAG00000011752	ENSBTAP00000015606	296800	6969900	77075	53063	290290	88406
ENSBTAG00000013530	ENSBTAP00000017991	30357	24706000	468590	198000	19614	113460
ENSBTAG00000021018	ENSBTAP00000027991	20809000	14389000	18673000	20910000	12620000	5910000
ENSBTAG00000015326	ENSBTAP00000020371	0	2208700	180500	75611	150510	0
ENSBTAG00000025868	ENSBTAP00000036487	122460000	339270000	127010000	144090000	118060000	106100000
ENSBTAG00000019759	ENSBTAP00000026332	5416200	0	1810000	1106300	560410	685240
ENSBTAG00000015690	ENSBTAP00000020833	0	31071000	310090	0	0	0
ENSBTAG00000010991	ENSBTAP00000014585	1716000	74536000	56318	210040	110680	1263900
ENSBTAG00000011190	ENSBTAP00000030179	334400000	4573300000	96170000	212190000	147810000	220020000
ENSBTAG00000012778	ENSBTAP00000044733	2405600	22486000	1485000	1663800	1153100	2720800
ENSBTAG00000017233	ENSBTAP00000022896	821630	321430	125790	322870	638930	1866100
ENSBTAG00000033190	ENSBTAP00000044376	1099700	149100000	42399	129040	6226.1	32610
ENSBTAG00000005597	ENSBTAP00000007345	328560	8035100	314120	160520	379930	342100
ENSBTAG00000013699	ENSBTAP00000018206	0	82320	120640	72574	0	0
ENSBTAG00000020056	ENSBTAP00000026725	542190	135230000	460810	85062	59343	116570
ENSBTAG00000016208	ENSBTAP00000021569	33153000	362770000	58530000	46029000	30601000	56517000
ENSBTAG00000017869	ENSBTAP00000023751	581520	110220000	170700	41068	12782	159920
ENSBTAG00000012756	ENSBTAP00000016954	54020000	31797000	31555000	43006000	49516000	48140000
ENSBTAG00000034656	ENSBTAP00000052821	454650	64030	0	131110	355330	29188000
ENSBTAG00000021191	ENSBTAP00000028239	633220	76377000	232960	236980	139610	438100
ENSBTAG00000002880	ENSBTAP00000053315	220910	39355000	76115	89590	36572	73580
ENSBTAG00000017028	ENSBTAP00000022642	77360	116090	151210	363820	342150	0
ENSBTAG00000011824	ENSBTAP00000015694	1649800	392910000	447170	172350	230140	906250
ENSBTAG00000026917	ENSBTAP00000038329	650810	155680000	411270	387420	45853	593420
ENSBTAG00000007343	ENSBTAP00000024902	150650	100810000	789910	0	636300	457330
ENSBTAG00000039035	ENSBTAP00000051168	823320	26161000	0	618770	301330	242350
ENSBTAG00000010658	ENSBTAP00000014086	13073000	4660800	15066000	150370000	15970000	6488300
ENSBTAG00000037815	ENSBTAP00000043065	2559900	13318	0	0	15988	0
ENSBTAG00000003505	ENSBTAP00000004560	4832500	578720000	913150	252290	899350	6616900
ENSBTAG00000002485	ENSBTAP00000003229	980080	37435000	0	0	177540	1214400
ENSBTAG00000039684	ENSBTAP00000053553	39014	61714000	0	0	0	0
ENSBTAG00000014567	ENSBTAP00000019385	193920	229260000	2594200	427750	472310	3098600
ENSBTAG00000000789	ENSBTAP00000001045	0	1757200	0	0	0	0
ENSBTAG00000001283	ENSBTAP00000001692	1377600	0	0	0	0	0
ENSBTAG00000002177	ENSBTAP00000002824	0	0	0	0	0	36766
ENSBTAG00000002203	ENSBTAP00000002852	0	0	0	108180	0	0
ENSBTAG00000002714	ENSBTAP00000003515	0	0	0	0	0	242250
ENSBTAG00000002804	ENSBTAP00000053664	0	0	0	22134	0	0
ENSBTAG00000003629	ENSBTAP00000004734	0	0	0	55455	0	0
ENSBTAG00000003894	ENSBTAP00000005083	0	932570	0	0	0	0
ENSBTAG00000004280	ENSBTAP00000005604	0	0	0	4116.5	0	0
ENSBTAG00000004409	ENSBTAP00000005782	0	0	0	39363	0	0
ENSBTAG00000004593	ENSBTAP00000006030	0	0	0	130150	0	0
ENSBTAG00000004826	ENSBTAP00000006339	0	0	623570	0	0	0
ENSBTAG00000004887	ENSBTAP00000006431	0	1310600	0	0	0	0
ENSBTAG00000004992	ENSBTAP00000006573	11028	0	0	0	0	0
ENSBTAG00000005540	ENSBTAP00000007283	0	0	0	34727	0	0
ENSBTAG00000006305	ENSBTAP00000050234	0	1653600	0	0	0	0
ENSBTAG00000006379	ENSBTAP00000008368	0	527970	0	0	0	0
ENSBTAG00000007932	ENSBTAP00000010429	0	330830	0	0	0	0
ENSBTAG00000008406	ENSBTAP00000011063	0	0	17723	0	0	0
ENSBTAG00000008480	ENSBTAP00000011166	0	0	0	0	0	1421900
ENSBTAG00000008609	ENSBTAP00000011359	0	0	0	67823	0	0
ENSBTAG00000010773	ENSBTAP00000014266	0	0	0	326270	0	0
ENSBTAG00000010801	ENSBTAP00000014308	0	0	0	34196	0	0
ENSBTAG00000010937	ENSBTAP00000014525	0	192310	0	0	0	0
ENSBTAG00000011024	ENSBTAP00000014645	0	0	0	36145	0	0
ENSBTAG00000015307	ENSBTAP00000020360	0	0	0	0	0	6454900
ENSBTAG00000015942	ENSBTAP00000021199	0	5492700	0	0	0	0
ENSBTAG00000016711	ENSBTAP00000022213	0	0	0	0	361850	0
ENSBTAG00000017350	ENSBTAP00000033710	0	1046600	0	0	0	0
ENSBTAG00000017803	ENSBTAP00000023671	18440000	0	0	0	0	0
ENSBTAG00000018201	ENSBTAP00000024227	0	203840	0	0	0	0
ENSBTAG00000018513	ENSBTAP00000024641	0	197060000	0	0	0	0
ENSBTAG00000018598	ENSBTAP00000024749	0	6994200	0	0	0	0
ENSBTAG00000018838	ENSBTAP00000025079	0	0	74553	0	0	0
ENSBTAG00000019077	ENSBTAP00000025397	519990	0	0	0	0	0
ENSBTAG00000019754	ENSBTAP00000026323	0	5353600	0	0	0	0
ENSBTAG00000019813	ENSBTAP00000026395	0	11742000	0	0	0	0
ENSBTAG00000020449	ENSBTAP00000027250	0	593310	0	0	0	0
ENSBTAG00000021202	ENSBTAP00000028254	8299.9	0	0	0	0	0
ENSBTAG00000021576	ENSBTAP00000028746	0	9083900	0	0	0	0
ENSBTAG00000027506	ENSBTAP00000039319	0	0	0	0	52191	0
ENSBTAG00000034255	ENSBTAP00000034522	0	0	0	0	0	102480
ENSBTAG00000001292	ENSBTAP00000001704	0	0	0	0	53296	0
ENSBTAG00000005108	ENSBTAP00000006736	0	816370	0	0	0	0
ENSBTAG00000010125	ENSBTAP00000012497	0	53884	0	0	0	0
ENSBTAG00000010426	ENSBTAP00000013758	0	0	0	0	30344	0
ENSBTAG00000011893	ENSBTAP00000023026	0	0	0	0	0	24901
ENSBTAG00000017021	ENSBTAP00000049149	2992700	0	0	0	0	0
ENSBTAG00000016088	ENSBTAP00000044295	0	5201800	0	0	0	0
ENSBTAG00000003492	ENSBTAP00000004538	26547	0	0	0	0	0
ENSBTAG00000018933	ENSBTAP00000025196	0	0	0	11114	0	0
ENSBTAG00000037677	ENSBTAP00000048113	0	21076000	0	0	0	0
ENSBTAG00000002278	ENSBTAP00000002944	0	204040000	281220	361580	0	88114
ENSBTAG00000009646	ENSBTAP00000048297	14163000	15405000	15277000	6673700	18961000	7057100
ENSBTAG00000011207	ENSBTAP00000014883	297180	474550000	31258	57190	445280	254620
ENSBTAG00000005353	ENSBTAP00000007041	5181800	2173600000	7574100	720940	744370	20759000
ENSBTAG00000011847	ENSBTAP00000034926	619500	30627000	0	259920	449150	272640
ENSBTAG00000006187	ENSBTAP00000008130	51859	5390300	20962	69323	22580	31425
ENSBTAG00000002391	ENSBTAP00000003094	0	43727000	0	0	12456	113380
ENSBTAG00000006354	ENSBTAP00000008335	41369	101510000	0	45207	0	330100
ENSBTAG00000005373	ENSBTAP00000007068	48893	16682000	144440	68918	76902	196040
ENSBTAG00000000720	ENSBTAP00000000962	11553000	22064	18115000	101210000	10790000	9712200
ENSBTAG00000010153	ENSBTAP00000042843	3473400	9010400	2059400	2110200	2911000	3115100
ENSBTAG00000010957	ENSBTAP00000047621	51276	1277100	15404	63532	0	39234
ENSBTAG00000013162	ENSBTAP00000017497	150120000	13567000000	100800000	154790000	128620000	142370000
ENSBTAG00000013390	ENSBTAP00000017816	2802200	549330	1617300	3141000	2251500	1835100
ENSBTAG00000030190	ENSBTAP00000018479	11773000	2311900000	3277500	6695500	10884000	15679000
ENSBTAG00000013406	ENSBTAP00000017835	1118900	817090000	0	3714100	0	2234900
ENSBTAG00000014628	ENSBTAP00000048569	661020	143970	229850	101900	175200	261620
ENSBTAG00000016061	ENSBTAP00000021373	0	3641700	0	0	0	24735
ENSBTAG00000007043	ENSBTAP00000009264	5163000	308630000	3255000	3051600	1902800	9815500
ENSBTAG00000027991	ENSBTAP00000040146	122820	6380200	29694	0	86870	193730
ENSBTAG00000026986	ENSBTAP00000053669	812900	571880000	3658900	3305300	8291600	0
ENSBTAG00000008248	ENSBTAP00000010858	0	2063600	19567	0	47757	0
ENSBTAG00000022520	ENSBTAP00000011616	0	159400000	0	0	0	1754400
ENSBTAG00000001288	ENSBTAP00000001698	0	19808000	106150	59984	87776	247170
ENSBTAG00000017894	ENSBTAP00000023783	672290	0	846550	854290	648500	802210
ENSBTAG00000001517	ENSBTAP00000001988	377360000	17524000	493300000	336680000	407760000	655090000
ENSBTAG00000020518	ENSBTAP00000027339	5666500	62228000	15603000	10541000	4761600	15746000
ENSBTAG00000020757	ENSBTAP00000027662	37327000	14460000	30574000	38195000	28006000	38693000
ENSBTAG00000007196	ENSBTAP00000009469	20328000	2266000000	20958000	21820000	30581000	44342000
ENSBTAG00000014262	ENSBTAP00000045408	5932300	1448600	11692000	1320700	3432700	5012800
ENSBTAG00000020938	ENSBTAP00000027889	1953600	442730	4961800	3900900	4424800	3112500
ENSBTAG00000009839	ENSBTAP00000012969	743360	458000	944520	406050	703390	549360
ENSBTAG00000009822	ENSBTAP00000012949	441560	57669	569240	561760	591650	400750
ENSBTAG00000000990	ENSBTAP00000001309	21119000	4954000	8682100	6942400	7191100	6201600
ENSBTAG00000008103	ENSBTAP00000010661	2164300	120790000	14113000	11002000	3905100	10971000
ENSBTAG00000007041	ENSBTAP00000009261	611560	84907000	143450	534210	390840	1837200
ENSBTAG00000006838	ENSBTAP00000008987	10628000	0	354470	0	330610	398170
ENSBTAG00000038409	ENSBTAP00000003926	57636	66712	126280	110420	332140	61128
ENSBTAG00000005773	ENSBTAP00000007589	54934	3614000	172100	134690	126840	150640
ENSBTAG00000003100	ENSBTAP00000004034	0	11874000	40591	63529	128610	119840
ENSBTAG00000001271	ENSBTAP00000049470	1132300	56857000	942830	1545000	1188300	1588600
ENSBTAG00000004240	ENSBTAP00000005553	4048500	347600000	0	1927600	1852100	9686600
ENSBTAG00000020983	ENSBTAP00000027944	100120	13894000	110780	0	104000	510950
ENSBTAG00000009513	ENSBTAP00000012519	280130	77516000	412730	1039400	743990	1005700
ENSBTAG00000011473	ENSBTAP00000015248	2768300	279030000	1109500	509090	2747800	8932900
ENSBTAG00000015112	ENSBTAP00000020108	863730	98370	641360	0	391690	433300
ENSBTAG00000016420	ENSBTAP00000021838	34418000	12803000	3607300	4256300	12492000	6401900
ENSBTAG00000010082	ENSBTAP00000013292	0	9248100	207500	215040	75103	244120
ENSBTAG00000018373	ENSBTAP00000024448	242660	65435000	186180	77457	152690	2109300
ENSBTAG00000004590	ENSBTAP00000006026	1889900	12146000	0	1531700	1401100	0
ENSBTAG00000007273	ENSBTAP00000009564	22051000	923780000	10166000	11868000	9224800	51128000
ENSBTAG00000015426	ENSBTAP00000020501	470040	5856700	1355800	1679300	938900	0
ENSBTAG00000025441	ENSBTAP00000017500	52657000	278910000	42352000	50708000	46614000	51594000
ENSBTAG00000016149	ENSBTAP00000021495	124420	2527500	0	107470	0	150440
ENSBTAG00000044020	ENSBTAP00000053807	28627	16311000	0	490220	68631	0
ENSBTAG00000035230	ENSBTAP00000046577	1541000	0	2371200	1092000	604600	0
ENSBTAG00000019269	ENSBTAP00000025663	5537600	1297100000	14401000	9700000	13905000	47609000
ENSBTAG00000011802	ENSBTAP00000015668	2172500	962750000	1756100	212920	1218100	35471000
ENSBTAG00000008631	ENSBTAP00000011382	0	1275100	0	0	41366	0
ENSBTAG00000021204	ENSBTAP00000028256	0	38417000	1414900	613290	767430	2010200
ENSBTAG00000019851	ENSBTAP00000026449	18291000	14456000	22456000	16791000	21242000	31144000
ENSBTAG00000012586	ENSBTAP00000016708	333960000	88148000	330880000	322970000	287490000	395230000
ENSBTAG00000018732	ENSBTAP00000024934	0	235630	141770	0	84546	79610
ENSBTAG00000019096	ENSBTAP00000025422	34888000	8903900	40208000	44328000	42409000	28648000
ENSBTAG00000000905	ENSBTAP00000001199	45931000	16426000	2045000	17519000	2039200	5217600
ENSBTAG00000013718	ENSBTAP00000033386	310130	82806000	663630	132490	364820	4166800
ENSBTAG00000021506	ENSBTAP00000028661	215600	458450	2419900	179540	326750	553750
ENSBTAG00000007367	ENSBTAP00000009687	2218900	697630	2768200	2746400	2969800	1956900
ENSBTAG00000022160	ENSBTAP00000029889	26557	40703	25473	2185800	0	0
ENSBTAG00000005517	ENSBTAP00000007254	83282	25331	164110	38401	68135	48212
ENSBTAG00000000375	ENSBTAP00000000486	5625100	196910	348680	444770	309380	309920
ENSBTAG00000012253	ENSBTAP00000016254	179530	1488800	0	0	0	296980
ENSBTAG00000014653	ENSBTAP00000019510	20941	0	638290	488140	520790	284810
ENSBTAG00000044001	ENSBTAP00000053242	1058200	33714000	1769000	1637400	1388400	2716000
ENSBTAG00000009915	ENSBTAP00000040766	164720	3262000	953110	2704000	2090600	2290100
ENSBTAG00000039178	ENSBTAP00000005452	21993000	0	147380	0	1252600	0
ENSBTAG00000010492	ENSBTAP00000013862	5047800	12892000	2770400	2228400	3419000	5815500
ENSBTAG00000007397	ENSBTAP00000009723	10616000	22923000	4033800	9401700	5204800	6803600
ENSBTAG00000011324	ENSBTAP00000015049	6093700	63049000	2445300	3527300	3471800	8522500
ENSBTAG00000031160	ENSBTAP00000041616	15981000	1323100000	11224000	19496000	13201000	75277000
ENSBTAG00000012409	ENSBTAP00000016499	3717700	211070000	4298600	2141200	2714800	17823000
ENSBTAG00000015155	ENSBTAP00000036401	2911800	243950	1035500	1780300	2391800	2330900
ENSBTAG00000019782	ENSBTAP00000026358	95950000	311720000	153500000	130200000	135110000	111790000
ENSBTAG00000039025	ENSBTAP00000038492	0	1452400	0	0	0	77521
ENSBTAG00000012678	ENSBTAP00000016841	2704200	5730200	21989	0	120160000	1329700
ENSBTAG00000004315	ENSBTAP00000005656	17834000	4186600	19066000	12988000	17021000	33144000
ENSBTAG00000009500	ENSBTAP00000012501	206560	0	94195	334800	316930	0
ENSBTAG00000030305	ENSBTAP00000022848	4243900	2174400	8005700	2057900	3916700	3376700
ENSBTAG00000016472	ENSBTAP00000042488	0	8679400	0	0	0	501690
ENSBTAG00000013103	ENSBTAP00000017420	101060000	6361400000	27825000	21572000	62979000	475010000
ENSBTAG00000017121	ENSBTAP00000022763	117890000	5310200000	150300000	26017000	100780000	565930000
ENSBTAG00000017834	ENSBTAP00000023709	43230000	461510000	112960	12300000	12502000	62714000
ENSBTAG00000010322	ENSBTAP00000013636	26727000	9692100	32355000	30384000	31091000	26827000
ENSBTAG00000008881	ENSBTAP00000040759	25799000	21173000	0	662680	3813800	16445000
ENSBTAG00000001654	ENSBTAP00000002168	91429	1546200	110050	172010	102900	124480
ENSBTAG00000019147	ENSBTAP00000025484	20844000	2011600	0	0	24251000	30462000
ENSBTAG00000010534	ENSBTAP00000013929	0	824020	0	0	0	57492
ENSBTAG00000004371	ENSBTAP00000005730	86773000	44894000	77043000	41729000	55480000	69723000
ENSBTAG00000022902	ENSBTAP00000050222	22118000	1022000	8935500	0	7763400	6072900
ENSBTAG00000017482	ENSBTAP00000023241	3722200	2989500	3446000	12613000	1407200	5253500
ENSBTAG00000019512	ENSBTAP00000025996	15151000	5611500	13774000	27958000	9332400	14638000
ENSBTAG00000006533	ENSBTAP00000008580	360400	398990	6270300	4620300	4646000	3322700
ENSBTAG00000014272	ENSBTAP00000018963	3859600	1527900	0	1129400	0	1006800
ENSBTAG00000017574	ENSBTAP00000023373	14763000	20774000	14598000	19442000	15320000	24784000
ENSBTAG00000019412	ENSBTAP00000025864	241460	0	438960	77657	5248.9	210550
ENSBTAG00000027020	ENSBTAP00000038495	0	25720000	0	0	0	2044700
ENSBTAG00000006429	ENSBTAP00000008431	123820000	106700000	96744000	111020000	102540000	80839000
ENSBTAG00000020922	ENSBTAP00000027868	300730	0	466530	136160	217950	0
ENSBTAG00000012739	ENSBTAP00000013734	41918000	12781000	42306000	40134000	39949000	43978000
ENSBTAG00000000215	ENSBTAP00000000259	23841000	67096000	26383000	29097000	22371000	27044000
ENSBTAG00000000575	ENSBTAP00000000752	38591	10868000	249040	234240	903340	197710
ENSBTAG00000000700	ENSBTAP00000000935	885540	15602000	352280	630500	1573500	918520
ENSBTAG00000016024	ENSBTAP00000021328	81748000	210720000	106920000	30872000	95069000	136400000
ENSBTAG00000008091	ENSBTAP00000010644	1169000	33950000	777610	2683500	656490	2386700
ENSBTAG00000015398	ENSBTAP00000038633	3065300	112130	2029700	1071200	89038	1433600
ENSBTAG00000016168	ENSBTAP00000021524	1011300	23238	1867000	2513600	1452700	891730
ENSBTAG00000006543	ENSBTAP00000023384	3824900	765840	7188600	8891600	8019200	2382600
ENSBTAG00000016846	ENSBTAP00000022411	23339000	20622000	44369000	12258000	27692000	24278000
ENSBTAG00000019822	ENSBTAP00000026407	0	12398000	0	468590	0	665160
ENSBTAG00000000786	ENSBTAP00000039940	159430	913970	102370	0	321170	98080
ENSBTAG00000010012	ENSBTAP00000036691	16588000	434330	26292000	22146000	18702000	23268000
ENSBTAG00000005119	ENSBTAP00000006754	1365000	593140	2461900	2635600	1971500	1524400
ENSBTAG00000018065	ENSBTAP00000024051	155510	693620	1302500	1299700	1290300	638510
ENSBTAG00000037377	ENSBTAP00000024782	1939800	48538000	616730	1925100	0	6176000
ENSBTAG00000014707	ENSBTAP00000019573	5858900	50403	4222300	570660	3417900	854120
ENSBTAG00000016751	ENSBTAP00000022276	4263900	282110	2717800	1965900	836150	1202500
ENSBTAG00000018278	ENSBTAP00000024326	32765000	13527000	41413000	24265000	45571000	48088000
ENSBTAG00000039374	ENSBTAP00000053578	15565000	4084300	13819000	14722000	17186000	12011000
ENSBTAG00000019214	ENSBTAP00000025580	0	0	1331200	1857500	1392900	0
ENSBTAG00000000974	ENSBTAP00000001290	2008900	151800	690200	1025900	944290	3839700
ENSBTAG00000016267	ENSBTAP00000021638	0	3072300	0	185340	90108	42115
ENSBTAG00000017531	ENSBTAP00000023309	263480	0	0	289880	345800	0
ENSBTAG00000014204	ENSBTAP00000018877	0	0	482390	13983	29570	6584
ENSBTAG00000007867	ENSBTAP00000010351	0	6731100	42285	475300	145590	171400
ENSBTAG00000011899	ENSBTAP00000015787	474970	0	314860	1513500	327850	150080
ENSBTAG00000016415	ENSBTAP00000021833	0	8236500	1803800	1943500	597790	728530
ENSBTAG00000006422	ENSBTAP00000008424	20484000	13059000	1858000	6052200	8365300	6433600
ENSBTAG00000010204	ENSBTAP00000013464	1397700	10394000	4330500	3168900	3686100	2103000
ENSBTAG00000018972	ENSBTAP00000025254	176400	936530	3006200	562020	3645500	3366700
ENSBTAG00000013912	ENSBTAP00000018473	1611800	735980	1225200	1536000	1627400	1175600
ENSBTAG00000007163	ENSBTAP00000009435	0	0	586320	0	28509	38875
ENSBTAG00000031509	ENSBTAP00000042131	0	0	98997	69617	101130	30885
ENSBTAG00000014697	ENSBTAP00000019562	0	405980	1693400	637030	0	0
ENSBTAG00000020116	ENSBTAP00000011795	745870	547340	3549700	1310800	88455	718140
ENSBTAG00000021961	ENSBTAP00000029280	360230	2171900	336430	532250	321970	406440
ENSBTAG00000011704	ENSBTAP00000050006	21852000	1979400	0	0	0	4973600
ENSBTAG00000003548	ENSBTAP00000004615	32474000	147550000	18775000	17622000	21471000	49400000
ENSBTAG00000024240	ENSBTAP00000033383	43739	716630	78880	231100	0	0
ENSBTAG00000014032	ENSBTAP00000018645	530730	185750	1642800	1165600	1697900	826730
ENSBTAG00000009826	ENSBTAP00000012955	50317000	2194600	1364400	2728400	3514600	5255000
ENSBTAG00000015147	ENSBTAP00000020150	6132800	6054400	12195000	5434200	9339700	31421000
ENSBTAG00000017831	ENSBTAP00000039591	6507200	5026500	17009000	12271000	12727000	13436000
ENSBTAG00000006616	ENSBTAP00000008678	353430	46093000	0	873240	5368400	0
ENSBTAG00000015978	ENSBTAP00000021256	57114000	50035000	104510000	48954000	65109000	51020000
ENSBTAG00000006075	ENSBTAP00000007982	5226900	6021000	9423300	6631900	5060500	5395000
ENSBTAG00000020998	ENSBTAP00000027964	20215000	5816700	14896000	16919000	13590000	24004000
ENSBTAG00000015917	ENSBTAP00000021166	7042700	1675100	467640	2599600	953000	0
ENSBTAG00000010799	ENSBTAP00000014304	205850000	621030000	119180000	101310000	218830000	211140000
ENSBTAG00000006039	ENSBTAP00000007933	35089000	27230000	47524000	60152000	40970000	34114000
ENSBTAG00000016894	ENSBTAP00000022470	0	184520	0	11317	0	13312
ENSBTAG00000006702	ENSBTAP00000008809	0	0	1252400	120950	929010	1950700
ENSBTAG00000011770	ENSBTAP00000015635	8650900	0	12274000	20705000	5951300	9222700
ENSBTAG00000008743	ENSBTAP00000011521	14905000	30983000	11022000	245020000	8240800	8353900
ENSBTAG00000038842	ENSBTAP00000050599	0	441500	0	0	0	58035
ENSBTAG00000008935	ENSBTAP00000011762	527300	84996	4349100	28146	43759	1242100
ENSBTAG00000018186	ENSBTAP00000024203	186240	10983000	2419200	1941100	1413700	1741000
ENSBTAG00000011736	ENSBTAP00000015586	7811900	969000	25085000	28704000	19659000	9071000
ENSBTAG00000006644	ENSBTAP00000008726	237200	519190	2196500	287030	681340	380470
ENSBTAG00000007399	ENSBTAP00000046293	19218000	7734600	16632000	19145000	13733000	21396000
ENSBTAG00000007872	ENSBTAP00000036576	68549	960650	81982	27441	199550	114560
ENSBTAG00000013624	ENSBTAP00000018110	335400	0	10869000	1387100	0	600200
ENSBTAG00000018382	ENSBTAP00000024458	1041800	25364000	814580	3705200	1898800	587780
ENSBTAG00000017380	ENSBTAP00000023111	1448700	0	3494500	1001100	830910	480830
ENSBTAG00000006049	ENSBTAP00000007948	1197400	550300	2572900	742050	1254900	736720
ENSBTAG00000039456	ENSBTAP00000051846	58739000	4237000	24700000	0	29685000	11749000
ENSBTAG00000004557	ENSBTAP00000005986	1518400	437170	691120	507610	5417600	848180
ENSBTAG00000003390	ENSBTAP00000004398	409740	675530	1578600	986520	202020	388850
ENSBTAG00000012537	ENSBTAP00000016642	1673800	0	771020	360550	304020	533300
ENSBTAG00000004672	ENSBTAP00000006129	1028000	2771300	2779900	621100	2345800	1665000
ENSBTAG00000005620	ENSBTAP00000003962	478160000	45017000	138330000	80434000	111100000	134640000
ENSBTAG00000020940	ENSBTAP00000027893	16304000	14797000	19001000	737770	15817000	18998000
ENSBTAG00000006065	ENSBTAP00000007967	8154500	725210	12897000	13432000	9551000	8499300
ENSBTAG00000001523	ENSBTAP00000001995	1765100	91976	2182100	2832200	3149200	627120
ENSBTAG00000001601	ENSBTAP00000044619	420570000	227390000	278660000	375550000	297610000	427390000
ENSBTAG00000011104	ENSBTAP00000036007	0	578460	13203000	620790	935420	1417900
ENSBTAG00000006434	ENSBTAP00000008434	2618300	14275000	1675700	2434400	1177600	4527900
ENSBTAG00000021651	ENSBTAP00000028853	27505000	12776000	15064000	14819000	12191000	16470000
ENSBTAG00000017907	ENSBTAP00000023803	567910	341920	718160	315050	566800	417570
ENSBTAG00000015089	ENSBTAP00000020080	189170000	985180000	168080000	260410000	184910000	223200000
ENSBTAG00000011934	ENSBTAP00000015834	19595000	151420	21079000	34379000	17177000	12802000
ENSBTAG00000007079	ENSBTAP00000009308	7154800	19652000	3625900	8521400	6269700	2833800
ENSBTAG00000007893	ENSBTAP00000010381	977570	0	832600	791490	998660	797820
ENSBTAG00000036172	ENSBTAP00000030229	761320	0	119750	296390	3118400	0
ENSBTAG00000001265	ENSBTAP00000001667	0	1989700	0	0	0	330290
ENSBTAG00000017122	ENSBTAP00000022744	67210000	218890000	61120000	87460000	64351000	66861000
ENSBTAG00000001182	ENSBTAP00000001568	8923700	62640000	8899200	10376000	8136000	17273000
ENSBTAG00000005469	ENSBTAP00000007194	2469600	1457400	1713000	1706500	1656300	1515500
ENSBTAG00000001844	ENSBTAP00000002408	157790	205030	352600	0	0	375170
ENSBTAG00000014614	ENSBTAP00000036954	823710000	15173000000	840270000	1466400000	1054200000	2502900000
ENSBTAG00000005793	ENSBTAP00000007616	1375000	4527400	1743800	605020	2057400	2232700
ENSBTAG00000015145	ENSBTAP00000020148	13867000	8142000	14031000	8290900	17163000	20887000
ENSBTAG00000004860	ENSBTAP00000041626	1256400	0	619180	524270	2344700	684170
ENSBTAG00000012341	ENSBTAP00000050939	2886900	583320	873160	429110	20696000	0
ENSBTAG00000008866	ENSBTAP00000011675	0	0	96888000	0	122270000	94690000
ENSBTAG00000009389	ENSBTAP00000012357	48872000	21992000	81416000	45540000	33892000	29363000
ENSBTAG00000013779	ENSBTAP00000018304	0	2635500	0	0	0	469560
ENSBTAG00000030979	ENSBTAP00000041398	66593000	70733000	21918000	69017000	56553000	73530000
ENSBTAG00000003757	ENSBTAP00000004890	8752700	5537700	15572000	9452100	6584100	6239300
ENSBTAG00000012975	ENSBTAP00000017251	230230000	74998000	113370000	175280000	149800000	215860000
ENSBTAG00000019714	ENSBTAP00000026274	2144600	1763300	3411800	2874200	3068500	2622400
ENSBTAG00000007712	ENSBTAP00000010141	0	1598700	1639900	643170	3535000	1508800
ENSBTAG00000009641	ENSBTAP00000012704	5485700	3332200	6092500	4920600	3427300	4284300
ENSBTAG00000006027	ENSBTAP00000007921	15646000	8295000	10564000	10666000	10444000	7648400
ENSBTAG00000023907	ENSBTAP00000034542	23278000	36067000	15866000	47897000	33122000	18900000
ENSBTAG00000002816	ENSBTAP00000003645	24876	0	9065.2	0	13408	0
ENSBTAG00000017426	ENSBTAP00000023165	618080	323130	19948000	17258000	22666000	2295100
ENSBTAG00000002528	ENSBTAP00000053182	9394900	739400	9728700	2163300	4357100	5859600
ENSBTAG00000002715	ENSBTAP00000003519	157780	677480	780880	494340	395850	230220
ENSBTAG00000005250	ENSBTAP00000006911	0	20242000	35878	3572900	95620	305980
ENSBTAG00000008990	ENSBTAP00000011834	3454700	298670	1046500	867860	1250400	338550
ENSBTAG00000023730	ENSBTAP00000000568	216880	9290000	659740	1566000	986090	589940
ENSBTAG00000015831	ENSBTAP00000021033	50064000	2043500	11569000	7469200	12984000	8358100
ENSBTAG00000017265	ENSBTAP00000022946	3694600	214960	2499100	697520	2115300	1005800
ENSBTAG00000033954	ENSBTAP00000050581	311510	0	0	63845	0	0
ENSBTAG00000002791	ENSBTAP00000003616	1454600	345720	1601300	1128200	802610	436380
ENSBTAG00000010193	ENSBTAP00000013451	26323000	8022900	25307000	21476000	22528000	31208000
ENSBTAG00000018137	ENSBTAP00000006167	1126600	106980000	449160	297000	19730000	5107300
ENSBTAG00000015240	ENSBTAP00000020277	259260	105680	1228800	1941700	929100	166650
ENSBTAG00000013218	ENSBTAP00000017590	511930	0	2977400	4956100	1036400	1149200
ENSBTAG00000000286	ENSBTAP00000000358	47015	680620	86495	63286	183960	86353
ENSBTAG00000005455	ENSBTAP00000007177	336740	125930	977640	426820	300630	76424
ENSBTAG00000001027	ENSBTAP00000039506	126550000	143020000	65573000	57936000	81107000	125220000
ENSBTAG00000012044	ENSBTAP00000044536	44074000	1914900	18226000	3040800	14552000	16705000
ENSBTAG00000030506	ENSBTAP00000019401	9551900	4886700	2245100	6647000	2694600	1144300
ENSBTAG00000016211	ENSBTAP00000043333	9870.4	0	4498.1	63456	0	0
ENSBTAG00000004554	ENSBTAP00000005983	27892000	23902000	26728000	37847000	7573800	11006000
ENSBTAG00000006837	ENSBTAP00000008985	0	0	52988	242330	0	0
ENSBTAG00000000677	ENSBTAP00000000893	7378900	5762000	8466600	7955100	6098300	4784300
ENSBTAG00000014964	ENSBTAP00000019921	111580	694260	2152800	889660	473750	116100
ENSBTAG00000003408	ENSBTAP00000031493	146410	37759000	1103000	4018800	1121800	5439400
ENSBTAG00000008967	ENSBTAP00000011803	58977000	13645000	43820000	32015000	29415000	24187000
ENSBTAG00000000341	ENSBTAP00000035516	525550	2422800	805070	1021000	303450	981480
ENSBTAG00000018897	ENSBTAP00000025152	5295200	0	7387500	587070	4511300	1934400
ENSBTAG00000019854	ENSBTAP00000045734	298240	154430	3797600	2217100	2367200	2380100
ENSBTAG00000013423	ENSBTAP00000017860	5779300	0	4644500	4280600	221190	1006400
ENSBTAG00000011699	ENSBTAP00000036036	3089300	1524300	6504900	1098400	3794400	2442900
ENSBTAG00000015077	ENSBTAP00000042872	1001600	0	0	26918	140530	71372
ENSBTAG00000006756	ENSBTAP00000008889	39095000	18280000	26813000	19351000	21666000	28190000
ENSBTAG00000018026	ENSBTAP00000023996	649990	308140	0	304800	0	2470100
ENSBTAG00000018108	ENSBTAP00000024101	0	626850	1415100	1539100	615700	998270
ENSBTAG00000015944	ENSBTAP00000021203	375380	130870	1850900	630510	485220	4384900
ENSBTAG00000015839	ENSBTAP00000021049	5216500	5168000	1002400	4724800	6307500	3900600
ENSBTAG00000016881	ENSBTAP00000022456	0	1408700	178130	197870	91470	291320
ENSBTAG00000016007	ENSBTAP00000021304	236980	50411000	502660	4772900	3312200	5550100
ENSBTAG00000011613	ENSBTAP00000031879	0	1123400	91533	201100	0	193280
ENSBTAG00000010428	ENSBTAP00000037402	67788	0	339320	525690	293830	0
ENSBTAG00000012330	ENSBTAP00000016359	0	138360	0	0	0	591510
ENSBTAG00000021688	ENSBTAP00000028902	36519000	2628000	44924000	47129000	40721000	27779000
ENSBTAG00000019419	ENSBTAP00000025870	1987700	1398900	3719100	2166300	1700500	1640000
ENSBTAG00000006969	ENSBTAP00000009158	249340000	187260000	136850000	266820000	186300000	210420000
ENSBTAG00000020463	ENSBTAP00000048084	4910400	1419500	7951800	1975200	4594200	3173700
ENSBTAG00000008683	ENSBTAP00000047729	32456000	10336000	27025000	45212000	22622000	24027000
ENSBTAG00000011395	ENSBTAP00000037777	611240	622680	1509000	565800	997050	410720
ENSBTAG00000014927	ENSBTAP00000019872	1608100	533780	14700	574390	20925	452970
ENSBTAG00000002835	ENSBTAP00000003668	0	0	362280	247630	201690	184230
ENSBTAG00000014423	ENSBTAP00000019184	53852000	3236100	19006000	10318000	16449000	15915000
ENSBTAG00000022733	ENSBTAP00000050177	219900	0	403760	0	289680	0
ENSBTAG00000011811	ENSBTAP00000015682	441670	432840	400250	331670	475340	717010
ENSBTAG00000017147	ENSBTAP00000022789	0	1139000	6690900	1285400	465230	1491100
ENSBTAG00000003499	ENSBTAP00000004547	2911400	1247700	2837400	2402100	2246400	4111400
ENSBTAG00000019718	ENSBTAP00000026278	3796700	65071	2595900	1334300	1951500	635500
ENSBTAG00000021288	ENSBTAP00000028364	3663700	3247600	2557600	4650400	1521100	474610
ENSBTAG00000016578	ENSBTAP00000022054	23360000	20075000	13033000	12489000	21689000	13008000
ENSBTAG00000006096	ENSBTAP00000008011	9175200	2077000	17623000	4442900	5821200	8507200
ENSBTAG00000000522	ENSBTAP00000000673	42404000	343770000	12688000	103830000	26417000	33510000
ENSBTAG00000021945	ENSBTAP00000048694	17796000	21856000	34242000	43694000	29388000	19388000
ENSBTAG00000009615	ENSBTAP00000012655	630770000	547510000	546650000	352360000	490750000	673540000
ENSBTAG00000008147	ENSBTAP00000010714	2160900	0	1475200	505660	830670	907610
ENSBTAG00000012062	ENSBTAP00000015996	143790000	68512000	75911000	84829000	56563000	91039000
ENSBTAG00000008445	ENSBTAP00000052827	2429300	3292700	4296200	6659300	1989800	4443800
ENSBTAG00000015434	ENSBTAP00000020512	196940000	133130000	93023000	104220000	142610000	107360000
ENSBTAG00000021964	ENSBTAP00000043215	21171	0	1216600	295110	39147	38095
ENSBTAG00000008853	ENSBTAP00000011658	26570000	10089000	39493000	18321000	19200000	20671000
ENSBTAG00000021483	ENSBTAP00000028637	107570	11254000	93245	0	3044700	333550
ENSBTAG00000007454	ENSBTAP00000009803	13100000	0	36690000	2212000	5563600	17467000
ENSBTAG00000018153	ENSBTAP00000024159	1099800	582570	1587800	1864500	1489300	806010
ENSBTAG00000013727	ENSBTAP00000018248	947390	0	642110	573080	300020	53203
ENSBTAG00000015182	ENSBTAP00000020202	8330200	228370	10749000	3783000	4184500	4668800
ENSBTAG00000019603	ENSBTAP00000026118	237130000	121180000	113150000	199770000	141090000	230590000
ENSBTAG00000003017	ENSBTAP00000049933	0	143930	0	0	40094	0
ENSBTAG00000020709	ENSBTAP00000019513	0	262900	197620	102490	112220	80204
ENSBTAG00000000497	ENSBTAP00000000630	329500000	31297000	509820000	167790000	220890000	191090000
ENSBTAG00000002191	ENSBTAP00000002844	0	0	35721	125900	0	0
ENSBTAG00000012317	ENSBTAP00000016346	1275700	0	0	522470	1182600	554460
ENSBTAG00000016764	ENSBTAP00000022299	54789000	57165000	94311000	106700000	68018000	68831000
ENSBTAG00000031567	ENSBTAP00000042212	518800	19550	317010	408830	478770	287190
ENSBTAG00000017733	ENSBTAP00000023581	34797000	119990000	35466000	48997000	36553000	46381000
ENSBTAG00000018812	ENSBTAP00000025042	0	564580	7903600	3389600	5055700	5346000
ENSBTAG00000001398	ENSBTAP00000001838	8528500	4885800	22367000	8680700	9413100	6744000
ENSBTAG00000016858	ENSBTAP00000022422	38307000	2491900	25483000	8267100	25364000	8537100
ENSBTAG00000015139	ENSBTAP00000020050	293620	69622	3810700	1291600	305330	0
ENSBTAG00000001444	ENSBTAP00000001893	0	473450	0	80668	0	70946
ENSBTAG00000015388	ENSBTAP00000020452	64376000	1617200	15041000	11821000	22397000	7425200
ENSBTAG00000009446	ENSBTAP00000012432	4666900	0	713730	814780	1535600	0
ENSBTAG00000007976	ENSBTAP00000030039	0	111990	942190	191040	222370	39308
ENSBTAG00000000696	ENSBTAP00000000927	2799000	25842000	4989000	3157100	4570100	10613000
ENSBTAG00000015527	ENSBTAP00000020634	1645400	40463	1072000	1276700	1149400	1267000
ENSBTAG00000004109	ENSBTAP00000045451	1393500	1419900	1962300	864450	1784900	1477400
ENSBTAG00000009470	ENSBTAP00000048950	4276400	6854900	3558300	4431600	6456000	6135700
ENSBTAG00000005075	ENSBTAP00000006689	132520	0	755060	153390	252940	0
ENSBTAG00000018970	ENSBTAP00000025250	1285900	0	785190	611980	422500	274420
ENSBTAG00000017779	ENSBTAP00000023642	16627000	29020000	55976000	27417000	38463000	6788500
ENSBTAG00000018160	ENSBTAP00000024169	964980	0	14656000	28220000	5643100	656840
ENSBTAG00000008709	ENSBTAP00000011476	35087	94968	45949	11395	88623	15683
ENSBTAG00000010378	ENSBTAP00000013699	201650	769910	0	226240	165710	129660
ENSBTAG00000015677	ENSBTAP00000020818	18299000	5795300	6427700	8780400	6502800	7279000
ENSBTAG00000021976	ENSBTAP00000029301	13942000	1495900	29299000	25395000	15185000	20699000
ENSBTAG00000013235	ENSBTAP00000037841	537830	7277600	672520	366970	667950	2909600
ENSBTAG00000017246	ENSBTAP00000022919	150030000	246530000	105880000	153390000	183830000	269110000
ENSBTAG00000040006	ENSBTAP00000049550	12484000	18223000	12012000	18291000	12145000	17639000
ENSBTAG00000018283	ENSBTAP00000024335	6942400	1223500	11110000	10287000	8897200	6076100
ENSBTAG00000020050	ENSBTAP00000026715	511190	0	0	0	1559500	0
ENSBTAG00000012961	ENSBTAP00000017229	312460	208950	816270	360310	227960	1746400
ENSBTAG00000020782	ENSBTAP00000027695	1272100	291090	1543800	734020	1001700	610240
ENSBTAG00000015874	ENSBTAP00000021099	317930	20829	145670	202360	141480	339980
ENSBTAG00000013726	ENSBTAP00000018242	2879000	854710	728570	2314100	1498700	2058100
ENSBTAG00000022242	ENSBTAP00000026834	2318300	708970	3471900	3714300	2413300	2157300
ENSBTAG00000002377	ENSBTAP00000003072	3432300	2365000	9661600	2250900	5489700	2993900
ENSBTAG00000002579	ENSBTAP00000003340	2915200	2548500	108590	2387900	386280	749950
ENSBTAG00000013526	ENSBTAP00000017986	4358400	1754700	5823400	4234000	1488100	3464000
ENSBTAG00000003072	ENSBTAP00000003999	3271400	1213300	534300	512140	220560	2301400
ENSBTAG00000008915	ENSBTAP00000011734	4955600	500420	4412400	2254600	2587600	2366500
ENSBTAG00000001635	ENSBTAP00000002142	792100	2490500	5933800	430950	3029100	2531200
ENSBTAG00000005355	ENSBTAP00000007039	0	1113100	133240	195490	170340	218100
ENSBTAG00000030648	ENSBTAP00000040892	0	3517100	0	300410	572550	428960
ENSBTAG00000015474	ENSBTAP00000020564	736690	0	1147800	1117300	508420	980890
ENSBTAG00000012125	ENSBTAP00000016093	2249500	26854000	2586800	66109000	3855000	3738100
ENSBTAG00000003667	ENSBTAP00000053521	227980	3684300	100770	42469	309460	1331700
ENSBTAG00000034918	ENSBTAP00000048821	0	0	127110	0	102690	134950
ENSBTAG00000043556	ENSBTAP00000053151	9576300	9333000	27874000	23073000	21169000	14972000
ENSBTAG00000013825	ENSBTAP00000018370	1199000	632800	304950	381610	715730	515980
ENSBTAG00000018425	ENSBTAP00000024515	2576700	1071600	2394800	2009600	5332000	1223800
ENSBTAG00000009786	ENSBTAP00000046671	133320000	1026900	130920000	145230000	105100000	100810000
ENSBTAG00000011971	ENSBTAP00000015885	0	125760	0	18938	27055	0
ENSBTAG00000004531	ENSBTAP00000042274	56737000	28027000	68220000	51306000	43666000	33904000
ENSBTAG00000009770	ENSBTAP00000012886	566810	0	770500	491130	210830	168110
ENSBTAG00000008716	ENSBTAP00000011484	14133000	8301800	7354500	2162100	9457900	11581000
ENSBTAG00000012744	ENSBTAP00000016937	2410800	676600	111880	0	183620	1472800
ENSBTAG00000020759	ENSBTAP00000027665	226140	0	431790	139950	209770	64530
ENSBTAG00000008471	ENSBTAP00000011146	907310	83908	0	515860	287550	785080
ENSBTAG00000009233	ENSBTAP00000012170	19802000	23121000	19360000	20585000	21346000	17082000
ENSBTAG00000003265	ENSBTAP00000004231	3134700	5399200	2576600	3489700	2645700	3320000
ENSBTAG00000018123	ENSBTAP00000024122	2102700	4236200	0	0	0	3324700
ENSBTAG00000014971	ENSBTAP00000019929	220250	0	9031700	331080	2889300	415150
ENSBTAG00000003422	ENSBTAP00000039205	7473400	0	0	1443100	1425900	0
ENSBTAG00000009725	ENSBTAP00000012827	310720	75422	25835	229460	176510	168990
ENSBTAG00000003415	ENSBTAP00000004431	6462900	21214000	7116300	7224300	9007300	9767400
ENSBTAG00000006556	ENSBTAP00000008616	18765000	6121900	26510000	17522000	12550000	9877500
ENSBTAG00000012885	ENSBTAP00000017122	12695000	11637000	27063000	19500000	11667000	9811400
ENSBTAG00000012761	ENSBTAP00000016963	0	1606300	0	0	0	584010
ENSBTAG00000019926	ENSBTAP00000026544	31531	0	0	18158	18423	13967
ENSBTAG00000007430	ENSBTAP00000009771	1974500	80817	1922200	661300	1100700	1071000
ENSBTAG00000034222	ENSBTAP00000037730	1628500	903500	5376600	1443600	2047000	1922500
ENSBTAG00000014649	ENSBTAP00000019505	59259	313440	1076200	906090	510270	616050
ENSBTAG00000009939	ENSBTAP00000013112	28869000	24724000	18694000	23018000	22193000	21780000
ENSBTAG00000018115	ENSBTAP00000024107	35645000	135980000	29228000	48811000	39184000	51386000
ENSBTAG00000010593	ENSBTAP00000014015	0	556320	12247000	6261100	14527000	1691900
ENSBTAG00000013168	ENSBTAP00000017525	794010	321160	404810	518320	643070	624690
ENSBTAG00000004059	ENSBTAP00000033865	4969900	0	4457000	3234400	6513300	3091200
ENSBTAG00000006441	ENSBTAP00000008447	1295500	1075800	3408900	861970	1808800	1697000
ENSBTAG00000003162	ENSBTAP00000004109	263600	10115000	1230800	2829100	2335300	826560
ENSBTAG00000000837	ENSBTAP00000001113	528150	1462900	2626400	1501300	678380	1285900
ENSBTAG00000000704	ENSBTAP00000000941	1479500	544910	1552100	1580700	888130	1873800
ENSBTAG00000005675	ENSBTAP00000042762	47423	0	942050	573120	477710	475470
ENSBTAG00000021724	ENSBTAP00000028958	12981000	7926200	19762000	13365000	17446000	16165000
ENSBTAG00000007438	ENSBTAP00000009782	0	78710	0	0	44855	102480
ENSBTAG00000015598	ENSBTAP00000020719	42087000	7426900	59113000	9396500	40215000	28620000
ENSBTAG00000021372	ENSBTAP00000005627	2420900	26272000	1228600	5987600	4873300	5021700
ENSBTAG00000007540	ENSBTAP00000009923	61913000	17704000	5503100	10267000	12808000	30736000
ENSBTAG00000001036	ENSBTAP00000001374	9789600	3368800	6098300	2563400	5488900	7258600
ENSBTAG00000008314	ENSBTAP00000010949	6632600	1807400	8682400	6850200	9049900	5189400
ENSBTAG00000009580	ENSBTAP00000012599	9417500	20867000	23676000	18916000	19636000	3992800
ENSBTAG00000023429	ENSBTAP00000053019	12865000	122290	14105000	12224000	13148000	9526200
ENSBTAG00000009517	ENSBTAP00000012523	4201200	2385200	81000000	1012900	41337000	118220000
ENSBTAG00000016740	ENSBTAP00000022258	22994000	13632000	12585000	17621000	13389000	11884000
ENSBTAG00000019023	ENSBTAP00000025318	1866700	844600	418070	639850	225480	1351600
ENSBTAG00000018800	ENSBTAP00000025024	87446000	15283000	78932000	22939000	69252000	45078000
ENSBTAG00000015053	ENSBTAP00000020036	259390000	230890000	193760000	178050000	267490000	311990000
ENSBTAG00000019648	ENSBTAP00000026183	130330000	40301000	92482000	90738000	94545000	125340000
ENSBTAG00000009506	ENSBTAP00000012508	96365000	948300	66347000	87216000	70309000	55450000
ENSBTAG00000005191	ENSBTAP00000006847	62134000	14696000	57503000	32178000	40262000	36462000
ENSBTAG00000005316	ENSBTAP00000006992	82139000	88328000	62265000	105440000	71820000	77158000
ENSBTAG00000009813	ENSBTAP00000012940	95018	0	272840	19164	146820	54895
ENSBTAG00000018646	ENSBTAP00000024812	4829000	1587100	10789000	7164800	5771500	8989600
ENSBTAG00000013607	ENSBTAP00000018092	6507900	21687000	42133000	41567000	22579000	25828000
ENSBTAG00000000207	ENSBTAP00000000246	358850	0	4749900	9040000	643520	663140
ENSBTAG00000011070	ENSBTAP00000014699	1987600	8932000	7355200	4755700	10798000	7205600
ENSBTAG00000006374	ENSBTAP00000008363	0	0	69308	67638	52138	0
ENSBTAG00000011330	ENSBTAP00000015059	1099100	1746300	963400	1367700	1288400	586560
ENSBTAG00000006765	ENSBTAP00000008902	2988500	158620	2488600	2949600	3476900	1066900
ENSBTAG00000010790	ENSBTAP00000014281	1172900	610980	5674900	1609100	5546600	3507000
ENSBTAG00000009698	ENSBTAP00000033452	9713900	0	9445100	4255300	7216800	1929800
ENSBTAG00000003804	ENSBTAP00000004949	0	0	426830	597360	195040	0
ENSBTAG00000011100	ENSBTAP00000014735	24274	20362	206360	207560	10465	172360
ENSBTAG00000007725	ENSBTAP00000010159	94198000	28499000	40466000	37521000	41279000	51224000
ENSBTAG00000007952	ENSBTAP00000010451	2729500	2391300	2026400	3089300	2164900	2440600
ENSBTAG00000006072	ENSBTAP00000007978	19785000	3369800	30362000	8781200	25967000	36921000
ENSBTAG00000016648	ENSBTAP00000039862	3839200	349450	7088100	5978700	5138500	3483600
ENSBTAG00000006370	ENSBTAP00000008358	329600000	25209000	37181000	41788000	61217000	125100000
ENSBTAG00000015989	ENSBTAP00000021268	51256000	11092000	88520000	17052000	47273000	47450000
ENSBTAG00000010763	ENSBTAP00000000929	92451000	1182500	1326700000	2858600000	86452000	94694000
ENSBTAG00000013461	ENSBTAP00000017905	55131000	0	7786200	4097300	19546000	10936000
ENSBTAG00000005631	ENSBTAP00000007404	8188100	2422700	11030000	11042000	9725400	5658700
ENSBTAG00000017871	ENSBTAP00000023757	287000	348520	199140	0	0	540030
ENSBTAG00000000836	ENSBTAP00000001108	1872200000	285180000	1466900000	817010000	1556300000	2250700000
ENSBTAG00000027337	ENSBTAP00000039004	3965800	55836	46104000	30055000	41708000	6727500
ENSBTAG00000001368	ENSBTAP00000001802	19892000	4390600	30905000	17935000	31378000	19696000
ENSBTAG00000005660	ENSBTAP00000007436	5551900	2817600	7486800	8338800	5662000	4613200
ENSBTAG00000015086	ENSBTAP00000020078	2429800	64536	1950800	1086200	905640	1301900
ENSBTAG00000011382	ENSBTAP00000034568	55462000	1561400	0	2852100	5383000	19068000
ENSBTAG00000003450	ENSBTAP00000004480	1360000	42444	4460800	705720	7094.3	2726600
ENSBTAG00000002282	ENSBTAP00000002948	12954000	399800	20793000	4229700	8296100	11695000
ENSBTAG00000010890	ENSBTAP00000014463	979040	298390	2571000	632180	347450	1644000
ENSBTAG00000018033	ENSBTAP00000024007	2887700	927030	3444000	1514600	2784200	1601600
ENSBTAG00000006883	ENSBTAP00000009044	7773500	526450	4962300	7912800	7756800	2065200
ENSBTAG00000006898	ENSBTAP00000009064	14871000	5480500	14118000	15030000	14556000	10172000
ENSBTAG00000017605	ENSBTAP00000023406	4246700	276590	5680200	479850	4120800	2591000
ENSBTAG00000010935	ENSBTAP00000014526	40632000	537700	6096200	19061000	4334300	2699000
ENSBTAG00000026327	ENSBTAP00000037200	23297000	1367500	111050000	28076000	38337000	16135000
ENSBTAG00000037673	ENSBTAP00000021896	315510	812040	271770	289170	154460	613870
ENSBTAG00000009067	ENSBTAP00000011952	3535400	565720	252890	872050	903530	956790
ENSBTAG00000004910	ENSBTAP00000006461	8115100	1296300	4083800	3733000	3811000	2866200
ENSBTAG00000013343	ENSBTAP00000009965	23359000	14032000	27607000	7309700	24216000	23118000
ENSBTAG00000015950	ENSBTAP00000021209	85631	137030	1070000	0	584000	152880
ENSBTAG00000014891	ENSBTAP00000033048	13134000	12353000	22087000	24176000	19416000	11369000
ENSBTAG00000009535	ENSBTAP00000012544	65824000	15859000	72382000	52773000	64001000	64972000
ENSBTAG00000005681	ENSBTAP00000007465	153940	1212900	0	550410	189550	0
ENSBTAG00000031846	ENSBTAP00000042574	1003500	0	2960300	1975300	386200	0
ENSBTAG00000007450	ENSBTAP00000042824	741400	18010	419600	438750	0	1467800
ENSBTAG00000027795	ENSBTAP00000039865	357730	223010	1125000	338430	202820	2243700
ENSBTAG00000016708	ENSBTAP00000022210	191870000	104580000	180260000	188860000	171530000	159430000
ENSBTAG00000018742	ENSBTAP00000024956	1923200	172320	626770	729870	615780	592150
ENSBTAG00000022004	ENSBTAP00000029348	140340000	21563000	139480000	144100000	122970000	96537000
ENSBTAG00000020308	ENSBTAP00000027066	1907800	730070	1583800	629620	1088300	1782000
ENSBTAG00000004438	ENSBTAP00000005823	3629900	428190	7196200	2112200	1253700	4619500
ENSBTAG00000016174	ENSBTAP00000021529	175940000	23371000	48329000	47660000	56773000	72264000
ENSBTAG00000027722	ENSBTAP00000039739	5742200	515470	13053000	6364200	6873600	12116000
ENSBTAG00000006270	ENSBTAP00000008225	214110000	233010000	135780000	162040000	184080000	190910000
ENSBTAG00000010386	ENSBTAP00000013707	23342000	5496000	13301000	11615000	11655000	11279000
ENSBTAG00000014261	ENSBTAP00000018947	8327000	4474300	14399000	10990000	12494000	8311600
ENSBTAG00000002493	ENSBTAP00000003239	6604300	3893200	7724400	6842200	6175000	6898000
ENSBTAG00000015910	ENSBTAP00000052015	6588600	65774000	6880400	20940000	14842000	14610000
ENSBTAG00000015254	ENSBTAP00000020296	13324000	0	3236200	8074500	3777100	11369000
ENSBTAG00000003366	ENSBTAP00000053514	118780	0	0	148910	6348.7	47816
ENSBTAG00000016069	ENSBTAP00000021386	8482600	7274000	2980200	6525400	5226800	10252000
ENSBTAG00000019216	ENSBTAP00000025586	40391000	15364000	44368000	19179000	37045000	28748000
ENSBTAG00000016952	ENSBTAP00000022548	2411200	1600300	3776500	2798200	2319800	1626900
ENSBTAG00000002676	ENSBTAP00000003467	540080	736590	5808600	1658700	1567000	1380600
ENSBTAG00000026758	ENSBTAP00000038032	826350	0	0	0	0	1748700
ENSBTAG00000013264	ENSBTAP00000017639	12774000	2982600	5869200	4245500	11338000	11372000
ENSBTAG00000021870	ENSBTAP00000029157	0	0	216920	103580	0	0
ENSBTAG00000008528	ENSBTAP00000011242	6260900	1027700	3378500	3249700	2811000	2452700
ENSBTAG00000021421	ENSBTAP00000028556	26367000	7797900	14357000	16683000	18595000	21088000
ENSBTAG00000001781	ENSBTAP00000032188	2456600	77256	7468200	6935600	4601200	2094000
ENSBTAG00000006414	ENSBTAP00000008410	2028400	10362000	4952900	4286600	4799700	4828600
ENSBTAG00000007244	ENSBTAP00000009531	3918200	99693000	7827100	34116000	15946000	16779000
ENSBTAG00000011866	ENSBTAP00000015750	767660	432220	84527	309610	475250	202290
ENSBTAG00000017125	ENSBTAP00000022761	70938000	21499000	56556000	66717000	36353000	17244000
ENSBTAG00000002378	ENSBTAP00000003073	867670	1100700	3224100	0	1960200	1863300
ENSBTAG00000006884	ENSBTAP00000021887	7881400	1918700	0	690750	460290	4808800
ENSBTAG00000014685	ENSBTAP00000019547	3131900	1282000	3328000	2235700	2262000	2338200
ENSBTAG00000011184	ENSBTAP00000014853	754560	307860	12972000	1690500	2799000	19343000
ENSBTAG00000016151	ENSBTAP00000021497	1221800	0	0	0	0	593510
ENSBTAG00000000855	ENSBTAP00000001140	109410	225680	485770	255520	250160	154910
ENSBTAG00000007622	ENSBTAP00000010022	162570000	53116000	138820000	138610000	100210000	169250000
ENSBTAG00000017967	ENSBTAP00000023908	34340000	16775000	9889800	10271000	15047000	59528000
ENSBTAG00000009048	ENSBTAP00000042244	10501000	5715100	14686000	4112400	10648000	11368000
ENSBTAG00000015731	ENSBTAP00000020880	938410	1173500	1505500	3033200	0	1814800
ENSBTAG00000000442	ENSBTAP00000000566	3770000	12286000	17088000	4183400	23811000	14547000
ENSBTAG00000017759	ENSBTAP00000043570	5844800	0	2355600	1436400	2492200	7825400
ENSBTAG00000010451	ENSBTAP00000013796	18937000	0	1134100	4108600	21411000	5761800
ENSBTAG00000000186	ENSBTAP00000000211	0	0	35240	0	0	17455
ENSBTAG00000004861	ENSBTAP00000046146	4146700	1071700	3095800	3118600	6024200	1375300
ENSBTAG00000004131	ENSBTAP00000005408	297220	0	385640	562970	394670	0
ENSBTAG00000014805	ENSBTAP00000019702	355100	1505900	219540	720410	621410	143550
ENSBTAG00000003937	ENSBTAP00000005143	23249000	4915200	49071000	2766800	30306000	23822000
ENSBTAG00000005027	ENSBTAP00000006613	6190100	1075000	9349800	5453400	3497700	4368300
ENSBTAG00000033326	ENSBTAP00000016201	92759	0	314680	519600	0	129570
ENSBTAG00000020794	ENSBTAP00000034349	2090900	0	831640	307680	392650	1310200
ENSBTAG00000001134	ENSBTAP00000001507	157480	257630	0	125550	235360	162310
ENSBTAG00000016023	ENSBTAP00000021327	886870	0	4012300	1736300	2334800	2464900
ENSBTAG00000019160	ENSBTAP00000048586	755090	0	3941700	5364400	1945500	0
ENSBTAG00000015260	ENSBTAP00000020299	2172300000	67014000	596700000	1068400000	1183300000	1430000000
ENSBTAG00000016368	ENSBTAP00000021773	13610000	186720	14190000	7775700	8888000	5124300
ENSBTAG00000014958	ENSBTAP00000019916	0	28307	96638	0	0	74890
ENSBTAG00000006321	ENSBTAP00000008293	0	1723800	0	1088900	0	1615000
ENSBTAG00000001777	ENSBTAP00000002326	236740000	58475000	202090000	71944000	234300000	306430000
ENSBTAG00000019708	ENSBTAP00000008826	32725000	16858	57969000	49238000	44213000	21803000
ENSBTAG00000009951	ENSBTAP00000013127	1726200	1561700	332310	395200	511230	1870000
ENSBTAG00000016224	ENSBTAP00000021587	40469000	7417200	50752000	16432000	38109000	25195000
ENSBTAG00000025617	ENSBTAP00000052226	4067200	1077800	3803700	1995700	3409400	2171800
ENSBTAG00000004127	ENSBTAP00000005402	2156200	396150	5709500	974760	2527200	2622300
ENSBTAG00000018320	ENSBTAP00000024376	37184000	11968000	55716000	21041000	57134000	48297000
ENSBTAG00000010109	ENSBTAP00000013337	502970	0	171500	147670	285090	29952
ENSBTAG00000019900	ENSBTAP00000026511	799350	275990	836260	1094500	638050	504180
ENSBTAG00000020309	ENSBTAP00000027067	11621000	1178300	5835900	6991800	9327900	6346400
ENSBTAG00000014474	ENSBTAP00000030612	987390	356570	3514000	1000700	1657800	941110
ENSBTAG00000004161	ENSBTAP00000049292	7591600	920060	5174600	2063200	5600200	3230100
ENSBTAG00000009121	ENSBTAP00000012029	0	125110	90247	0	204110	99305
ENSBTAG00000019085	ENSBTAP00000025405	1699500	723110	3706700	1730700	1613400	1678300
ENSBTAG00000013127	ENSBTAP00000037616	10425000	425970	5573600	485670	9927000	672590
ENSBTAG00000003708	ENSBTAP00000004831	7694200	410720	9213200	6542900	3240500	3913100
ENSBTAG00000000236	ENSBTAP00000000289	73986000	51446000	102910000	35061000	70761000	94161000
ENSBTAG00000003908	ENSBTAP00000005103	3424200	3178300	7040400	2489800	5327900	3970200
ENSBTAG00000016707	ENSBTAP00000033613	61718	128520	209560	219540	85285	0
ENSBTAG00000012152	ENSBTAP00000016122	15736000	10049000	27498000	12461000	19131000	30859000
ENSBTAG00000030965	ENSBTAP00000003728	4359400	0	1093800	1524000	1179200	1136200
ENSBTAG00000004903	ENSBTAP00000006445	15213000	3931400	18721000	11104000	13737000	19222000
ENSBTAG00000006474	ENSBTAP00000008487	3978600	6001100	4978700	5165900	5229700	3594700
ENSBTAG00000011182	ENSBTAP00000014850	5888800	2271400	5830500	7442400	7173200	1988800
ENSBTAG00000016481	ENSBTAP00000021909	11178000	15125000	23239000	10125000	16367000	17847000
ENSBTAG00000003061	ENSBTAP00000003981	9574700	995010	7620400	7889400	4843400	1607500
ENSBTAG00000011258	ENSBTAP00000014953	4031800	732570	2894100	2736600	2515400	1074600
ENSBTAG00000020218	ENSBTAP00000046882	6916400	6064000	700880	1903600	5467500	3659400
ENSBTAG00000019271	ENSBTAP00000025659	12166000	4428600	10453000	9178200	8802600	5994800
ENSBTAG00000018317	ENSBTAP00000024373	669730	69628	0	121650	81094	271440
ENSBTAG00000030974	ENSBTAP00000003192	71793000	62013000	95280000	77277000	62699000	76010000
ENSBTAG00000016165	ENSBTAP00000021516	41874000	11829000	48291000	25595000	45870000	46277000
ENSBTAG00000013414	ENSBTAP00000052237	8276600	1719500	5345300	5280500	8767200	4106200
ENSBTAG00000031723	ENSBTAP00000042411	103240000	22394000	47384000	28707000	56204000	57632000
ENSBTAG00000012393	ENSBTAP00000016440	0	1314300	0	43597	27400	669170
ENSBTAG00000002648	ENSBTAP00000003431	21564000	4899700	34260000	3889100	23783000	20778000
ENSBTAG00000020792	ENSBTAP00000027708	1029100	82216	1028500	765560	710420	253060
ENSBTAG00000005757	ENSBTAP00000007571	29073000	24135000	11005000	23140000	18541000	29813000
ENSBTAG00000010395	ENSBTAP00000013726	61349	149420	272220	90382	24422	260720
ENSBTAG00000000111	ENSBTAP00000042228	13483000	1774600	3564600	6816800	4191900	3475000
ENSBTAG00000012927	ENSBTAP00000017177	55650000	84602000	23529000	77735000	32028000	81192000
ENSBTAG00000039793	ENSBTAP00000008609	1035200	14700000	1504400	1661600	3608300	6591300
ENSBTAG00000010013	ENSBTAP00000013207	0	36826	12614	17544	7058.8	12029
ENSBTAG00000004318	ENSBTAP00000005655	930810	0	970530	0	1293200	1206300
ENSBTAG00000037493	ENSBTAP00000002882	1067200	0	493980	1426600	0	715880
ENSBTAG00000032055	ENSBTAP00000006949	79574	75244	112760	142250	39992	122810
ENSBTAG00000015346	ENSBTAP00000020401	252470	316970	1644300	1262700	731080	761400
ENSBTAG00000022844	ENSBTAP00000030983	7461100	2226200	13177000	5690700	6708000	6939600
ENSBTAG00000006045	ENSBTAP00000007943	185950000	78281000	431150000	185610000	184140000	209900000
ENSBTAG00000013854	ENSBTAP00000018403	233520000	365440	84009000	81239000	30999000	124880000
ENSBTAG00000004556	ENSBTAP00000040493	15460000	238760	26873000	21500000	14363000	15486000
ENSBTAG00000005012	ENSBTAP00000006600	18316000	1723000	10432000	14630000	15925000	6132900
ENSBTAG00000015980	ENSBTAP00000052914	36064000	2828800	45823000	31025000	20617000	18347000
ENSBTAG00000015000	ENSBTAP00000019970	193120000	79578000	148790000	151740000	144640000	161290000
ENSBTAG00000012847	ENSBTAP00000017069	366910	156080	2892800	1678700	2662100	283540
ENSBTAG00000016328	ENSBTAP00000021719	34938000	24720000	72415000	41387000	40191000	34659000
ENSBTAG00000019156	ENSBTAP00000025496	39655000	18048000	53311000	43069000	41289000	37870000
ENSBTAG00000002038	ENSBTAP00000002642	43597000	7350200	14794000	9726400	19319000	23935000
ENSBTAG00000006978	ENSBTAP00000009173	624990	83828	2276900	2551800	362360	1066500
ENSBTAG00000011215	ENSBTAP00000014894	79503000	149700000	113020000	83242000	124940000	108580000
ENSBTAG00000010402	ENSBTAP00000013737	382170000	223860000	406500000	355690000	341000000	378480000
ENSBTAG00000017567	ENSBTAP00000053663	675420	50208	2153400	797000	2690200	402300
ENSBTAG00000008896	ENSBTAP00000011714	5255000	1252700	4300500	3566900	2901900	3029700
ENSBTAG00000016152	ENSBTAP00000021501	5897700	0	4461500	2949700	4385500	832990
ENSBTAG00000022731	ENSBTAP00000008253	6892200	936580	3133300	3861400	2505300	2687900
ENSBTAG00000017704	ENSBTAP00000023552	1878300	0	1641600	1637500	1621800	935610
ENSBTAG00000027863	ENSBTAP00000039567	1752600	295980	3204300	2286200	2039500	1827400
ENSBTAG00000011127	ENSBTAP00000042092	0	0	315380	95863	192600	141530
ENSBTAG00000017616	ENSBTAP00000041803	128160	265130	0	159010	373690	0
ENSBTAG00000011837	ENSBTAP00000015719	1557700	1680700	2754600	2639700	2277500	1588600
ENSBTAG00000007757	ENSBTAP00000010198	0	400190	450020	486400	364560	175930
ENSBTAG00000016929	ENSBTAP00000022514	5872600	6978600	3631700	5987500	4457800	7394600
ENSBTAG00000005426	ENSBTAP00000007135	5263000	1567300	7002900	7055600	4805300	3907600
ENSBTAG00000017889	ENSBTAP00000023778	27764000	10550000	36266000	20996000	24319000	21305000
ENSBTAG00000018986	ENSBTAP00000050572	1798700	962900	1890700	1065800	1341400	1856600
ENSBTAG00000005304	ENSBTAP00000006978	25472000	720710	12044000	5279300	11514000	13623000
ENSBTAG00000015536	ENSBTAP00000020644	17728000	5455700	34335000	25870000	22818000	17790000
ENSBTAG00000006690	ENSBTAP00000008799	18081000	4875500	9352900	9926100	10319000	8001800
ENSBTAG00000013593	ENSBTAP00000018076	3154800	495440	2431500	533940	2401900	2132700
ENSBTAG00000014316	ENSBTAP00000019039	8920100	3020300	12351000	8007500	7359300	6089500
ENSBTAG00000008579	ENSBTAP00000011314	7257000	893450	0	3907400	1652700	0
ENSBTAG00000020528	ENSBTAP00000027347	0	319770	417590	396850	0	167390
ENSBTAG00000005586	ENSBTAP00000007338	656220	424830	1620200	868340	1138200	234720
ENSBTAG00000006928	ENSBTAP00000009097	13495000	2011800	7443700	7659400	10574000	8171300
ENSBTAG00000033080	ENSBTAP00000044213	13321000	4404500	29514000	16558000	21537000	16693000
ENSBTAG00000015241	ENSBTAP00000020272	558370	333400	771680	677840	426150	405700
ENSBTAG00000010480	ENSBTAP00000031959	3756600	338210	3122700	3069300	3341900	1937600
ENSBTAG00000020641	ENSBTAP00000027507	20157000	228450	6421100	7586600	7125400	6287300
ENSBTAG00000019761	ENSBTAP00000026334	801080	0	275660	509710	114790	193330
ENSBTAG00000000404	ENSBTAP00000000518	1557900	1302300	1724200	761650	2405900	1901100
ENSBTAG00000000711	ENSBTAP00000000950	2627100	1610800	9617500	7429700	5183600	3870200
ENSBTAG00000004452	ENSBTAP00000005837	532810	846300	372900	710710	385820	493070
ENSBTAG00000021395	ENSBTAP00000028520	10177000	4284700	460370	0	758910	10062000
ENSBTAG00000017565	ENSBTAP00000043412	388470	451090	3529600	341010	2331700	540590
ENSBTAG00000012962	ENSBTAP00000017232	43748000	12376000	41621000	37267000	40156000	30326000
ENSBTAG00000000810	ENSBTAP00000001071	2503500	326110	88970	71760	1961800	1811200
ENSBTAG00000007176	ENSBTAP00000045487	1387400	0	3387600	1329800	2622100	1818300
ENSBTAG00000036174	ENSBTAP00000024424	26853000	2519800	9429800	6330700	13377000	11964000
ENSBTAG00000010830	ENSBTAP00000017556	1825800	3122400	110380	329740	1043700	2639400
ENSBTAG00000012510	ENSBTAP00000016609	469660	0	34973	0	361720	321650
ENSBTAG00000005364	ENSBTAP00000007052	376220	0	14438	332770	8141.5	195360
ENSBTAG00000016762	ENSBTAP00000022292	2976800	194500	3499900	2694500	2107500	771010
ENSBTAG00000019601	ENSBTAP00000026116	464100	444550	2235600	737210	1713600	1304100
ENSBTAG00000008837	ENSBTAP00000042926	0	0	9354200	1220500	4689100	336580
ENSBTAG00000019516	ENSBTAP00000025997	309780	971870	210390	974740	873940	0
ENSBTAG00000017626	ENSBTAP00000023441	12342000	560200	1459100	7427000	4518000	5949600
ENSBTAG00000019406	ENSBTAP00000025854	879320	0	3539200	2281700	539440	490540
ENSBTAG00000017358	ENSBTAP00000023082	5029200	0	1702600	1177500	5470600	1879200
ENSBTAG00000016750	ENSBTAP00000022272	95337000	54758000	130740000	88859000	84394000	87729000
ENSBTAG00000009368	ENSBTAP00000012331	944770	392080	720450	996460	785630	474330
ENSBTAG00000013907	ENSBTAP00000018469	915650	3284600	8990600	2297200	6935500	1304400
ENSBTAG00000013533	ENSBTAP00000017995	42141000	23721000	52908000	45543000	38810000	42237000
ENSBTAG00000016278	ENSBTAP00000021651	65581000	27862000	47026000	35597000	55708000	61126000
ENSBTAG00000005211	ENSBTAP00000006866	89001000	16166000	75174000	49100000	72648000	80180000
ENSBTAG00000011963	ENSBTAP00000015875	47682000	12318000	55871000	15524000	60980000	56928000
ENSBTAG00000002068	ENSBTAP00000002674	43228000	63865000	71267000	25621000	63494000	74267000
ENSBTAG00000008648	ENSBTAP00000011403	146280000	16940000	67079000	65089000	75726000	55904000
ENSBTAG00000011263	ENSBTAP00000014966	7432000	794050	0	2027400	781650	3267200
ENSBTAG00000016720	ENSBTAP00000022227	8864000	5565800	5615500	9426300	5291800	3529900
ENSBTAG00000021944	ENSBTAP00000029256	15264	239760	3546700	0	978490	1743700
ENSBTAG00000003636	ENSBTAP00000014997	1767700	0	7852200	3915400	2108100	1448500
ENSBTAG00000006165	ENSBTAP00000008107	31203000	12737000	10908000	19385000	16231000	25235000
ENSBTAG00000007203	ENSBTAP00000009477	16990000	2898300	10322000	9458000	12150000	12158000
ENSBTAG00000024648	ENSBTAP00000010545	0	42527	37818	48682	0	14866
ENSBTAG00000001038	ENSBTAP00000001379	10867000	5341800	11104000	4526400	12328000	7959400
ENSBTAG00000016991	ENSBTAP00000035226	0	39390	1055800	647690	44622	64884
ENSBTAG00000010365	ENSBTAP00000041478	1520200	7405100	138850	149780	139920	12831000
ENSBTAG00000010234	ENSBTAP00000013522	52034	0	639290	704020	103500	124230
ENSBTAG00000013411	ENSBTAP00000017839	344500000	216710000	291840000	350620000	267210000	273890000
ENSBTAG00000019956	ENSBTAP00000026582	28807000	4165500	12231000	10218000	14865000	13918000
ENSBTAG00000009908	ENSBTAP00000013079	58060000	16284000	52809000	15868000	58002000	71086000
ENSBTAG00000014518	ENSBTAP00000019298	46985000	15036000	28788000	11994000	26305000	68739000
ENSBTAG00000006029	ENSBTAP00000007922	6527700	7681100	9573700	9779800	6733600	6057700
ENSBTAG00000009245	ENSBTAP00000012182	13256000	7860500	1070200	9104200	4132900	5766400
ENSBTAG00000020795	ENSBTAP00000027713	6725600	2392800	7897000	5896000	6709400	5815200
ENSBTAG00000017379	ENSBTAP00000023117	3456900	273630	4923800	3321800	2982100	1078300
ENSBTAG00000009711	ENSBTAP00000012812	1318400	93034	3833900	1269100	2339800	2603300
ENSBTAG00000015732	ENSBTAP00000020886	9247800	7170000	10676000	4940600	9314100	11113000
ENSBTAG00000016524	ENSBTAP00000041837	14045000	1473000	0	4853400	1835600	5067100
ENSBTAG00000009906	ENSBTAP00000013075	9783900	6788900	16167000	10633000	10021000	9827000
ENSBTAG00000015178	ENSBTAP00000038911	50945000	9203200	44407000	51547000	20278000	45822000
ENSBTAG00000002960	ENSBTAP00000024225	0	311930	0	92316	154210	150910
ENSBTAG00000024406	ENSBTAP00000033750	2563500	396330	5014600	1427800	3204000	4626400
ENSBTAG00000001441	ENSBTAP00000001890	7124700	1572800	498350	4200000	1087300	2132100
ENSBTAG00000009334	ENSBTAP00000012287	489710	0	1754300	0	417090	2580600
ENSBTAG00000003359	ENSBTAP00000004358	1234000	0	1151500	219750	1231700	541600
ENSBTAG00000003307	ENSBTAP00000004280	5015800	2673800	7997200	6524200	5861200	4592200
ENSBTAG00000038866	ENSBTAP00000047838	6649400	3676000	3564600	3084300	4421100	7725200
ENSBTAG00000003697	ENSBTAP00000033377	3302600	2922200	5664200	4786900	4346200	3482100
ENSBTAG00000013363	ENSBTAP00000017775	64035000	119220000	66670000	102280000	66404000	97614000
ENSBTAG00000011839	ENSBTAP00000015713	14509000	558810	1778400	9962500	836270	10183000
ENSBTAG00000008184	ENSBTAP00000010765	28458000	15401000	26084000	22518000	21505000	22855000
ENSBTAG00000019494	ENSBTAP00000025963	16850000	9867200	81144000	6090900	34206000	47963000
ENSBTAG00000012490	ENSBTAP00000016570	9319500	6821200	14953000	11884000	11595000	9524000
ENSBTAG00000003949	ENSBTAP00000002491	4460500	2670500	4230100	3706800	4106300	3063400
ENSBTAG00000004333	ENSBTAP00000049524	21035000	10663000	28202000	25497000	20140000	18446000
ENSBTAG00000005960	ENSBTAP00000007823	397700	1721400	0	572410	0	2175300
ENSBTAG00000004279	ENSBTAP00000005600	8586200	5987600	9399400	10271000	9541700	5516500
ENSBTAG00000033398	ENSBTAP00000044680	3336400	0	1353500	1543400	1903200	1977200
ENSBTAG00000018499	ENSBTAP00000024624	7083700	357470	27403000	7061100	10854000	10764000
ENSBTAG00000004334	ENSBTAP00000005677	307920	0	207350	339060	279420	0
ENSBTAG00000027173	ENSBTAP00000038767	8239700	235230	7921100	3486900	6606800	4246800
ENSBTAG00000001589	ENSBTAP00000002080	440790	0	6123600	3671000	915130	337650
ENSBTAG00000002633	ENSBTAP00000003415	0	8402900	6627800	3331100	5784300	8050400
ENSBTAG00000006202	ENSBTAP00000008146	70781000	48416000	41766000	18515000	73533000	85281000
ENSBTAG00000009897	ENSBTAP00000053342	1006500	0	573150	1228100	641030	30769
ENSBTAG00000009223	ENSBTAP00000012154	2115500	53645	9559300	1741700	4647300	7701800
ENSBTAG00000020801	ENSBTAP00000040143	822330	490550	0	0	152200	903370
ENSBTAG00000034285	ENSBTAP00000045593	21985000	117820	82451000	22220000	18690000	86760000
ENSBTAG00000002580	ENSBTAP00000003343	860440	171360	1697900	1198500	1111900	742300
ENSBTAG00000013308	ENSBTAP00000017696	28135000	8883100	24156000	21848000	19834000	23581000
ENSBTAG00000031917	ENSBTAP00000042661	0	0	84945	0	0	61159
ENSBTAG00000021416	ENSBTAP00000028551	183730000	12361000	159630000	54661000	138700000	121930000
ENSBTAG00000017279	ENSBTAP00000022970	7823600	7128100	7252100	4975100	4545300	11218000
ENSBTAG00000010709	ENSBTAP00000014176	18040000	3228900	14099000	15700000	11266000	11521000
ENSBTAG00000002703	ENSBTAP00000003501	12234000	7403500	48506000	29538000	11568000	17719000
ENSBTAG00000000448	ENSBTAP00000000573	2353600	0	331420	594260	282070	1281300
ENSBTAG00000007172	ENSBTAP00000009440	111880000	38324000	131470000	100800000	81371000	119590000
ENSBTAG00000013557	ENSBTAP00000018026	0	0	166390	121320	0	0
ENSBTAG00000011212	ENSBTAP00000014888	225670	325840	0	104990	304810	215160
ENSBTAG00000000843	ENSBTAP00000001121	0	754810	205870	224920	151860	778590
ENSBTAG00000014734	ENSBTAP00000019612	1035200	297720	2231600	671980	1413500	1091700
ENSBTAG00000013315	ENSBTAP00000017710	894480000	417850000	683540000	744160000	611630000	732430000
ENSBTAG00000007361	ENSBTAP00000002174	3761000	14896000	8111500	6283900	8658300	9662200
ENSBTAG00000008938	ENSBTAP00000011767	0	0	89192	70478	18697	21748
ENSBTAG00000006846	ENSBTAP00000009005	3997700	1559700	3152100	4593300	1862300	2932400
ENSBTAG00000007474	ENSBTAP00000009832	18389000	1704800	12658000	10313000	5295400	13695000
ENSBTAG00000007806	ENSBTAP00000010269	8955200	11988000	778940	3015100	6837800	14924000
ENSBTAG00000021128	ENSBTAP00000028152	466140	59782	62012	301940	80947	110130
ENSBTAG00000012090	ENSBTAP00000016033	722490	0	5101500	2815300	3223300	876860
ENSBTAG00000001545	ENSBTAP00000002023	272310	93200	1328300	467330	502790	483860
ENSBTAG00000006227	ENSBTAP00000008177	1322700	2334400	3700200	2475400	2131000	3223500
ENSBTAG00000011257	ENSBTAP00000014960	5803100	971460	9258100	8354500	4980300	4332200
ENSBTAG00000032304	ENSBTAP00000024787	12423000	1881700	4008400	9175400	5073000	1727600
ENSBTAG00000003362	ENSBTAP00000004364	800620000	133940000	211940000	296420000	309140000	412160000
ENSBTAG00000007512	ENSBTAP00000009888	10232000	86523	8903100	7682900	8495400	5053000
ENSBTAG00000014440	ENSBTAP00000019203	18683000	6218100	18511000	10914000	13456000	16401000
ENSBTAG00000004937	ENSBTAP00000006494	1329300	172430	2584500	1920000	1088800	603710
ENSBTAG00000006478	ENSBTAP00000008492	210010	2562500	0	0	0	2131700
ENSBTAG00000008703	ENSBTAP00000011469	332710	0	0	0	251730	0
ENSBTAG00000012858	ENSBTAP00000017090	2380900	232840	2326100	2246500	931330	2244100
ENSBTAG00000006712	ENSBTAP00000041797	2717300	116370	753860	1407000	1293600	404980
ENSBTAG00000013038	ENSBTAP00000017332	3781100	2253400	10846000	1897400	6976800	6249900
ENSBTAG00000002475	ENSBTAP00000003206	1704900	995680	3400200	1368300	3050500	2169400
ENSBTAG00000018959	ENSBTAP00000025235	300360	0	0	150460	216850	0
ENSBTAG00000006970	ENSBTAP00000009160	1601600	713040	2222900	2117300	1510200	1199500
ENSBTAG00000005557	ENSBTAP00000007309	65494	51331	2177700	545180	447750	902390
ENSBTAG00000010627	ENSBTAP00000014050	3267500	1361900	5453200	3872200	3654700	1807800
ENSBTAG00000002896	ENSBTAP00000003764	1786700	142140	2440900	2383000	2272900	249480
ENSBTAG00000016566	ENSBTAP00000022042	0	140600	0	0	64205	48698
ENSBTAG00000005465	ENSBTAP00000007189	2450600	710980	10158000	4471000	4686200	5760800
ENSBTAG00000014766	ENSBTAP00000046374	54446000	36334000	39398000	42008000	38907000	46068000
ENSBTAG00000014843	ENSBTAP00000019767	12107000	6294300	18972000	16564000	12774000	10224000
ENSBTAG00000011239	ENSBTAP00000014925	1424900	453180	2068100	1005200	1738600	917600
ENSBTAG00000002863	ENSBTAP00000003716	0	0	490520	188880	406610	0
ENSBTAG00000017949	ENSBTAP00000029974	0	0	93346	19688	31825	25555
ENSBTAG00000002879	ENSBTAP00000003732	1239600	470630	1731400	889060	1251900	1103200
ENSBTAG00000016822	ENSBTAP00000022378	185900000	147630000	113200000	142370000	141240000	152190000
ENSBTAG00000003279	ENSBTAP00000050082	5601200	1935400	10257000	8319200	7753100	3192800
ENSBTAG00000013111	ENSBTAP00000017428	104900	0	718030	663580	0	0
ENSBTAG00000008498	ENSBTAP00000011202	6251300	8740300	7516800	8000200	6783300	7321700
ENSBTAG00000014718	ENSBTAP00000019583	2137500	139880	10983000	1944100	3468200	6082000
ENSBTAG00000015780	ENSBTAP00000041681	7097800	10126000	13023000	4880500	11112000	12786000
ENSBTAG00000008926	ENSBTAP00000011751	1454300	3214100	6754000	4226900	3203800	4800900
ENSBTAG00000004258	ENSBTAP00000005581	400150000	114750000	339730000	276020000	254410000	281700000
ENSBTAG00000004568	ENSBTAP00000006001	12179000	922930	8359500	8225000	5671600	9240500
ENSBTAG00000018236	ENSBTAP00000053352	1761000	0	981050	1109200	1168000	174140
ENSBTAG00000012365	ENSBTAP00000016410	21938000	14495000	33571000	12268000	27313000	26844000
ENSBTAG00000038047	ENSBTAP00000050955	107300000	96787000	40447000	8385000	93877000	122950000
ENSBTAG00000018295	ENSBTAP00000024348	3461400	59375	5415800	3651100	525020	5811500
ENSBTAG00000020028	ENSBTAP00000015936	694420	3026400	2702800	1235900	3419200	2230200
ENSBTAG00000021829	ENSBTAP00000029099	572080	78306	4363100	329370	2197100	1785100
ENSBTAG00000017267	ENSBTAP00000022949	6774600	9681600	15919000	4050000	12310000	14063000
ENSBTAG00000021093	ENSBTAP00000028093	48473000	11167000	42472000	10518000	43169000	41031000
ENSBTAG00000012957	ENSBTAP00000017211	13350000	6785600	22975000	7025200	12688000	26970000
ENSBTAG00000001035	ENSBTAP00000001376	432970	474150	3614300	658550	1999200	2419600
ENSBTAG00000003934	ENSBTAP00000005134	3179700	3837100	4205200	3490200	3439500	4118200
ENSBTAG00000023487	ENSBTAP00000007369	5077800	1024200	20421000	0	9331900	21143000
ENSBTAG00000004397	ENSBTAP00000051794	29924000	5511000	20901000	7165200	24888000	20170000
ENSBTAG00000000146	ENSBTAP00000000167	330450	240540	1290500	638700	929430	102340
ENSBTAG00000007658	ENSBTAP00000010077	0	0	126020	9354.2	93019	0
ENSBTAG00000012881	ENSBTAP00000032150	7874700	2253900	11392000	2585000	7431100	9944100
ENSBTAG00000030650	ENSBTAP00000040894	0	510190	0	320670	278330	0
ENSBTAG00000021514	ENSBTAP00000028671	2661100	2846500	587130	1858200	1294800	2576900
ENSBTAG00000004448	ENSBTAP00000005832	1264700	485200	2137800	740850	1783100	1111800
ENSBTAG00000035907	ENSBTAP00000047104	23298000	5681500	26081000	17188000	20894000	19828000
ENSBTAG00000014534	ENSBTAP00000019318	1573800000	344260000	459820000	796790000	668190000	1092100000
ENSBTAG00000004416	ENSBTAP00000005789	9120600	1159200	2254300	3159500	3864800	4444100
ENSBTAG00000009768	ENSBTAP00000012884	142840	0	191420	153530	216360	0
ENSBTAG00000012012	ENSBTAP00000015944	14502000	0	0	3903100	4070100	4551200
ENSBTAG00000021744	ENSBTAP00000028983	10380000	2955900	9148800	8144700	8102300	5232100
ENSBTAG00000002829	ENSBTAP00000003662	51235000	20289000	9862200	27693000	16702000	31698000
ENSBTAG00000000458	ENSBTAP00000000581	0	416310	53873	162620	74864	290710
ENSBTAG00000012818	ENSBTAP00000017030	3355500	285920	6998400	4534100	4404200	2495800
ENSBTAG00000015828	ENSBTAP00000021025	2587900	1360600	3915200	1628000	4723600	1983800
ENSBTAG00000000555	ENSBTAP00000000731	22109000	9459700	28887000	32585000	17044000	13901000
ENSBTAG00000015414	ENSBTAP00000020484	118780	0	42558	78327	100500	0
ENSBTAG00000005338	ENSBTAP00000007021	4545100	671530	1667800	1651700	1960000	2825900
ENSBTAG00000016783	ENSBTAP00000022314	515280	1644500	2099800	964390	2123200	952600
ENSBTAG00000014299	ENSBTAP00000018998	345780	109640	0	85034	127500	205360
ENSBTAG00000009757	ENSBTAP00000012866	155540000	43470000	98988000	75063000	102760000	132680000
ENSBTAG00000006665	ENSBTAP00000008754	6031700	5325900	26204000	9317100	18927000	11866000
ENSBTAG00000019780	ENSBTAP00000026356	9376100	6397300	10645000	11220000	8975800	6834700
ENSBTAG00000038523	ENSBTAP00000013951	1159100	0	1170400	447950	1173300	858630
ENSBTAG00000013615	ENSBTAP00000018100	647880	0	532140	618760	559440	89830
ENSBTAG00000021580	ENSBTAP00000028757	58208000	81699000	75115000	64689000	64158000	89871000
ENSBTAG00000001700	ENSBTAP00000041451	12112000	6580600	13061000	12030000	11468000	8996600
ENSBTAG00000016640	ENSBTAP00000022133	449310	0	517740	439490	370530	92772
ENSBTAG00000012210	ENSBTAP00000016204	123360	2390300	0	2729700	172870	0
ENSBTAG00000011419	ENSBTAP00000015172	154990000	26582000	95849000	95885000	81483000	112670000
ENSBTAG00000001420	ENSBTAP00000001863	457130	0	952780	905140	211290	176460
ENSBTAG00000013327	ENSBTAP00000017722	98339000	54874000	38809000	63518000	63520000	70760000
ENSBTAG00000022294	ENSBTAP00000030131	2601900	0	2863500	872630	2352800	2573400
ENSBTAG00000001987	ENSBTAP00000002578	6783800	287540	4203300	3753700	3213700	3711000
ENSBTAG00000016680	ENSBTAP00000022180	20926000	19554000	10195000	18449000	13914000	17194000
ENSBTAG00000004905	ENSBTAP00000006450	1105200000	93524000	467120000	360310000	561840000	843300000
ENSBTAG00000015195	ENSBTAP00000020219	4442100	147550	6491600	4680000	3618500	2182400
ENSBTAG00000002507	ENSBTAP00000003259	360080000	209150000	232450000	261520000	227140000	297850000
ENSBTAG00000005969	ENSBTAP00000007832	7041700	1777700	7164000	752740	7579600	6826600
ENSBTAG00000004881	ENSBTAP00000006419	31617000	1251500	13783000	19082000	17155000	13058000
ENSBTAG00000016882	ENSBTAP00000022455	3851400	615970	1746400	2521100	2548100	819170
ENSBTAG00000011883	ENSBTAP00000015767	1869400	233640	976730	1549700	458760	1238000
ENSBTAG00000000132	ENSBTAP00000000144	117650000	41689000	93802000	88450000	78771000	79440000
ENSBTAG00000000948	ENSBTAP00000044443	28549000	9882800	20045000	19676000	16500000	23945000
ENSBTAG00000001579	ENSBTAP00000037204	0	26118	0	29816	0	0
ENSBTAG00000013773	ENSBTAP00000018330	0	0	101370	24334	26396	41232
ENSBTAG00000021979	ENSBTAP00000029304	51774000	19009000	81687000	31112000	60526000	66586000
ENSBTAG00000004243	ENSBTAP00000005558	6883500	812820	9740300	7339200	5409900	3927200
ENSBTAG00000001752	ENSBTAP00000002297	142830	0	768780	499520	147310	194610
ENSBTAG00000020959	ENSBTAP00000027913	70338000	32143000	31999000	17520000	35342000	75892000
ENSBTAG00000002573	ENSBTAP00000003333	12522000	3361100	1893900	6080400	5943000	4862100
ENSBTAG00000014558	ENSBTAP00000019351	5018000	50725	1972200	1553800	2811800	3073300
ENSBTAG00000019552	ENSBTAP00000026053	20868000	8285400	20137000	9581700	21443000	16907000
ENSBTAG00000015991	ENSBTAP00000048482	5543800	1187900	15072000	11521000	8089500	3375400
ENSBTAG00000021039	ENSBTAP00000011559	17680000	19459000	43126000	29026000	28063000	21033000
ENSBTAG00000022564	ENSBTAP00000014044	135380	79301	141170	145420	0	195220
ENSBTAG00000013527	ENSBTAP00000017988	39921000	10586000	46180000	48794000	26250000	18161000
ENSBTAG00000006586	ENSBTAP00000008650	44309000	17588000	40213000	35212000	36081000	32829000
ENSBTAG00000008072	ENSBTAP00000010616	3434700	1293500	6554900	5080100	3286600	2506800
ENSBTAG00000002423	ENSBTAP00000003145	2268200	225610	568150	200060	1302600	1746300
ENSBTAG00000004230	ENSBTAP00000005542	0	1429700	14349000	7876800	8900100	272370
ENSBTAG00000006463	ENSBTAP00000008473	11890000	3740600	11809000	8888100	13620000	4017500
ENSBTAG00000016315	ENSBTAP00000021704	49078000	5724700	18410000	20121000	26436000	23613000
ENSBTAG00000017475	ENSBTAP00000023246	15009000	16971000	1829100	5122000	9415600	17859000
ENSBTAG00000009871	ENSBTAP00000013018	5054800	333800	4481900	3728500	3303800	2480900
ENSBTAG00000005345	ENSBTAP00000007028	3757600	149910	4034200	887960	3936600	2761600
ENSBTAG00000030335	ENSBTAP00000020285	72677	87970	31012	65173	104610	14677
ENSBTAG00000000087	ENSBTAP00000000096	46331000	237610	6498500	8219500	14526000	26766000
ENSBTAG00000019299	ENSBTAP00000025697	0	109070	0	121030	0	0
ENSBTAG00000018556	ENSBTAP00000024695	129170	4097900	152870	3558200	61966	392730
ENSBTAG00000008731	ENSBTAP00000011505	9652300	6081700	8495000	9732300	7974400	6803800
ENSBTAG00000006963	ENSBTAP00000009152	217330000	6571200	69845000	81001000	99902000	126030000
ENSBTAG00000021832	ENSBTAP00000029103	623220	0	1819700	585600	857010	888390
ENSBTAG00000011960	ENSBTAP00000015873	28316000	9749000	49105000	55801000	15758000	11996000
ENSBTAG00000018639	ENSBTAP00000024799	313720	143270	238030	196650	221950	287640
ENSBTAG00000003773	ENSBTAP00000004912	9956700	593790	3262900	3439900	5424800	4389900
ENSBTAG00000014648	ENSBTAP00000051209	54103000	10849000	34336000	22837000	37783000	41332000
ENSBTAG00000001928	ENSBTAP00000002508	199880000	105350000	127130000	99705000	159980000	179900000
ENSBTAG00000011913	ENSBTAP00000015804	9667400	352530	1645900	442660	10660000	1391900
ENSBTAG00000018937	ENSBTAP00000044292	641760	0	2231500	1461300	987270	283510
ENSBTAG00000014553	ENSBTAP00000019346	559680	57638	4965700	315210	812400	4100500
ENSBTAG00000005997	ENSBTAP00000020806	626640	670600	0	1169200	203080	0
ENSBTAG00000011256	ENSBTAP00000014951	948600	0	99059	344420	640340	0
ENSBTAG00000011145	ENSBTAP00000014801	423150	6183200	35083000	12139000	22918000	4533300
ENSBTAG00000006824	ENSBTAP00000008971	0	0	27757	19902	5939.6	0
ENSBTAG00000035379	ENSBTAP00000046706	59356000	14756000	99418000	46423000	67535000	63980000
ENSBTAG00000019274	ENSBTAP00000025662	18399000	1714700	10828000	9189200	6667000	14186000
ENSBTAG00000011412	ENSBTAP00000015166	30326000	21878000	32154000	39566000	27430000	18506000
ENSBTAG00000014238	ENSBTAP00000018925	657030	738980	9708500	1373900	6048300	3159600
ENSBTAG00000005726	ENSBTAP00000007526	272960000	256240000	113280000	194240000	145120000	292790000
ENSBTAG00000009246	ENSBTAP00000012183	277740	128150	1893000	251150	633110	1315400
ENSBTAG00000016730	ENSBTAP00000022237	8071500	3690900	9509700	6761200	7929000	6305900
ENSBTAG00000018928	ENSBTAP00000025191	4272200	917560	3732600	5411500	2547700	1206500
ENSBTAG00000010692	ENSBTAP00000014154	22729000	3709900	31595000	20684000	21153000	17428000
ENSBTAG00000013212	ENSBTAP00000017588	11686000	4298600	11825000	14063000	8370400	5888300
ENSBTAG00000030174	ENSBTAP00000029362	33481000	174880	40418000	19722000	27636000	28545000
ENSBTAG00000004738	ENSBTAP00000006219	278000	0	320960	182620	224630	206050
ENSBTAG00000001795	ENSBTAP00000002350	2354100	0	5022000	2095200	4095400	942610
ENSBTAG00000012232	ENSBTAP00000016224	2278900	1009800	3972500	1532800	3113300	2753200
ENSBTAG00000025210	ENSBTAP00000005916	89870	4733100	1637600	2484500	2298500	1481600
ENSBTAG00000021160	ENSBTAP00000043007	3145700	0	4572400	4784800	2511100	158980
ENSBTAG00000005315	ENSBTAP00000006990	93165000	15679000	20341000	15067000	50165000	68019000
ENSBTAG00000011950	ENSBTAP00000040462	162800	0	954580	202160	373290	585010
ENSBTAG00000020446	ENSBTAP00000027246	1932000	0	1240700	1510300	907360	682080
ENSBTAG00000019180	ENSBTAP00000040769	11245000	3420600	9519200	10348000	8188400	5333300
ENSBTAG00000002026	ENSBTAP00000047917	12124000	322310	2240500	3416900	5953200	5721200
ENSBTAG00000011649	ENSBTAP00000015473	3072600	1980500	903820	1367700	1028600	3458500
ENSBTAG00000012890	ENSBTAP00000048807	80031000	13083000	31098000	27252000	33651000	60981000
ENSBTAG00000016032	ENSBTAP00000021337	21004	681470	22185	0	758780	0
ENSBTAG00000007964	ENSBTAP00000010469	13970000	5785200	10378000	4605100	11965000	13934000
ENSBTAG00000004072	ENSBTAP00000005324	4282400	7483800	6882100	12923000	4889400	1157500
ENSBTAG00000002082	ENSBTAP00000052045	3700200	0	10897000	3069800	6978600	4271400
ENSBTAG00000000203	ENSBTAP00000000240	590490	127880	11503000	181390	4405900	7292000
ENSBTAG00000010701	ENSBTAP00000014162	121610000	1582900	53717000	60252000	45462000	73730000
ENSBTAG00000026236	ENSBTAP00000037042	0	0	14429	14892	0	0
ENSBTAG00000015567	ENSBTAP00000020681	1594100	662200	777710	1676800	983430	345610
ENSBTAG00000014302	ENSBTAP00000019001	523730	779180	3328500	1369800	1969500	1342000
ENSBTAG00000015285	ENSBTAP00000020326	336430000	64575000	104210000	135070000	209760000	155870000
ENSBTAG00000003178	ENSBTAP00000004132	0	0	417780	0	427270	0
ENSBTAG00000008570	ENSBTAP00000011305	102540000	7827400	26697000	31140000	43501000	61085000
ENSBTAG00000017465	ENSBTAP00000023218	3689800	0	7296300	4131300	3729300	3218600
ENSBTAG00000010347	ENSBTAP00000013663	376650000	120870000	310940000	148060000	297090000	359490000
ENSBTAG00000031500	ENSBTAP00000038059	27095000	2953700	49112000	25446000	31742000	21453000
ENSBTAG00000002460	ENSBTAP00000003194	0	80695	1605400	1232600	0	429930
ENSBTAG00000025311	ENSBTAP00000035395	2471100	1259800	316360	263770	114220	3718500
ENSBTAG00000000077	ENSBTAP00000000085	113190	467260	270420	437650	279080	138710
ENSBTAG00000027153	ENSBTAP00000018861	10263000	5052800	14233000	8848800	11252000	9534700
ENSBTAG00000020109	ENSBTAP00000026786	3461700	72394	4794400	4171300	3778700	328850
ENSBTAG00000000622	ENSBTAP00000000814	21013000	6224000	34746000	12829000	25123000	24274000
ENSBTAG00000002769	ENSBTAP00000003599	4350700	157580	1251300	2989400	1168300	1566800
ENSBTAG00000020294	ENSBTAP00000027046	9381700	87179	7423200	6526200	6559700	3753200
ENSBTAG00000006189	ENSBTAP00000008132	4043500000	9050500000	3387200000	5750600000	4358500000	6398300000
ENSBTAG00000014337	ENSBTAP00000019064	6401200	1386800	2076400	2639500	3953200	3259400
ENSBTAG00000016501	ENSBTAP00000041467	1257700	1782800	770880	799980	1404200	1609800
ENSBTAG00000006487	ENSBTAP00000008502	25108000	3955400	10503000	8505800	21909000	9132600
