# Supplementary material for: The proteome of IVF-induced aberrant embryo-maternal crosstalk by implantation stage in ewes
Source: J Anim Sci Biotechnol. 2020 Jan 14;11:7. doi: 10.1186/s40104-019-0405-y (PMC6958772; doi:10.1186/s40104-019-0405-y)
Supplement: Supplementary file 3 — Additional file 3: Table S2. Differentially expressed proteins (DEPs) between the IVF and IVO in conceptuses, endometrial C areas, and IC areas. [file 40104_2019_405_MOESM3_ESM.xlsx]

## Sheet: Conceptus
EnsemblGeneID	EnsemblProteinID	LFQ.Intensity.IVO_conceptus_1	LFQ.Intensity.IVO_conceptus_2	LFQ.Intensity.IVO_conceptus_3	LFQ.Intensity.IVF_conceptus_1	LFQ.Intensity.IVF_conceptus_2	LFQ.Intensity.IVF_conceptus_3
ENSBTAG00000003201	ENSBTAP00000004159	0	0	0	72144	54808	86280
ENSBTAG00000009732	ENSBTAP00000053621	0	0	0	66094	101000	163720
ENSBTAG00000000504	ENSBTAP00000041650	0	0	0	165800	187570	60399
ENSBTAG00000006564	ENSBTAP00000008621	0	0	0	1463500	6696500	3255000
ENSBTAG00000005973	ENSBTAP00000007838	0	0	0	218030	306800	833390
ENSBTAG00000034691	ENSBTAP00000046068	0	0	0	0	375950	411600
ENSBTAG00000015557	ENSBTAP00000020696	0	0	0	0	15638	12691
ENSBTAG00000020422	ENSBTAP00000027215	0	0	0	5861400	0	7699100
ENSBTAG00000008034	ENSBTAP00000010569	0	87643	0	310490	1937900	1990900
ENSBTAG00000011786	ENSBTAP00000015643	61406	0	0	1187100	895940	91160
ENSBTAG00000021125	ENSBTAP00000048817	0	0	9131.5	183700	112710	21325
ENSBTAG00000006104	ENSBTAP00000008022	454970	471940	376890	3462900	12702000	18475000
ENSBTAG00000003577	ENSBTAP00000004656	416030	124800	416160	4626400	1552500	3067900
ENSBTAG00000017498	ENSBTAP00000023258	1184000	472940	8425600	24296000	49370000	12142000
ENSBTAG00000014388	ENSBTAP00000019134	364190	0	304370	599150	1999100	2707000
ENSBTAG00000018322	ENSBTAP00000040703	0	0	244200	554960	615090	704670
ENSBTAG00000013013	ENSBTAP00000017301	578720	0	487030	4885800	2476800	688010
ENSBTAG00000014075	ENSBTAP00000018701	0	300870	0	610590	399030	1097100
ENSBTAG00000038186	ENSBTAP00000051774	5754100	4762000	4376500	29747000	26623000	41130000
ENSBTAG00000006168	ENSBTAP00000008111	0	0	139890	450690	202410	215250
ENSBTAG00000021538	ENSBTAP00000053355	44855	0	645160	1681100	1312900	1111800
ENSBTAG00000025496	ENSBTAP00000035716	33456000	308890	3616700	78876000	57990000	66631000
ENSBTAG00000001107	ENSBTAP00000001464	0	542730	484650	1342400	1190600	2512400
ENSBTAG00000014643	ENSBTAP00000019499	41761000	5799500	17716000	129300000	71026000	115120000
ENSBTAG00000002995	ENSBTAP00000003897	612990	72610	383270	1529700	1642800	1669700
ENSBTAG00000008635	ENSBTAP00000011388	376850	0	260750	791980	1068500	934700
ENSBTAG00000019478	ENSBTAP00000025945	93871	0	282210	627410	555090	444690
ENSBTAG00000005674	ENSBTAP00000007454	3313700	0	26491000	37236000	40119000	47152000
ENSBTAG00000011616	ENSBTAP00000016989	755360	0	0	1311400	856710	972790
ENSBTAG00000008442	ENSBTAP00000011107	182270	0	123230	321930	308880	614420
ENSBTAG00000019105	ENSBTAP00000040249	360620	268800	164200	942360	1375400	777230
ENSBTAG00000018784	ENSBTAP00000025007	14616000	363430	89936000	176500000	159490000	73029000
ENSBTAG00000039693	ENSBTAP00000049575	808900	0	1784900	3820000	3255400	2936000
ENSBTAG00000017368	ENSBTAP00000023094	6989000	12538000	11529000	47694000	45042000	25733000
ENSBTAG00000019852	ENSBTAP00000052439	6690200	0	18132000	26365000	29250000	37096000
ENSBTAG00000013362	ENSBTAP00000035984	106820	109970	0	269400	172640	354560
ENSBTAG00000020873	ENSBTAP00000027808	2902800	0	2260000	4454500	3087100	9953100
ENSBTAG00000014175	ENSBTAP00000018840	4754300	427510	3164700	6388900	5584400	15292000
ENSBTAG00000005444	ENSBTAP00000007163	1737400	912930	1531800	4766700	5235000	3531200
ENSBTAG00000015512	ENSBTAP00000045455	149650000	34816000	524470000	632340000	654550000	880220000
ENSBTAG00000019918	ENSBTAP00000026535	240060	350010	2920200	2104900	5158300	3230600
ENSBTAG00000016126	ENSBTAP00000034574	0	0	215160	244630	170070	228420
ENSBTAG00000007341	ENSBTAP00000040764	0	0	1200600	1051000	1706500	807370
ENSBTAG00000014841	ENSBTAP00000019765	0	231540	1144600	1728200	1443500	813440
ENSBTAG00000012442	ENSBTAP00000016512	125140000	15944000	41112000	125660000	121460000	279530000
ENSBTAG00000011998	ENSBTAP00000031396	2510100	0	983180	4034200	3806400	2097200
ENSBTAG00000004555	ENSBTAP00000005988	21550000	130960	9880800	26018000	33825000	29759000
ENSBTAG00000002137	ENSBTAP00000002770	880060	236460	124320	1588600	1106600	818590
ENSBTAG00000009414	ENSBTAP00000012391	12602000	586750	21019000	29124000	33406000	33613000
ENSBTAG00000015267	ENSBTAP00000020308	11905000	238250	9542400	18342000	26679000	14414000
ENSBTAG00000026278	ENSBTAP00000037110	8609600	61585	5799700	14134000	12866000	12090000
ENSBTAG00000006082	ENSBTAP00000007993	15391000	31945	13038000	16469000	37660000	21160000
ENSBTAG00000001055	ENSBTAP00000031993	15122000	13576000	4606300	30436000	27454000	29416000
ENSBTAG00000007330	ENSBTAP00000009642	0	317820	397570	644110	766290	453630
ENSBTAG00000008443	ENSBTAP00000011109	156410	0	146910	149950	319090	303660
ENSBTAG00000006792	ENSBTAP00000008933	5462500	1059900	0	5523100	6933700	3891600
ENSBTAG00000001926	ENSBTAP00000002506	4160500	1132700	1886300	7922100	6463200	3532800
ENSBTAG00000005475	ENSBTAP00000007200	152600000	336140	125910000	194230000	242340000	259190000
ENSBTAG00000019181	ENSBTAP00000030949	1589100	646540	1788700	4965100	2392600	2669300
ENSBTAG00000002827	ENSBTAP00000003660	3456100	522990	3569900	6975100	4511000	7201100
ENSBTAG00000007685	ENSBTAP00000010108	2895100	525520	5405400	8775900	6252100	6578100
ENSBTAG00000021370	ENSBTAP00000028490	18997000	210710	19652000	46767000	27191000	19556000
ENSBTAG00000009683	ENSBTAP00000012773	19456000	5084600	2542000	19540000	21720000	23792000
ENSBTAG00000015114	ENSBTAP00000020111	230190000	66355000	283350000	382490000	435930000	569280000
ENSBTAG00000001189	ENSBTAP00000001576	1797300	898300	3693100	4862900	4147800	6213000
ENSBTAG00000015249	ENSBTAP00000020286	1048500	0	2620500	2928500	3120400	2561300
ENSBTAG00000000679	ENSBTAP00000000902	9444800	70006	4744700	9986500	7888900	15491000
ENSBTAG00000013819	ENSBTAP00000018362	1309500	14602	3000100	3325700	3398300	3249300
ENSBTAG00000002412	ENSBTAP00000003129	7939900	7132200	12138000	18744000	21112000	22549000
ENSBTAG00000024801	ENSBTAP00000034423	298670	203770	583760	686820	805210	989480
ENSBTAG00000015562	ENSBTAP00000020677	22319000	56490	24045000	42550000	26092000	37265000
ENSBTAG00000024611	ENSBTAP00000030173	3731800	0	2709300	3450300	4226100	6859000
ENSBTAG00000003191	ENSBTAP00000004145	244530000	19182000	264550000	524570000	339760000	321760000
ENSBTAG00000005127	ENSBTAP00000006760	8284300	2621700	10029000	12803000	16070000	17756000
ENSBTAG00000002045	ENSBTAP00000002650	5220900	4911500	5877400	12092000	13393000	10091000
ENSBTAG00000010156	ENSBTAP00000013402	44438000	4699300	36449000	64468000	58222000	58859000
ENSBTAG00000020684	ENSBTAP00000027564	4679500	3575100	4388300	10590000	7122600	8905500
ENSBTAG00000002650	ENSBTAP00000003433	751370	0	1251200	1430300	882900	1900100
ENSBTAG00000008300	ENSBTAP00000010925	970920000	159760000	1111900000	2354900000	1433900000	922090000
ENSBTAG00000017547	ENSBTAP00000023325	1718200	1218800	3169000	5678000	3464200	3316000
ENSBTAG00000033424	ENSBTAP00000030128	8626200	11391000	6327700	12568000	16252000	24385000
ENSBTAG00000009804	ENSBTAP00000012930	1062400	8478700	5473400	12060000	9585600	8611500
ENSBTAG00000009761	ENSBTAP00000012872	41257000	19759000	39401000	58823000	69860000	71475000
ENSBTAG00000003746	ENSBTAP00000004879	7393700	1018600	5111700	9397900	9199000	8320700
ENSBTAG00000017077	ENSBTAP00000022710	52965000	46303000	43259000	98179000	81960000	102530000
ENSBTAG00000016265	ENSBTAP00000021637	6357000	2159900	7330400	10515000	11268000	9191200
ENSBTAG00000010956	ENSBTAP00000014549	5145800	5194800	13324000	18350000	15165000	11860000
ENSBTAG00000008340	ENSBTAP00000010982	9210300	3077100	20090000	18610000	19309000	23913000
ENSBTAG00000019295	ENSBTAP00000025691	27714000	18543000	27162000	54414000	40981000	43537000
ENSBTAG00000004651	ENSBTAP00000041066	191290000	24812000	159100000	219500000	204840000	282620000
ENSBTAG00000001708	ENSBTAP00000002240	3353200	3605100	456940	3956300	4783200	4871600
ENSBTAG00000004651	ENSBTAP00000006104	2524500	2433600	3019900	4143100	5148200	5260500
ENSBTAG00000005989	ENSBTAP00000007860	34460000	21236000	63628000	95428000	58129000	60858000
ENSBTAG00000007836	ENSBTAP00000010311	794280	1354100	577180	1681700	1468900	1735200
ENSBTAG00000013123	ENSBTAP00000017442	32066000	16325000	30786000	44605000	46873000	49194000
ENSBTAG00000000894	ENSBTAP00000001187	124770000	67832000	122630000	216330000	158730000	182810000
ENSBTAG00000007499	ENSBTAP00000009864	1876700	627160	3086400	4132200	3122800	2514800
ENSBTAG00000012589	ENSBTAP00000016712	129610000	50924000	92437000	147470000	137880000	180130000
ENSBTAG00000017266	ENSBTAP00000022960	5463300	5074500	8486600	13635000	9067300	9732200
ENSBTAG00000007865	ENSBTAP00000010347	3095500	2073200	4020100	5889200	4985800	4338600
ENSBTAG00000012159	ENSBTAP00000016130	2804300	2766800	2040100	5396100	3013900	4130000
ENSBTAG00000011435	ENSBTAP00000015199	2449600	8218800	9023000	13240000	10165000	8889800
ENSBTAG00000030600	ENSBTAP00000040820	7610700	6189300	12906000	14244000	13810000	15227000
ENSBTAG00000013191	ENSBTAP00000017563	5564200	11797000	5270700	12821000	14804000	8498500
ENSBTAG00000007662	ENSBTAP00000010082	497420000	201610000	470380000	591130000	538760000	707100000
ENSBTAG00000003356	ENSBTAP00000004351	1095000	488170	1456400	2016200	1343300	1414700
ENSBTAG00000003401	ENSBTAP00000004410	70317000	36050000	60436000	99033000	78749000	82852000
ENSBTAG00000017389	ENSBTAP00000023122	107920000	55795000	63316000	99170000	122400000	132830000
ENSBTAG00000018258	ENSBTAP00000024299	18650000	19327000	28448000	38126000	29993000	34779000
ENSBTAG00000018854	ENSBTAP00000032384	1824000	1126500	2257600	2493800	2554300	2923000
ENSBTAG00000002953	ENSBTAP00000041860	120580000	74724000	69632000	125850000	105440000	167160000
ENSBTAG00000011885	ENSBTAP00000015769	2154700	2366800	1388400	2743800	2474100	3574200
ENSBTAG00000009462	ENSBTAP00000041906	247250000	110000000	256130000	309460000	260720000	320340000
ENSBTAG00000009887	ENSBTAP00000037506	51407000	28483000	37385000	41860000	55246000	71550000
ENSBTAG00000002688	ENSBTAP00000044161	18366000	11501000	16140000	21506000	21438000	23155000
ENSBTAG00000008985	ENSBTAP00000049383	122670000	57717000	104260000	134710000	113320000	160330000
ENSBTAG00000039719	ENSBTAP00000008907	15205000	13597000	16634000	23040000	19573000	22431000
ENSBTAG00000013424	ENSBTAP00000017863	130950000	118000000	83238000	154870000	129470000	190500000
ENSBTAG00000007993	ENSBTAP00000010507	18471000	19198000	16888000	32359000	22412000	22503000
ENSBTAG00000039992	ENSBTAP00000038184	670460000	518590000	559690000	883660000	700970000	846530000
ENSBTAG00000006396	ENSBTAP00000008386	48584000	45965000	49633000	77394000	48667000	73537000
ENSBTAG00000010508	ENSBTAP00000013889	28566000	16716000	24617000	34851000	25599000	36236000
ENSBTAG00000000778	ENSBTAP00000001034	719910000	375180000	481070000	729290000	657270000	790390000
ENSBTAG00000021131	ENSBTAP00000028162	157010000	97421000	138280000	180810000	150080000	202240000
ENSBTAG00000003758	ENSBTAP00000053095	87747000	72956000	83322000	123440000	88033000	118830000
ENSBTAG00000016956	ENSBTAP00000022558	29965000	22382000	38024000	46081000	38848000	37386000
ENSBTAG00000003642	ENSBTAP00000004751	71240000	57389000	43339000	76239000	62964000	91805000
ENSBTAG00000018469	ENSBTAP00000024584	9523600	15936000	13845000	16362000	19713000	14578000
ENSBTAG00000038149	ENSBTAP00000051805	20140000	23414000	14885000	27836000	22942000	23054000
ENSBTAG00000003830	ENSBTAP00000004984	8960200	7423800	8955300	10654000	8456800	10572000
ENSBTAG00000021843	ENSBTAP00000047045	1380300	1405200	1699900	1123100	1235200	1233500
ENSBTAG00000020525	ENSBTAP00000027346	8463600	9277100	10733000	8426700	7781000	5527600
ENSBTAG00000013952	ENSBTAP00000018540	120770000	90559000	97633000	71006000	73277000	87763000
ENSBTAG00000019821	ENSBTAP00000026409	23663000	17848000	15610000	14012000	12882000	15883000
ENSBTAG00000018101	ENSBTAP00000024092	33446000	38944000	48432000	34882000	25303000	26315000
ENSBTAG00000011027	ENSBTAP00000014649	13925000	8526600	9934500	8972000	7641000	6293300
ENSBTAG00000014490	ENSBTAP00000029090	85888000	55000000	56225000	42613000	45687000	48506000
ENSBTAG00000014583	ENSBTAP00000019411	231270000	169700000	128360000	86712000	132460000	136850000
ENSBTAG00000005808	ENSBTAP00000007635	985470	768190	1125400	461650	814370	648840
ENSBTAG00000039161	ENSBTAP00000050170	2429300	2833000	3294000	1297900	1920300	2387600
ENSBTAG00000017710	ENSBTAP00000042386	4922400	8156500	7104900	5254100	4958700	2815400
ENSBTAG00000016918	ENSBTAP00000038769	2279800	1271700	1984700	1456300	1282800	797690
ENSBTAG00000006642	ENSBTAP00000008727	1548500	1706100	1042400	669240	1331800	734870
ENSBTAG00000011553	ENSBTAP00000015354	2683000	4290600	4994900	1694900	2665100	3244400
ENSBTAG00000006253	ENSBTAP00000008207	553470000	363120000	549470000	403560000	255770000	249930000
ENSBTAG00000002108	ENSBTAP00000032779	35566000	27237000	45511000	17363000	24865000	23293000
ENSBTAG00000025191	ENSBTAP00000035184	2920900	2073600	4124900	1041200	2089400	2303100
ENSBTAG00000011969	ENSBTAP00000015883	682140000	1121000000	568650000	469100000	484810000	453520000
ENSBTAG00000004278	ENSBTAP00000005603	9280500	11651000	10634000	6448200	6451300	5609800
ENSBTAG00000019810	ENSBTAP00000026393	3477800	4100800	4185600	2721600	2071700	2010800
ENSBTAG00000015106	ENSBTAP00000020103	17864000	11374000	15905000	11359000	6428400	7913600
ENSBTAG00000015595	ENSBTAP00000020715	2475100	1316200	2530700	1161800	1177200	1192200
ENSBTAG00000011488	ENSBTAP00000043577	7417100	3652500	4053300	3146500	2404200	2888000
ENSBTAG00000006995	ENSBTAP00000009208	42925000	50088000	26127000	19299000	18256000	28484000
ENSBTAG00000009543	ENSBTAP00000041673	5047700	5078300	5084500	3347600	2536400	2492400
ENSBTAG00000032915	ENSBTAP00000017911	8754700	13007000	13455000	7366800	8237200	3597300
ENSBTAG00000033117	ENSBTAP00000044281	7387500	7569600	11089000	948870	6785400	5754000
ENSBTAG00000010336	ENSBTAP00000013650	2706100	3480400	4288800	1827500	1979700	1575500
ENSBTAG00000020345	ENSBTAP00000027115	5433200	6690200	9464500	1940900	3521300	5339900
ENSBTAG00000021767	ENSBTAP00000052296	9158600	6444400	12746000	1882800	5078900	7122700
ENSBTAG00000003752	ENSBTAP00000004885	1190000	581590	728820	577070	390310	271800
ENSBTAG00000005814	ENSBTAP00000007642	1099700	2597900	3096800	782300	1513200	810340
ENSBTAG00000005904	ENSBTAP00000007758	32145000	44460000	14781000	6966000	16096000	16700000
ENSBTAG00000011388	ENSBTAP00000015136	43184000	46211000	63070000	33884000	19489000	12222000
ENSBTAG00000017713	ENSBTAP00000041243	654260	702600	667930	82501	459640	318590
ENSBTAG00000031941	ENSBTAP00000052710	6655300	4068400	4836600	4949400	1245600	413280
ENSBTAG00000016156	ENSBTAP00000021507	5203400	6321900	10439000	3931600	3107900	2268400
ENSBTAG00000003693	ENSBTAP00000004813	42095	34129	16227	28871	0	9720.7
ENSBTAG00000012447	ENSBTAP00000016514	18456000	46909000	33040000	15750000	11139000	14111000
ENSBTAG00000015327	ENSBTAP00000020395	26190000	49760000	26185000	11688000	13070000	16859000
ENSBTAG00000001657	ENSBTAP00000034697	727380	1469100	987340	394230	566140	332590
ENSBTAG00000003547	ENSBTAP00000042892	3940200	9311700	6082500	2756500	2861300	2050700
ENSBTAG00000004521	ENSBTAP00000005939	340440	292310	484400	126910	128330	155660
ENSBTAG00000031669	ENSBTAP00000042343	1244200	891970	1703100	0	951180	448940
ENSBTAG00000003747	ENSBTAP00000004878	438400	775040	248610	172110	208300	96408
ENSBTAG00000006745	ENSBTAP00000008877	116840000	224380000	58325000	9361700	9029200	104110000
ENSBTAG00000035429	ENSBTAP00000046733	203890000	295350000	169830000	57791000	68899000	72974000
ENSBTAG00000015499	ENSBTAP00000020600	733400	906620	1228400	819640	11190	0
ENSBTAG00000002279	ENSBTAP00000002938	975490	1882400	3696900	781810	717140	358580
ENSBTAG00000020764	ENSBTAP00000027670	1316800	2373300	873560	508770	224060	525590
ENSBTAG00000002428	ENSBTAP00000003165	527930	898950	204440	213650	98450	123260
ENSBTAG00000017367	ENSBTAP00000023090	293930	269650	364650	153570	15390	61780
ENSBTAG00000040076	ENSBTAP00000053565	1625600	1006900	367840	237420	347420	140660
ENSBTAG00000015038	ENSBTAP00000020020	8847900	32820000	13407000	4842200	4272000	3857200
ENSBTAG00000038748	ENSBTAP00000043063	797320000	937820000	92321000	27127000	58535000	282310000
ENSBTAG00000001996	ENSBTAP00000002587	1617100	1028200	2837300	527960	246730	263360
ENSBTAG00000004075	ENSBTAP00000005323	796480	807440	204910	104830	174710	34107
ENSBTAG00000014835	ENSBTAP00000019758	629260	373210	1395900	77938	121740	189490
ENSBTAG00000003632	ENSBTAP00000004736	56162	70086	147200	20338	0	19085
ENSBTAG00000002280	ENSBTAP00000033805	1112800	663870	272780	217120	0	0
ENSBTAG00000001638	ENSBTAP00000002145	259160000	351230000	36897000	2284000	7050200	56637000
ENSBTAG00000013116	ENSBTAP00000017447	78955	453050	206120	67718	0	0
ENSBTAG00000013960	ENSBTAP00000018554	1115300	3337200	6809600	198900	436820	278350
ENSBTAG00000012380	ENSBTAP00000044468	3170900	4212200	2469200	333910	217300	84620
ENSBTAG00000019794	ENSBTAP00000026372	12889000	11130000	7977700	401190	513960	293520
ENSBTAG00000017744	ENSBTAP00000023592	368370	324690	691650	0	0	0
ENSBTAG00000016281	ENSBTAP00000021658	2296000	880700	1608300	0	0	0
ENSBTAG00000010390	ENSBTAP00000013716	445680	1956800	1938700	0	0	0
ENSBTAG00000011327	ENSBTAP00000053001	1106900	2460800	606710	0	0	0
ENSBTAG00000025005	ENSBTAP00000034763	165470	726040	312110	0	0	0
ENSBTAG00000037726	ENSBTAP00000049395	171110	1165400	463390	0	0	0
ENSBTAG00000014129	ENSBTAP00000018777	442540	1092100	149550	0	0	0
ENSBTAG00000022007	ENSBTAP00000041236	0	79501	78360	0	0	0
ENSBTAG00000003690	ENSBTAP00000004806	265830	0	239870	0	0	0
ENSBTAG00000012966	ENSBTAP00000017239	0	194030	224090	0	0	0
ENSBTAG00000014081	ENSBTAP00000032374	0	46428	56871	0	0	0
ENSBTAG00000015490	ENSBTAP00000020580	282920	0	420100	0	0	0

## Sheet: C areas
EnsemblGeneID	EnsemblProteinID	LFQ.Intensity.IVO_C area_1	LFQ.Intensity.IVO_C area_2	LFQ.Intensity.IVO_C area_3	LFQ.Intensity.IVF_C area_1	LFQ.Intensity.IVF_C area_2	LFQ.Intensity.IVF_C area_3
ENSBTAG00000014700	ENSBTAP00000019566	0	0	0	140080	191400	102920
ENSBTAG00000020368	ENSBTAP00000027148	0	0	0	728660	1153400	331130
ENSBTAG00000004833	ENSBTAP00000006347	0	0	0	453390	1091900	417790
ENSBTAG00000001926	ENSBTAP00000002506	0	0	0	366210	1241400	586950
ENSBTAG00000001565	ENSBTAP00000002045	0	0	0	579400	1526400	320830
ENSBTAG00000013078	ENSBTAP00000053699	0	0	0	298140	293690	0
ENSBTAG00000014380	ENSBTAP00000019121	0	0	0	697850	0	686010
ENSBTAG00000009149	ENSBTAP00000012055	0	0	0	1090000	0	1012800
ENSBTAG00000019700	ENSBTAP00000026258	0	0	0	81096	91917	0
ENSBTAG00000011395	ENSBTAP00000037777	0	0	0	277490	242160	0
ENSBTAG00000004093	ENSBTAP00000005346	0	0	0	397310	476070	0
ENSBTAG00000009897	ENSBTAP00000053342	0	0	0	58741	0	43396
ENSBTAG00000026278	ENSBTAP00000037110	78118	0	18997	309130	1305700	586120
ENSBTAG00000004428	ENSBTAP00000005802	1834500	3335100	1364200	12617000	27884000	9480000
ENSBTAG00000003338	ENSBTAP00000004335	0	793780	575930	4325700	1943300	2346000
ENSBTAG00000005483	ENSBTAP00000041167	87537	581010	277740	1889600	2252500	1204400
ENSBTAG00000002203	ENSBTAP00000002852	0	0	337500	372480	399970	1116200
ENSBTAG00000001795	ENSBTAP00000002350	359790	1368400	348050	3425600	5458900	2706300
ENSBTAG00000010890	ENSBTAP00000014463	0	165800	0	283490	233390	336430
ENSBTAG00000011239	ENSBTAP00000014925	660530	854800	405250	4174700	1981300	2995700
ENSBTAG00000000974	ENSBTAP00000001290	0	106370	0	125880	218720	159900
ENSBTAG00000003017	ENSBTAP00000049933	0	269080	126020	851630	463640	556030
ENSBTAG00000017361	ENSBTAP00000023084	184870	192600	0	320350	986890	459140
ENSBTAG00000010935	ENSBTAP00000014526	2123500	1406800	395360	6855200	1699100	9516000
ENSBTAG00000011805	ENSBTAP00000015669	0	771370	0	1675800	833190	948920
ENSBTAG00000014971	ENSBTAP00000019929	0	121590	98401	333730	436780	155320
ENSBTAG00000018986	ENSBTAP00000050572	646820	874990	122550	2289500	966700	3585500
ENSBTAG00000019040	ENSBTAP00000025343	0	1147000	234920	1924600	3000600	508010
ENSBTAG00000011966	ENSBTAP00000015881	44837000	36527000	43891000	64708000	277980000	148830000
ENSBTAG00000010945	ENSBTAP00000045766	46717	107350	0	134970	227730	224970
ENSBTAG00000005349	ENSBTAP00000007036	201310	1666600	2198000	2297300	7588000	4754400
ENSBTAG00000019854	ENSBTAP00000045734	0	1151600	756840	2625900	2324100	1852400
ENSBTAG00000014161	ENSBTAP00000018822	263540	537190	294120	822900	2233800	837320
ENSBTAG00000000957	ENSBTAP00000001266	0	0	280420	467580	358330	165220
ENSBTAG00000014177	ENSBTAP00000018845	242540	349330	1233000	1734800	2746700	1707800
ENSBTAG00000007602	ENSBTAP00000039219	0	176740	179340	381130	590230	200080
ENSBTAG00000013472	ENSBTAP00000033771	3243100	6375400	11299000	20517000	23292000	24469000
ENSBTAG00000004452	ENSBTAP00000005837	459230	0	1012100	1396300	2017800	1292800
ENSBTAG00000012744	ENSBTAP00000016937	244080	915640	0	829970	1856700	898020
ENSBTAG00000020922	ENSBTAP00000027868	0	0	259800	282920	128540	390830
ENSBTAG00000013264	ENSBTAP00000017639	1556800	1276600	1685600	4428000	6371500	2898800
ENSBTAG00000019262	ENSBTAP00000053858	0	0	647170	683970	938420	330840
ENSBTAG00000016168	ENSBTAP00000021524	71656	62438	0	117240	75027	204570
ENSBTAG00000011257	ENSBTAP00000014960	237090	919500	607750	1897600	915590	2204000
ENSBTAG00000016751	ENSBTAP00000022276	355450	845540	576400	1337000	2346800	1348300
ENSBTAG00000020801	ENSBTAP00000040143	0	1468700	572120	2230000	2648100	815900
ENSBTAG00000021870	ENSBTAP00000029157	0	2668100	571790	2146600	2260000	4354800
ENSBTAG00000019284	ENSBTAP00000051729	754600	0	456370	915430	1430200	856200
ENSBTAG00000002714	ENSBTAP00000003515	0	1093000	747950	1583600	2352300	922990
ENSBTAG00000020709	ENSBTAP00000019513	876020	774750	779250	1789500	2258000	2349000
ENSBTAG00000011704	ENSBTAP00000050006	903240	1370400	2143100	4245500	3247500	4127400
ENSBTAG00000013408	ENSBTAP00000017837	1078800	0	698630	1967900	2011900	656910
ENSBTAG00000016525	ENSBTAP00000034473	277680	840710	1513800	2972300	2012700	1843400
ENSBTAG00000006543	ENSBTAP00000023384	947210	1119100	1747600	2560900	4971500	1931900
ENSBTAG00000038047	ENSBTAP00000050955	53840000	26667000	24441000	75890000	133670000	48504000
ENSBTAG00000014272	ENSBTAP00000018963	325760	623330	326150	759650	1431400	931690
ENSBTAG00000010012	ENSBTAP00000036691	560760	319700	256070	766300	1191500	815590
ENSBTAG00000022564	ENSBTAP00000014044	372150	502370	154700	649190	1098000	613740
ENSBTAG00000012882	ENSBTAP00000053628	1020900	1147300	477100	1254400	2313000	2357200
ENSBTAG00000037493	ENSBTAP00000002882	0	1628200	1050200	1896500	2902900	1193500
ENSBTAG00000011104	ENSBTAP00000036007	3405300	3468700	2520000	6025100	10332000	4178700
ENSBTAG00000017616	ENSBTAP00000041803	2230100	1812800	1212100	3282700	3182800	4872800
ENSBTAG00000019478	ENSBTAP00000025945	210620	74187	59682	133780	278190	324380
ENSBTAG00000016206	ENSBTAP00000021570	682350	1527500	1031300	2492200	1780300	2503600
ENSBTAG00000000905	ENSBTAP00000001199	8207800	2047200	11057000	10538000	14047000	17654000
ENSBTAG00000011250	ENSBTAP00000030993	168050	110370	330540	307220	519040	341520
ENSBTAG00000006049	ENSBTAP00000007948	755280	457340	730840	1024000	1207800	1471900
ENSBTAG00000017280	ENSBTAP00000022979	36222000	60746000	24990000	80285000	90538000	60645000
ENSBTAG00000009665	ENSBTAP00000012740	145790	894410	761700	954960	1173900	1242000
ENSBTAG00000022733	ENSBTAP00000050177	675590	1678400	995120	2735300	1683800	1786500
ENSBTAG00000010692	ENSBTAP00000014154	3554700	7662400	6182900	7563800	11703000	12898000
ENSBTAG00000019214	ENSBTAP00000025580	269160	843240	663900	1130200	1083600	1033500
ENSBTAG00000015944	ENSBTAP00000021203	1325000	1214200	484200	1545200	2029000	1815200
ENSBTAG00000021961	ENSBTAP00000029280	5861800	3298200	2294400	7101500	8507300	4586700
ENSBTAG00000016918	ENSBTAP00000038769	529030	1612100	972820	1853000	1602300	1916100
ENSBTAG00000001398	ENSBTAP00000001838	1605000	3718500	4523900	4037700	7606500	5268100
ENSBTAG00000012761	ENSBTAP00000016963	1881300	2097500	2549400	3109600	4654100	3382500
ENSBTAG00000018928	ENSBTAP00000025191	2804700	1712200	1310000	3486800	2917900	3475800
ENSBTAG00000006837	ENSBTAP00000008985	1009300	713630	1030100	1180800	1717000	1730700
ENSBTAG00000008303	ENSBTAP00000010928	13720000	20315000	20330000	30464000	26918000	33891000
ENSBTAG00000006712	ENSBTAP00000041797	184780	290630	473330	436710	527770	626460
ENSBTAG00000004438	ENSBTAP00000005823	1548900	2615400	912190	2746200	3532500	2217100
ENSBTAG00000014447	ENSBTAP00000037744	95607	153340	286300	300380	250480	335190
ENSBTAG00000016032	ENSBTAP00000021337	924440	1243300	537140	1318700	1218400	1934900
ENSBTAG00000019096	ENSBTAP00000025422	6330200	8065400	9796700	14150000	12008000	13579000
ENSBTAG00000012152	ENSBTAP00000016122	13940000	13894000	12570000	22057000	19802000	24302000
ENSBTAG00000012961	ENSBTAP00000017229	84767	354730	312930	393070	448970	386290
ENSBTAG00000018646	ENSBTAP00000024812	3245000	1715200	1704700	2868100	3016700	4976600
ENSBTAG00000003550	ENSBTAP00000004617	2361900	3922400	3216200	3760300	6366200	5297600
ENSBTAG00000012181	ENSBTAP00000050620	2227200	1700600	2221800	2505300	3935400	3538500
ENSBTAG00000037677	ENSBTAP00000048113	39570000	23155000	58240000	62264000	73294000	60291000
ENSBTAG00000030335	ENSBTAP00000020285	434820	559580	563960	846490	768730	890590
ENSBTAG00000005808	ENSBTAP00000007635	4316800	3434900	2455900	4204700	5631200	6502800
ENSBTAG00000006104	ENSBTAP00000008022	3551600	1421200	4959200	6508900	4739400	4595200
ENSBTAG00000024648	ENSBTAP00000010545	145110	247460	414250	482030	381930	421210
ENSBTAG00000004448	ENSBTAP00000005832	447850	457770	427810	793760	799980	522790
ENSBTAG00000001657	ENSBTAP00000034697	1732600	1309200	2210200	2539600	2908100	2824100
ENSBTAG00000005674	ENSBTAP00000007454	2705800	1966500	2147900	3478100	2965700	4252800
ENSBTAG00000014423	ENSBTAP00000019184	10628000	14091000	4997300	13744000	18940000	13917000
ENSBTAG00000010480	ENSBTAP00000031959	178550	270360	94754	312340	296600	241190
ENSBTAG00000039719	ENSBTAP00000008907	13953000	6319500	14129000	13166000	20585000	19791000
ENSBTAG00000019012	ENSBTAP00000025305	22889000	35070000	18048000	38450000	48665000	31085000
ENSBTAG00000003747	ENSBTAP00000004878	4691700	8038300	7925100	8764800	13650000	9680700
ENSBTAG00000005016	ENSBTAP00000006605	497970	473100	655840	671750	901810	934750
ENSBTAG00000013952	ENSBTAP00000018540	38696000	60527000	65245000	74672000	100840000	76870000
ENSBTAG00000018812	ENSBTAP00000025042	5657100	8480800	5928300	10073000	11169000	9520400
ENSBTAG00000012012	ENSBTAP00000015944	5626500	4142100	5381800	7237100	10397000	5565100
ENSBTAG00000019147	ENSBTAP00000025484	2667200	1594200	1448200	2980900	2972500	2763000
ENSBTAG00000001041	ENSBTAP00000001383	3567100	6846800	6643600	6531500	11298000	8106900
ENSBTAG00000039161	ENSBTAP00000050170	4619300	4322500	5047000	5615300	9195200	6379800
ENSBTAG00000010336	ENSBTAP00000013650	13130000	6748500	10340000	14264000	19227000	12113000
ENSBTAG00000002791	ENSBTAP00000003616	997070	1085500	1478800	1573200	1920400	1879400
ENSBTAG00000003908	ENSBTAP00000005103	2099600	3968800	2228000	4508000	3896800	4080900
ENSBTAG00000003894	ENSBTAP00000005083	3625800	3532200	4969400	5752400	5646600	6631700
ENSBTAG00000004521	ENSBTAP00000005939	775170	498210	505440	691290	913380	1009600
ENSBTAG00000018742	ENSBTAP00000024956	865360	559850	659560	799890	1304600	950080
ENSBTAG00000013168	ENSBTAP00000017525	684190	360120	680080	672470	967120	820140
ENSBTAG00000015241	ENSBTAP00000020272	594330	420600	555560	655360	758350	811480
ENSBTAG00000006533	ENSBTAP00000008580	473490	947000	1002200	1137500	1056000	1184300
ENSBTAG00000012409	ENSBTAP00000016499	703970000	670060000	877370000	1001400000	1247500000	882940000
ENSBTAG00000027153	ENSBTAP00000018861	14792000	18411000	16457000	17986000	26700000	23982000
ENSBTAG00000020525	ENSBTAP00000027346	8306200	10249000	12223000	13403000	17391000	11684000
ENSBTAG00000001035	ENSBTAP00000001376	1557700	1348800	2049100	1791100	2492000	2493000
ENSBTAG00000009543	ENSBTAP00000041673	2278700	3191900	3499800	4053300	4534700	3227400
ENSBTAG00000008881	ENSBTAP00000040759	6286800	8207100	6918400	7928900	10223000	9217000
ENSBTAG00000002391	ENSBTAP00000003094	10782000	13075000	11658000	14144000	16469000	14430000
ENSBTAG00000014501	ENSBTAP00000019278	10938000	14207000	13587000	18275000	14951000	15069000
ENSBTAG00000019915	ENSBTAP00000026534	1540300	1356400	1694200	1749200	1790800	2025300
ENSBTAG00000013363	ENSBTAP00000017775	28728000	36293000	35519000	37385000	39004000	42596000
ENSBTAG00000019419	ENSBTAP00000025870	2309300	1894800	2123500	2241100	2735900	2393400
ENSBTAG00000016894	ENSBTAP00000022470	3218900	3474500	3647300	3927200	4113600	3933800
ENSBTAG00000021151	ENSBTAP00000028188	42009000	43961000	41892000	49510000	54419000	43040000
ENSBTAG00000004672	ENSBTAP00000006129	2573500	2237800	2647000	2735600	3003300	2814700
ENSBTAG00000021688	ENSBTAP00000028902	9629100	9297900	9467300	8358300	9232700	8823200
ENSBTAG00000016708	ENSBTAP00000022210	127520000	134930000	144410000	126130000	127120000	120590000
ENSBTAG00000018373	ENSBTAP00000024448	117280000	116830000	123080000	105690000	104600000	114110000
ENSBTAG00000019851	ENSBTAP00000026449	16831000	17348000	14935000	15046000	14366000	15177000
ENSBTAG00000018137	ENSBTAP00000006167	187840000	176410000	203100000	160800000	181920000	169690000
ENSBTAG00000004531	ENSBTAP00000042274	20177000	22397000	19200000	19322000	19144000	16642000
ENSBTAG00000006556	ENSBTAP00000008616	12223000	13550000	12003000	12276000	11160000	10020000
ENSBTAG00000000700	ENSBTAP00000000935	23474000	20279000	18930000	17433000	18801000	16248000
ENSBTAG00000014463	ENSBTAP00000039621	7128500	8325100	6865500	6084600	7057100	5451300
ENSBTAG00000007172	ENSBTAP00000009440	29815000	23617000	27719000	21659000	21322000	24226000
ENSBTAG00000009902	ENSBTAP00000013082	56149000	60410000	47868000	48104000	38181000	49352000
ENSBTAG00000017379	ENSBTAP00000023117	2260500	1755000	1798500	1400900	1735600	1610300
ENSBTAG00000012739	ENSBTAP00000013734	16906000	12590000	14496000	10405000	13767000	11288000
ENSBTAG00000013411	ENSBTAP00000017839	195250000	164410000	135230000	131320000	148680000	112190000
ENSBTAG00000033190	ENSBTAP00000044376	41917000	41226000	47910000	39449000	36962000	27433000
ENSBTAG00000019603	ENSBTAP00000026118	101430000	82434000	80179000	71004000	72741000	64552000
ENSBTAG00000013060	ENSBTAP00000017366	89106000	93417000	83481000	61328000	89991000	58207000
ENSBTAG00000000894	ENSBTAP00000001187	72646000	88040000	76902000	64278000	66744000	56047000
ENSBTAG00000009462	ENSBTAP00000041906	101690000	99468000	101780000	82431000	83348000	70433000
ENSBTAG00000019648	ENSBTAP00000026183	28012000	31816000	25076000	24267000	18102000	23631000
ENSBTAG00000005726	ENSBTAP00000007526	132720000	132860000	103370000	91529000	115300000	78529000
ENSBTAG00000015677	ENSBTAP00000020818	5893600	5814300	5844300	5141000	5121300	3234500
ENSBTAG00000001182	ENSBTAP00000001568	18940000	19936000	18484000	14244000	14340000	15360000
ENSBTAG00000022004	ENSBTAP00000029348	39291000	33893000	34929000	20989000	35104000	26510000
ENSBTAG00000005620	ENSBTAP00000003962	30927000	32537000	23311000	22664000	23775000	19692000
ENSBTAG00000018382	ENSBTAP00000024458	20237000	19036000	23462000	13631000	15712000	18416000
ENSBTAG00000016516	ENSBTAP00000021956	17755000	23754000	18202000	17149000	14639000	13625000
ENSBTAG00000005989	ENSBTAP00000007860	17081000	19517000	17010000	16327000	10949000	13090000
ENSBTAG00000003229	ENSBTAP00000004190	18186000	19530000	14880000	15394000	12426000	11737000
ENSBTAG00000007203	ENSBTAP00000009477	4671000	3962100	4629400	2738100	4514600	2664400
ENSBTAG00000013123	ENSBTAP00000017442	16842000	15231000	12854000	11086000	12141000	10138000
ENSBTAG00000035998	ENSBTAP00000004079	106460000	107620000	85326000	77760000	67802000	75785000
ENSBTAG00000007375	ENSBTAP00000009699	107510000	96229000	79815000	67097000	65835000	76395000
ENSBTAG00000012890	ENSBTAP00000048807	6773200	5752300	6477100	4694400	4634000	4698300
ENSBTAG00000021372	ENSBTAP00000005627	11141000	9411600	10845000	8037100	7715100	7312300
ENSBTAG00000002745	ENSBTAP00000003559	35152000	51852000	48390000	31692000	35881000	31629000
ENSBTAG00000015089	ENSBTAP00000020080	458620000	520870000	518560000	322200000	441020000	327510000
ENSBTAG00000017765	ENSBTAP00000023627	189760000	187860000	120680000	132730000	139770000	89335000
ENSBTAG00000006189	ENSBTAP00000008132	3062800000	1964400000	2344600000	1706800000	1788300000	1853900000
ENSBTAG00000030979	ENSBTAP00000041398	46402000	36326000	35096000	36250000	23969000	24813000
ENSBTAG00000011215	ENSBTAP00000014894	110640000	111230000	124250000	78480000	77402000	93744000
ENSBTAG00000011922	ENSBTAP00000015828	68784000	54825000	58587000	41021000	49022000	40748000
ENSBTAG00000017246	ENSBTAP00000022919	146880000	101270000	94208000	83600000	82566000	78358000
ENSBTAG00000010083	ENSBTAP00000013310	14996000	14838000	11427000	8319000	11969000	9058600
ENSBTAG00000003415	ENSBTAP00000004431	16092000	12879000	13898000	9707300	10585000	10149000
ENSBTAG00000003530	ENSBTAP00000040521	47774000	65320000	47652000	34454000	43252000	36362000
ENSBTAG00000012962	ENSBTAP00000017232	22800000	16979000	26679000	21647000	12746000	12762000
ENSBTAG00000040006	ENSBTAP00000049550	10170000	8744700	8046300	7276000	5320100	6501600
ENSBTAG00000018115	ENSBTAP00000024107	102300000	95168000	67141000	61205000	67617000	57752000
ENSBTAG00000030600	ENSBTAP00000040820	18831000	28362000	21939000	18504000	14681000	15363000
ENSBTAG00000009876	ENSBTAP00000013024	5713000	4229200	4277300	3136600	2561300	4282100
ENSBTAG00000014534	ENSBTAP00000019318	194920000	193200000	235810000	173310000	116280000	144010000
ENSBTAG00000012975	ENSBTAP00000017251	30494000	20977000	22337000	17233000	10607000	23347000
ENSBTAG00000003265	ENSBTAP00000004231	12821000	18765000	13411000	12662000	7241600	11276000
ENSBTAG00000011969	ENSBTAP00000015883	288740000	315190000	237990000	210140000	194400000	177510000
ENSBTAG00000015512	ENSBTAP00000045455	11146000	7324200	9223000	5428200	8013400	5667900
ENSBTAG00000005465	ENSBTAP00000007189	1322200	2374100	2021600	1654700	1219700	1062200
ENSBTAG00000011027	ENSBTAP00000014649	15408000	19445000	11188000	9994300	12304000	9130700
ENSBTAG00000017779	ENSBTAP00000023642	21902000	36105000	27324000	23382000	14175000	20666000
ENSBTAG00000016924	ENSBTAP00000022510	1512100	2532800	1889200	1620800	779010	1540400
ENSBTAG00000013718	ENSBTAP00000033386	156550000	142440000	104580000	80846000	101170000	85899000
ENSBTAG00000031875	ENSBTAP00000042612	36976000	42756000	22982000	25899000	20948000	21326000
ENSBTAG00000000522	ENSBTAP00000000673	333190000	250420000	271100000	164730000	201970000	200000000
ENSBTAG00000018283	ENSBTAP00000024335	3680000	4002300	5941900	2381800	4152000	2382000
ENSBTAG00000009646	ENSBTAP00000048297	28704000	32267000	39032000	23510000	22403000	19460000
ENSBTAG00000002633	ENSBTAP00000003415	5996400	6235800	9103700	4894100	5526800	3497800
ENSBTAG00000003830	ENSBTAP00000004984	10095000	7100200	7582700	4191800	6957500	4980200
ENSBTAG00000011960	ENSBTAP00000015873	9638000	12350000	15278000	5958200	8879800	9323600
ENSBTAG00000016501	ENSBTAP00000041467	1045600	1509400	1687000	1339800	599680	807230
ENSBTAG00000016481	ENSBTAP00000021909	36356000	31996000	22896000	22584000	14439000	21960000
ENSBTAG00000001219	ENSBTAP00000001613	183230000	121670000	122020000	52443000	100420000	123040000
ENSBTAG00000022635	ENSBTAP00000051130	19742000	18287000	21946000	12235000	10817000	15440000
ENSBTAG00000014295	ENSBTAP00000042551	42593000	41073000	42576000	27852000	24932000	28037000
ENSBTAG00000006065	ENSBTAP00000007967	750610	1045100	552550	641280	399730	458790
ENSBTAG00000008570	ENSBTAP00000011305	17414000	14996000	13563000	12143000	9891000	7076000
ENSBTAG00000000111	ENSBTAP00000042228	3519400	3901300	3401400	2902900	1486400	2458600
ENSBTAG00000013235	ENSBTAP00000037841	15503000	17698000	11822000	8823300	10588000	8831900
ENSBTAG00000009735	ENSBTAP00000012837	47501000	45846000	43767000	23821000	35447000	26701000
ENSBTAG00000018153	ENSBTAP00000024159	643980	882240	999750	617070	329360	633340
ENSBTAG00000019810	ENSBTAP00000026393	4271200	4146400	4007900	3047500	2044500	2629900
ENSBTAG00000007605	ENSBTAP00000009998	29426000	31810000	21299000	26905000	13077000	10752000
ENSBTAG00000009683	ENSBTAP00000012773	22740000	11168000	15309000	10987000	12521000	6462000
ENSBTAG00000033424	ENSBTAP00000030128	3908300	4355000	2544400	3050200	1144000	2375900
ENSBTAG00000008103	ENSBTAP00000010661	148460000	154520000	164370000	82558000	99338000	102000000
ENSBTAG00000001360	ENSBTAP00000001791	30976000	19748000	19432000	16374000	12461000	13738000
ENSBTAG00000019023	ENSBTAP00000025318	3724900	5350900	2602000	1461400	2831100	2778900
ENSBTAG00000017183	ENSBTAP00000022835	15473000	16239000	13362000	11754000	3072500	12445000
ENSBTAG00000012062	ENSBTAP00000015996	90647000	55375000	47931000	36356000	36838000	44061000
ENSBTAG00000003564	ENSBTAP00000004635	106270000	196830000	195970000	87977000	79642000	132790000
ENSBTAG00000001038	ENSBTAP00000001379	4400600	3228500	2474600	2227300	2273500	1549000
ENSBTAG00000006429	ENSBTAP00000008431	52537000	44374000	42482000	17279000	38187000	27627000
ENSBTAG00000019237	ENSBTAP00000025617	24369000	34659000	36698000	23430000	16714000	16424000
ENSBTAG00000019822	ENSBTAP00000026407	12805000	8306100	11681000	6605200	5776400	6817000
ENSBTAG00000038186	ENSBTAP00000051774	6808900	4600100	6021800	2816400	5150900	2074400
ENSBTAG00000005773	ENSBTAP00000007589	26700000	19921000	22974000	9437500	10930000	19722000
ENSBTAG00000010492	ENSBTAP00000013862	9148100	7329900	7867700	1241700	5653200	7095300
ENSBTAG00000007725	ENSBTAP00000010159	34817000	32612000	37051000	12945000	28212000	18680000
ENSBTAG00000012927	ENSBTAP00000017177	28848000	33396000	34145000	18931000	17618000	18407000
ENSBTAG00000000215	ENSBTAP00000000259	78362000	60747000	37989000	15656000	41379000	43444000
ENSBTAG00000025274	ENSBTAP00000008372	466910000	420850000	664630000	277580000	313450000	289210000
ENSBTAG00000007806	ENSBTAP00000010269	10073000	8928100	15493000	5523800	6789200	7239400
ENSBTAG00000015732	ENSBTAP00000020886	8890100	8138800	5264800	4124700	5709500	2781500
ENSBTAG00000005627	ENSBTAP00000007398	7354200	8247000	7697100	4710700	4870000	3530400
ENSBTAG00000018527	ENSBTAP00000024660	41008000	42859000	38663000	26971000	17460000	24117000
ENSBTAG00000009048	ENSBTAP00000042244	4753600	2642600	2719600	1518000	1797600	2326700
ENSBTAG00000017468	ENSBTAP00000023221	6814600	4476400	2926100	2210100	3001400	2560200
ENSBTAG00000012419	ENSBTAP00000016482	9796300	7436100	4378300	3272500	4301600	4237100
ENSBTAG00000011415	ENSBTAP00000035133	654500	533980	567690	60011	391610	500170
ENSBTAG00000000990	ENSBTAP00000001309	15986000	24961000	17127000	8736800	8924000	13693000
ENSBTAG00000020028	ENSBTAP00000015936	19725000	16073000	9715500	5623900	7324200	11467000
ENSBTAG00000001271	ENSBTAP00000049470	34195000	33574000	33201000	16528000	19998000	17621000
ENSBTAG00000007480	ENSBTAP00000004477	7176000	11477000	9311700	3234200	6427400	5317600
ENSBTAG00000021211	ENSBTAP00000028263	34367000	38156000	40695000	16547000	24447000	19437000
ENSBTAG00000019787	ENSBTAP00000026366	5062000	4693400	2838900	2456500	1668600	2547600
ENSBTAG00000011258	ENSBTAP00000014953	3027500	1712000	3425400	2082500	520750	1669300
ENSBTAG00000003191	ENSBTAP00000004145	45623000	50183000	25125000	22604000	22846000	17330000
ENSBTAG00000013825	ENSBTAP00000018370	2440700	4317300	3262500	1489100	2445900	1236600
ENSBTAG00000017368	ENSBTAP00000023094	12547000	7334800	6365800	7196500	3636300	2652400
ENSBTAG00000004554	ENSBTAP00000005983	28489000	19718000	29660000	15143000	9774900	15069000
ENSBTAG00000011070	ENSBTAP00000014699	23498000	14759000	19018000	13844000	6970900	8525600
ENSBTAG00000013343	ENSBTAP00000009965	28338000	39554000	21989000	12424000	17190000	16416000
ENSBTAG00000008445	ENSBTAP00000052827	3010300	5131600	4614300	2671600	1113200	2712800
ENSBTAG00000013726	ENSBTAP00000018242	2448800	1764000	3042500	1007000	1418800	1223000
ENSBTAG00000008743	ENSBTAP00000011521	45002000	69265000	33874000	24793000	16928000	32770000
ENSBTAG00000010534	ENSBTAP00000013929	315700	394630	251840	0	288840	194290
ENSBTAG00000007881	ENSBTAP00000010366	3175900	2780300	4024100	3170500	1203900	593610
ENSBTAG00000015474	ENSBTAP00000020564	961870	849550	850370	650710	0	655500
ENSBTAG00000012704	ENSBTAP00000016896	281340	178360	377340	266580	22831	118000
ENSBTAG00000019271	ENSBTAP00000025659	6417800	7036600	7099000	5019900	2478200	2432100
ENSBTAG00000013038	ENSBTAP00000017332	5143400	8293100	3826300	3038900	2708500	2277700
ENSBTAG00000020308	ENSBTAP00000027066	488310	970200	461240	174350	339670	373080
ENSBTAG00000037377	ENSBTAP00000024782	18375000	30874000	37340000	19051000	10266000	9920500
ENSBTAG00000008340	ENSBTAP00000010982	13464000	13350000	5653600	4857500	3605600	6134200
ENSBTAG00000004242	ENSBTAP00000051659	4532600	13745000	10322000	3091700	2532400	6848400
ENSBTAG00000006806	ENSBTAP00000008948	2639900	2828600	5065000	2072300	507140	2004600
ENSBTAG00000021799	ENSBTAP00000031823	5407300	4237300	2948300	2363900	1385000	1725000
ENSBTAG00000001394	ENSBTAP00000001830	10402000	4560000	9200300	5042000	2587000	2775800
ENSBTAG00000003642	ENSBTAP00000004751	35605000	53268000	83289000	27022000	24637000	22192000
ENSBTAG00000002608	ENSBTAP00000003376	597480000	352840000	736340000	249030000	248140000	206920000
ENSBTAG00000032055	ENSBTAP00000006949	709950	373490	364370	201120	0	398160
ENSBTAG00000038842	ENSBTAP00000050599	631010	374870	466970	242860	69764	296030
ENSBTAG00000013367	ENSBTAP00000017780	1007600	851320	698850	321840	0	705800
ENSBTAG00000007872	ENSBTAP00000036576	11083000	9117500	8023300	1577200	4783100	4474700
ENSBTAG00000014614	ENSBTAP00000036954	2505500000	2205200000	2687200000	1062000000	509130000	1198500000
ENSBTAG00000005481	ENSBTAP00000042110	1955600	2032000	2623900	0	1280100	1093600
ENSBTAG00000005012	ENSBTAP00000006600	2747600	4928300	7083500	1076700	2529700	1662200
ENSBTAG00000004384	ENSBTAP00000005752	38849000	16665000	16365000	8936400	9527900	6411600
ENSBTAG00000021039	ENSBTAP00000011559	88070000	39851000	42545000	15580000	23128000	19867000
ENSBTAG00000021370	ENSBTAP00000028490	283060	264290	114560	69047	84198	56368
ENSBTAG00000011184	ENSBTAP00000014853	4424300	13101000	13132000	3580700	1813600	3902300
ENSBTAG00000003746	ENSBTAP00000004879	1152400	923810	530280	290570	266940	215620
ENSBTAG00000005694	ENSBTAP00000007481	27458000	21305000	14539000	8617300	5898800	4251900
ENSBTAG00000002423	ENSBTAP00000003145	2267100	2177600	370040	131920	191390	1072900
ENSBTAG00000003492	ENSBTAP00000004538	2297600	1820600	1464900	28692	299270	1244400
ENSBTAG00000021523	ENSBTAP00000028687	2704500	1202300	2000300	95242	123360	1358000
ENSBTAG00000000207	ENSBTAP00000000246	87428	39377	109630	24574	29595	0
ENSBTAG00000007363	ENSBTAP00000009684	747510	218880	816730	214530	0	163060
ENSBTAG00000020905	ENSBTAP00000027850	3370600	9132000	2040900	1878800	0	41410
ENSBTAG00000006262	ENSBTAP00000008216	517710	846700	584080	78006	0	127820
ENSBTAG00000019386	ENSBTAP00000021451	4600400	3503600	2319300	0	176710	181070
ENSBTAG00000001134	ENSBTAP00000001507	36370000	94075000	38310000	1110300	3047900	780260
ENSBTAG00000018639	ENSBTAP00000024799	119380	70655	78548	0	0	0

## Sheet: IC areas
EnsemblGeneID	EnsemblProteinID	LFQ.Intensity.IVO_IC area_1	LFQ.Intensity.IVO_IC area_2	LFQ.Intensity.IVO_IC area_3	LFQ.Intensity.IVF_IC area_1	LFQ.Intensity.IVF_IC area_2	LFQ.Intensity.IVF_IC area_3
ENSBTAG00000015038	ENSBTAP00000020020	20802000	18957000	19021000	10285000	11706000	8622200
ENSBTAG00000016708	ENSBTAP00000022210	115190000	123100000	113160000	87215000	87055000	91264000
ENSBTAG00000012881	ENSBTAP00000032150	2634800	2525600	2418800	1618700	1270800	1200300
ENSBTAG00000019794	ENSBTAP00000026372	10609000	10705000	10571000	8045400	7410600	6500000
ENSBTAG00000021128	ENSBTAP00000028152	3173700	3829700	3467500	5580500	6448900	6624500
ENSBTAG00000000555	ENSBTAP00000000731	6670300	6228700	5963000	4252400	4113800	4685700
ENSBTAG00000008103	ENSBTAP00000010661	297330000	294280000	272350000	181100000	192510000	146230000
ENSBTAG00000013078	ENSBTAP00000053699	0	0	0	2221800	1568700	2681900
ENSBTAG00000017233	ENSBTAP00000022896	241940	313060	249070	0	0	85996
ENSBTAG00000016524	ENSBTAP00000041837	1820200	1590300	1730600	2603800	3108600	3178100
ENSBTAG00000021832	ENSBTAP00000029103	286350	387320	303700	114090	39375	99184
ENSBTAG00000011239	ENSBTAP00000014925	24878	0	0	1610100	2802200	2668900
ENSBTAG00000013191	ENSBTAP00000017563	18950000	17936000	19445000	14124000	10862000	11967000
ENSBTAG00000009389	ENSBTAP00000012357	28811000	30253000	33642000	22891000	22045000	21568000
ENSBTAG00000009568	ENSBTAP00000012586	3851400	3678900	4009300	2452900	3031000	2663400
ENSBTAG00000009711	ENSBTAP00000012812	595030	542820	463770	159990	250130	281610
ENSBTAG00000016161	ENSBTAP00000021517	191000	194220	152920	77117	106000	83710
ENSBTAG00000018320	ENSBTAP00000024376	12552000	11997000	12302000	6452500	9103600	7946000
ENSBTAG00000000704	ENSBTAP00000000941	993600	921940	857350	712480	659740	684540
ENSBTAG00000012471	ENSBTAP00000016549	9165800	9499600	10275000	6101000	7320500	7084300
ENSBTAG00000014081	ENSBTAP00000032374	282820	223400	214380	113520	43059	56044
ENSBTAG00000021514	ENSBTAP00000028671	4254700	3824300	3727500	2910100	2372600	2763900
ENSBTAG00000002203	ENSBTAP00000002852	840790	536800	1088500	0	0	0
ENSBTAG00000019143	ENSBTAP00000049552	3227400	4397000	3889500	2025700	1461600	2044300
ENSBTAG00000020922	ENSBTAP00000027868	103260	107130	86606	45625	0	0
ENSBTAG00000009841	ENSBTAP00000031070	31008000	34107000	29162000	23379000	21322000	24155000
ENSBTAG00000009939	ENSBTAP00000013112	28121000	32290000	31641000	24638000	22794000	23454000
ENSBTAG00000017834	ENSBTAP00000023709	154530000	173240000	146550000	221180000	197670000	214350000
ENSBTAG00000013414	ENSBTAP00000052237	2047100	2109600	1971500	1702600	1660800	1824300
ENSBTAG00000005631	ENSBTAP00000007404	3495000	4162900	2891600	1824300	1682500	1676100
ENSBTAG00000011966	ENSBTAP00000015881	67801000	70840000	81973000	54028000	43844000	45218000
ENSBTAG00000002507	ENSBTAP00000003259	103510000	117790000	99579000	133680000	148490000	139710000
ENSBTAG00000002953	ENSBTAP00000041860	38512000	34269000	45378000	56238000	69403000	66527000
ENSBTAG00000016952	ENSBTAP00000022548	1995800	1834300	1553800	930850	473740	1003200
ENSBTAG00000011324	ENSBTAP00000015049	90567000	89838000	65143000	42217000	44070000	35248000
ENSBTAG00000014205	ENSBTAP00000018886	8150400	7818700	8613700	6867100	5688800	6309000
ENSBTAG00000006970	ENSBTAP00000009160	1325400	1680000	1470900	2027600	2387700	2111700
ENSBTAG00000022004	ENSBTAP00000029348	39475000	39472000	31506000	24104000	24112000	25781000
ENSBTAG00000019147	ENSBTAP00000025484	3744600	4281300	3766100	6008100	6388700	8023200
ENSBTAG00000007993	ENSBTAP00000010507	18588000	16346000	15191000	12566000	11827000	10875000
ENSBTAG00000019156	ENSBTAP00000025496	18653000	20099000	17396000	14205000	9958400	12508000
ENSBTAG00000012739	ENSBTAP00000013734	15632000	15074000	15566000	13058000	10007000	10584000
ENSBTAG00000001394	ENSBTAP00000001830	2277100	3265300	3299700	983790	1429600	1532700
ENSBTAG00000013953	ENSBTAP00000018566	3895900	3367200	8552100	11729000	14522000	13374000
ENSBTAG00000010508	ENSBTAP00000013889	10505000	6991400	6837700	13315000	16269000	17800000
ENSBTAG00000015388	ENSBTAP00000020452	2473200	2363200	2874700	1514000	1437700	1933400
ENSBTAG00000019512	ENSBTAP00000025996	4743400	5550400	6852600	3250900	2160100	2825100
ENSBTAG00000007480	ENSBTAP00000004477	4812400	3835900	4161700	2428000	2778800	3117000
ENSBTAG00000019648	ENSBTAP00000026183	23569000	22073000	22460000	27867000	25436000	28914000
ENSBTAG00000006898	ENSBTAP00000009064	5645700	3956700	4185500	2314400	1805000	2521500
ENSBTAG00000012936	ENSBTAP00000017187	2403800	1714200	1608500	3609300	3007300	3056700
ENSBTAG00000007399	ENSBTAP00000046293	6433100	5735800	5194800	4511800	3832000	3642200
ENSBTAG00000013011	ENSBTAP00000017298	932560	854420	652560	0	389390	325500
ENSBTAG00000016328	ENSBTAP00000021719	39272000	43338000	49355000	33875000	26292000	28577000
ENSBTAG00000003499	ENSBTAP00000004547	4401900	5267600	6174900	2837900	1582500	3196100
ENSBTAG00000006085	ENSBTAP00000040330	7700300	8770600	5770300	4446500	3414000	3765200
ENSBTAG00000014337	ENSBTAP00000019064	0	0	0	277190	776230	631170
ENSBTAG00000015145	ENSBTAP00000020148	19262000	20486000	19079000	11124000	7354400	15020000
ENSBTAG00000013411	ENSBTAP00000017839	196690000	204260000	181600000	153620000	134420000	166460000
ENSBTAG00000030974	ENSBTAP00000003192	64874000	61846000	67824000	50316000	29117000	42975000
ENSBTAG00000002411	ENSBTAP00000041323	7555600	9121300	8506800	6255400	4925100	6522700
ENSBTAG00000010390	ENSBTAP00000013716	3084000	2025000	2551800	1403700	892780	1464200
ENSBTAG00000011480	ENSBTAP00000043732	555770	676720	757120	480350	356600	405540
ENSBTAG00000002493	ENSBTAP00000003239	6923000	6514100	7616700	5559100	4234900	3282200
ENSBTAG00000012902	ENSBTAP00000017150	2313300	2777900	1572800	980480	1036400	850650
ENSBTAG00000018499	ENSBTAP00000024624	3217300	2541700	3860200	1980800	631490	464200
ENSBTAG00000002528	ENSBTAP00000053182	1930100	2832400	2013000	763410	1196500	1289200
ENSBTAG00000013235	ENSBTAP00000037841	9688600	10719000	12179000	6897000	8733700	6951400
ENSBTAG00000000874	ENSBTAP00000036917	2096100	2550300	2133900	1429900	1566800	1821700
ENSBTAG00000000504	ENSBTAP00000041650	351270	624020	572660	225070	239750	169390
ENSBTAG00000022160	ENSBTAP00000029889	853140	792980	811370	1038100	992930	1236500
ENSBTAG00000013308	ENSBTAP00000017696	11771000	10257000	12799000	16338000	18179000	23205000
ENSBTAG00000021227	ENSBTAP00000028282	5522200	6363400	6199500	5046800	4011300	3454700
ENSBTAG00000013208	ENSBTAP00000017580	33595000	28179000	24243000	19959000	17363000	19218000
ENSBTAG00000011709	ENSBTAP00000015548	940740	746530	948240	1296300	1162600	1556500
ENSBTAG00000011100	ENSBTAP00000014735	481360	276750	460830	666770	741860	970700
ENSBTAG00000017565	ENSBTAP00000043412	293740	360890	389630	160850	53842	228120
ENSBTAG00000010082	ENSBTAP00000013292	8071900	8510400	6415900	5594600	3727700	4974900
ENSBTAG00000001332	ENSBTAP00000029553	21521000	25031000	21481000	18965000	18065000	16117000
ENSBTAG00000015327	ENSBTAP00000020395	61706000	66339000	64363000	50100000	57044000	43933000
ENSBTAG00000011396	ENSBTAP00000001668	11141000	9757500	10358000	7906900	9261400	8160700
ENSBTAG00000019603	ENSBTAP00000026118	100580000	84906000	91602000	106500000	109660000	116570000
ENSBTAG00000000957	ENSBTAP00000001266	307660	433120	427390	201460	64165	230510
ENSBTAG00000012159	ENSBTAP00000016130	3920500	3356300	4418600	2582800	2021700	2939400
ENSBTAG00000010229	ENSBTAP00000013512	414660	5783800	6954700	10234000	17837000	17134000
ENSBTAG00000020109	ENSBTAP00000026786	133840	57542	98284	0	0	35505
ENSBTAG00000010402	ENSBTAP00000013737	216740000	211010000	201260000	177700000	187310000	154150000
ENSBTAG00000003530	ENSBTAP00000040521	27299000	29578000	29118000	16065000	24605000	16903000
ENSBTAG00000030650	ENSBTAP00000040894	2166600	1654500	1562600	962860	0	839740
ENSBTAG00000035379	ENSBTAP00000046706	15778000	13394000	13827000	11460000	8843000	11361000
ENSBTAG00000009757	ENSBTAP00000012866	29728000	32433000	32516000	27409000	19918000	23824000
ENSBTAG00000004855	ENSBTAP00000006383	30888000	39264000	41580000	52058000	46168000	50048000
ENSBTAG00000010426	ENSBTAP00000013758	560490	498010	432660	291980	298070	398990
ENSBTAG00000008683	ENSBTAP00000047729	12077000	10343000	12275000	8851300	7476500	9649700
ENSBTAG00000021776	ENSBTAP00000029026	4645900	4575800	5455600	3558100	639350	895100
ENSBTAG00000014129	ENSBTAP00000018777	941600	842500	906180	620510	785390	549920
ENSBTAG00000005191	ENSBTAP00000006847	14749000	13010000	16586000	10666000	11740000	8690800
ENSBTAG00000006928	ENSBTAP00000009097	2350800	1569100	1845500	1335400	763300	891150
ENSBTAG00000016720	ENSBTAP00000022227	4327600	4245000	3090200	2822600	1444500	1043200
ENSBTAG00000018160	ENSBTAP00000024169	13912	19092	14212	0	10506	0
ENSBTAG00000020938	ENSBTAP00000027889	704400	730410	802540	535540	218390	498180
ENSBTAG00000009513	ENSBTAP00000012519	102030000	90758000	73188000	51804000	67338000	42086000
ENSBTAG00000012704	ENSBTAP00000016896	125190	160480	131320	171700	239970	224240
ENSBTAG00000009770	ENSBTAP00000012886	317270	605770	392840	180260	0	165360
ENSBTAG00000019295	ENSBTAP00000025691	14200000	15593000	12736000	16852000	22558000	23068000
ENSBTAG00000010378	ENSBTAP00000013699	827070	650000	899490	567090	210310	423670
ENSBTAG00000007273	ENSBTAP00000009564	871170000	618930000	900460000	1101700000	1043800000	1082200000
ENSBTAG00000017547	ENSBTAP00000023325	3041500	2535500	2427900	1730100	858270	1931500
ENSBTAG00000020757	ENSBTAP00000027662	10445000	15026000	13879000	8921200	9258100	8329800
ENSBTAG00000008471	ENSBTAP00000011146	27849000	40161000	42424000	25997000	18958000	15134000
ENSBTAG00000038047	ENSBTAP00000050955	39801000	16615000	49540000	81137000	210480000	172600000
ENSBTAG00000019918	ENSBTAP00000026535	324360	369590	420550	275990	78103	23360
ENSBTAG00000019269	ENSBTAP00000025663	470610000	529450000	511340000	436180000	385390000	300930000
ENSBTAG00000032304	ENSBTAP00000024787	3114200	1482600	2537800	1137200	852960	294200
ENSBTAG00000006995	ENSBTAP00000009208	55871000	72934000	65047000	34812000	52778000	41507000
ENSBTAG00000015249	ENSBTAP00000020286	42071	0	0	60086	54854	93841
ENSBTAG00000004965	ENSBTAP00000006534	32102000	2615400	2544000	58906000	179450000	121630000
ENSBTAG00000005075	ENSBTAP00000006689	38811	26639	57586	21159	0	0
ENSBTAG00000025191	ENSBTAP00000035184	3439300	2389500	3285700	2168600	1151600	1843100
ENSBTAG00000017889	ENSBTAP00000023778	8849400	11589000	9841800	5043800	8208900	6182500
ENSBTAG00000031500	ENSBTAP00000038059	3665900	4281000	5206000	2797600	2191400	3295200
ENSBTAG00000014734	ENSBTAP00000019612	0	83960	524410	652950	1368000	916630
ENSBTAG00000007712	ENSBTAP00000010141	2296600	3032600	3284000	2140900	1937800	1718600
ENSBTAG00000038604	ENSBTAP00000024155	56823000	25047000	46569000	64212000	108050000	106220000
ENSBTAG00000018973	ENSBTAP00000025255	797090	630400	730210	517150	521680	265390
ENSBTAG00000016598	ENSBTAP00000042130	34612000	27648000	29074000	24595000	23626000	18540000
ENSBTAG00000013362	ENSBTAP00000035984	3214600	1988300	1787500	1304100	372810	821650
ENSBTAG00000016762	ENSBTAP00000022292	572560	417120	440500	371210	222910	169210
ENSBTAG00000008147	ENSBTAP00000010714	741350	872180	1171700	644180	0	82301
ENSBTAG00000011649	ENSBTAP00000015473	2963500	2054000	2425800	1886500	1414800	1586600
ENSBTAG00000011704	ENSBTAP00000050006	2990500	175990	2202000	3874400	7463800	5471800
ENSBTAG00000017120	ENSBTAP00000022759	11826000	13723000	9036800	15174000	16221000	15098000
ENSBTAG00000021151	ENSBTAP00000028188	38999000	42725000	42944000	38747000	31952000	31685000
ENSBTAG00000006665	ENSBTAP00000008754	4602000	5259200	5716600	3779600	4432900	3043900
ENSBTAG00000003338	ENSBTAP00000004335	0	0	495320	1538700	4905100	2502300
ENSBTAG00000002863	ENSBTAP00000003716	12069000	7235900	8339700	6324300	2474400	3265400
ENSBTAG00000006414	ENSBTAP00000008410	10693000	9827500	9906400	6022700	5296100	9129700
ENSBTAG00000010890	ENSBTAP00000014463	414520	613030	412220	301480	164910	305240
ENSBTAG00000016740	ENSBTAP00000022258	16206000	13591000	11660000	10519000	7864500	10288000
ENSBTAG00000010721	ENSBTAP00000014194	3186900	3072600	2197100	8396000	5357300	4561800
ENSBTAG00000033954	ENSBTAP00000050581	806200	608810	834790	513620	296000	560650
ENSBTAG00000034222	ENSBTAP00000037730	528110	773270	698710	493950	416470	473950
ENSBTAG00000017121	ENSBTAP00000022763	3148600000	2888000000	4059400000	4470600000	5795500000	4437400000
ENSBTAG00000005814	ENSBTAP00000007642	6738600	6414200	7273100	5300000	4742700	2034900
ENSBTAG00000021746	ENSBTAP00000028988	135980000	123230000	145340000	117850000	79575000	103670000
ENSBTAG00000020116	ENSBTAP00000011795	31927000	35938000	40526000	29237000	25265000	15263000
ENSBTAG00000015690	ENSBTAP00000020833	9862800	6876400	7495800	14379000	11159000	10578000
ENSBTAG00000006029	ENSBTAP00000007922	11948000	9596600	9371600	8616800	5959200	7421600
ENSBTAG00000014648	ENSBTAP00000051209	12889000	9462800	11512000	8549800	8477500	5316300
ENSBTAG00000011943	ENSBTAP00000015848	721640	960290	868420	527510	397910	715570
ENSBTAG00000006495	ENSBTAP00000008508	10938000	12406000	11676000	10732000	6997400	7630300
ENSBTAG00000021191	ENSBTAP00000028239	69310000	61163000	69046000	57958000	34906000	49749000
ENSBTAG00000010451	ENSBTAP00000013796	534820	0	431010	858790	3237600	3349000
ENSBTAG00000007363	ENSBTAP00000009684	1582400	2138400	1235400	3704600	2133700	3728000
ENSBTAG00000002573	ENSBTAP00000003333	4761000	4110700	3934900	2980400	2287300	3735300
ENSBTAG00000009698	ENSBTAP00000033452	54278	23675	30852	7422.5	0	18327
ENSBTAG00000037726	ENSBTAP00000049395	1900600	1805400	947110	488190	691630	920170
ENSBTAG00000009665	ENSBTAP00000012740	2452100	3436000	4132300	9039600	5295300	5639500
ENSBTAG00000021067	ENSBTAP00000028053	6603300	9804800	8892800	5776100	5507700	6404100
ENSBTAG00000018065	ENSBTAP00000024051	915700	1011200	764100	698690	463840	704360
ENSBTAG00000007389	ENSBTAP00000009714	1343100	1385900	1205600	1132000	797830	1092400
ENSBTAG00000000215	ENSBTAP00000000259	52544000	43124000	70221000	33407000	36581000	34513000
ENSBTAG00000038186	ENSBTAP00000051774	5460100	6202400	5225300	4590800	4876100	4987400
ENSBTAG00000019180	ENSBTAP00000040769	9846900	5915200	7687100	5360900	4903700	3875200
ENSBTAG00000022242	ENSBTAP00000026834	1605800	944150	1469400	435470	871670	844050
ENSBTAG00000002783	ENSBTAP00000042008	1166600	1059100	947550	773670	948830	833970
ENSBTAG00000008743	ENSBTAP00000011521	36011000	29981000	39644000	30154000	17953000	23360000
ENSBTAG00000015240	ENSBTAP00000020277	1783400	1523200	1211900	826340	1224700	586520
ENSBTAG00000025762	ENSBTAP00000036278	1846800	1665300	1579400	1442300	341280	834490
ENSBTAG00000016828	ENSBTAP00000022386	1422600	1142600	2060100	1066400	618950	589290
ENSBTAG00000004452	ENSBTAP00000005837	716050	787090	756650	359200	541470	668400
ENSBTAG00000015536	ENSBTAP00000020644	3331600	4752900	3564500	3110000	2454100	2266200
ENSBTAG00000006690	ENSBTAP00000008799	4582600	4705400	5335600	4195300	3930100	2761600
ENSBTAG00000015571	ENSBTAP00000020690	29605000	23947000	36175000	17871000	17103000	23851000
ENSBTAG00000017967	ENSBTAP00000023908	14537000	9675500	9948000	7818600	6841700	7519400
ENSBTAG00000009245	ENSBTAP00000012182	4597200	3253800	3813600	3209600	2292200	2632100
ENSBTAG00000001654	ENSBTAP00000002168	2156100	1809900	1153900	822770	765130	1156400
ENSBTAG00000010322	ENSBTAP00000013636	12585000	11771000	15646000	10679000	4392500	8591100
ENSBTAG00000018656	ENSBTAP00000024825	19719000	25878000	25145000	16750000	17080000	20239000
ENSBTAG00000006422	ENSBTAP00000008424	10637000	13345000	13625000	7941300	4462900	10462000
ENSBTAG00000017894	ENSBTAP00000023783	183170	161940	137660	134880	0	0
ENSBTAG00000027863	ENSBTAP00000039567	545550	534320	568160	680450	1056600	761330
ENSBTAG00000014841	ENSBTAP00000019765	1000200	586400	673850	507800	0	317100
ENSBTAG00000000375	ENSBTAP00000000486	646640	206910	588950	222530	96053	0
ENSBTAG00000019915	ENSBTAP00000026534	2586400	2836100	2455500	3079100	4170600	3248700
ENSBTAG00000019780	ENSBTAP00000026356	8842100	6981600	7227800	6469200	4383600	5929900
ENSBTAG00000014238	ENSBTAP00000018925	333210	301980	826940	51802	0	132760
ENSBTAG00000009048	ENSBTAP00000042244	4540100	3676300	5233100	3816800	2524300	2653600
ENSBTAG00000002745	ENSBTAP00000003559	37706000	37665000	28484000	19028000	28534000	25846000
ENSBTAG00000021767	ENSBTAP00000052296	10873000	13309000	9877800	8969600	7459100	9210000
ENSBTAG00000009842	ENSBTAP00000012972	9541500	3675900	9049600	3222700	2679500	2650900
ENSBTAG00000006305	ENSBTAP00000050234	6391400	3789300	6240000	9111600	7008200	7852600
ENSBTAG00000017537	ENSBTAP00000023313	14240000	20357000	16141000	12984000	12778000	9323000
ENSBTAG00000018527	ENSBTAP00000024660	17441000	21055000	17832000	13078000	17101000	14150000
ENSBTAG00000025210	ENSBTAP00000005916	3081600	3386400	3117200	2118400	2984700	1719700
ENSBTAG00000014614	ENSBTAP00000036954	4176700000	5685900000	5136200000	4322600000	2949600000	3466900000
ENSBTAG00000004679	ENSBTAP00000006139	30241000	28412000	35249000	28708000	17787000	16810000
ENSBTAG00000039374	ENSBTAP00000053578	2228900	2844200	2950200	3394900	3836100	3051800
ENSBTAG00000002688	ENSBTAP00000044161	7588000	6682200	7311800	8446400	9751100	7823800
ENSBTAG00000018569	ENSBTAP00000024713	587130	688490	1097300	491600	214380	419560
ENSBTAG00000030328	ENSBTAP00000040440	13425000	19431000	24221000	12138000	10224000	12255000
ENSBTAG00000005540	ENSBTAP00000007283	1644500	442380	1596900	429030	0	346030
ENSBTAG00000015499	ENSBTAP00000020600	138200	309170	369630	372630	648340	530360
ENSBTAG00000007865	ENSBTAP00000010347	2601100	2675800	2778300	2303200	1336100	2236100
ENSBTAG00000017028	ENSBTAP00000022642	444290	301510	463770	222560	0	289180
ENSBTAG00000008951	ENSBTAP00000011783	1728700	1242700	924830	532730	697650	902690
ENSBTAG00000012497	ENSBTAP00000016581	2182100	2269600	1882500	2878400	3395400	2325800
ENSBTAG00000021979	ENSBTAP00000029304	15669000	14628000	16203000	14415000	7216500	10264000
ENSBTAG00000014059	ENSBTAP00000018688	2010000	2819100	2688600	2116000	1429600	1789100
ENSBTAG00000013593	ENSBTAP00000018076	793520	1094000	1122500	763780	567740	804520
ENSBTAG00000006065	ENSBTAP00000007967	426500	326580	419090	345080	259420	290530
ENSBTAG00000017125	ENSBTAP00000022761	10766000	7824900	13426000	7696100	6163700	6749200
ENSBTAG00000006642	ENSBTAP00000008727	2415900	1939900	1828700	1127500	1009700	1862400
ENSBTAG00000019900	ENSBTAP00000026511	1463400	1173500	1210200	1185100	578490	641620
ENSBTAG00000006474	ENSBTAP00000008487	10157000	12178000	10450000	9086400	8328900	9998300
ENSBTAG00000007115	ENSBTAP00000009363	3378200	3645300	3972700	3854000	4847400	5052900
ENSBTAG00000006963	ENSBTAP00000009152	3352300	7000900	6405500	8192000	8914100	13852000
ENSBTAG00000016282	ENSBTAP00000030260	1541600	2827300	1766600	1480000	696140	832690
ENSBTAG00000012778	ENSBTAP00000044733	30528000	23845000	26820000	24993000	16563000	17585000
ENSBTAG00000019810	ENSBTAP00000026393	2993800	2023000	1835500	1581600	1505400	1280900
ENSBTAG00000008341	ENSBTAP00000010988	296660	196310	44546	24118	0	19578
ENSBTAG00000003401	ENSBTAP00000004410	36820000	41286000	29842000	29344000	19616000	28462000
ENSBTAG00000006396	ENSBTAP00000008386	34764000	42199000	37172000	29376000	35457000	27092000
ENSBTAG00000015677	ENSBTAP00000020818	11732000	4617500	9863600	5060800	2618000	3517400
ENSBTAG00000010624	ENSBTAP00000014053	8582600	12575000	6576400	4370000	5930700	5269300
ENSBTAG00000003178	ENSBTAP00000004132	2208500	722750	730960	298820	0	0
ENSBTAG00000009887	ENSBTAP00000037506	26963000	39805000	34443000	18784000	27225000	25150000
ENSBTAG00000002423	ENSBTAP00000003145	120100	98499	0	182130	1647100	1509000
ENSBTAG00000014643	ENSBTAP00000019499	7716400	8396200	8517300	6706800	4122000	7216600
ENSBTAG00000005353	ENSBTAP00000007041	1147900000	1082100000	977490000	1565400000	1217000000	1241100000
ENSBTAG00000006323	ENSBTAP00000008296	3926800	4657900	2338200	2342600	2080800	1868200
ENSBTAG00000012012	ENSBTAP00000015944	9502900	4049500	5409300	10401000	17059000	10009000
ENSBTAG00000019412	ENSBTAP00000025864	1644100	359340	2360600	208030	180460	144010
ENSBTAG00000017246	ENSBTAP00000022919	116730000	141750000	169290000	198090000	159970000	215300000
ENSBTAG00000030629	ENSBTAP00000040872	4065300	3859100	3494300	3513600	2672700	3271500
ENSBTAG00000001589	ENSBTAP00000002080	1543100	5454900	2501900	10611000	4206900	10161000
ENSBTAG00000002108	ENSBTAP00000032779	49532000	33638000	58904000	39368000	17987000	18453000
ENSBTAG00000021131	ENSBTAP00000028162	83786000	106090000	120640000	75926000	86804000	73220000
ENSBTAG00000012152	ENSBTAP00000016122	20046000	15376000	30862000	14508000	11848000	6585400
ENSBTAG00000021724	ENSBTAP00000028958	4054800	5615400	4916000	3900200	3921000	2427100
ENSBTAG00000006007	ENSBTAP00000007890	807170	856800	1192800	846390	276460	283370
ENSBTAG00000019979	ENSBTAP00000026613	1549400	949530	1109500	871350	0	675840
ENSBTAG00000004428	ENSBTAP00000005802	1960900	116210	3088200	5188300	7372600	17286000
ENSBTAG00000013631	ENSBTAP00000041778	96945	61075	280490	0	0	0
ENSBTAG00000003830	ENSBTAP00000004984	4520600	3925000	4288800	2247900	3339400	3869900
ENSBTAG00000008716	ENSBTAP00000011484	9636800	8193800	8674700	8333200	4701100	6142800
ENSBTAG00000013369	ENSBTAP00000017783	140930000	114730000	83090000	91322000	64580000	49040000
ENSBTAG00000016707	ENSBTAP00000033613	776620	292110	480970	693550	936160	1072200
ENSBTAG00000021744	ENSBTAP00000028983	4670300	3532500	3568600	2761600	1781800	3389000
ENSBTAG00000012586	ENSBTAP00000016708	76443000	90930000	74743000	59280000	75693000	53664000
ENSBTAG00000006434	ENSBTAP00000008434	13425000	13901000	10919000	11876000	7356100	8661300
ENSBTAG00000019085	ENSBTAP00000025405	605240	754390	446680	152100	522430	0
ENSBTAG00000006082	ENSBTAP00000007993	16744	29729	74916	66763	117280	83062
ENSBTAG00000001565	ENSBTAP00000002045	145380	143690	0	200500	623100	316960
ENSBTAG00000004384	ENSBTAP00000005752	0	0	4835400	8692800	35692000	13631000
ENSBTAG00000020641	ENSBTAP00000027507	3973300	3988100	3517100	2726900	3721400	2786500
ENSBTAG00000000897	ENSBTAP00000001190	1752500	1316500	584250	408310	228050	707050
ENSBTAG00000009121	ENSBTAP00000012029	565850	300550	399990	252250	175280	302880
ENSBTAG00000004887	ENSBTAP00000006431	1599300	1106200	1609900	1177400	884150	1086100
ENSBTAG00000016069	ENSBTAP00000021386	5252900	5240700	5172600	4969900	2198400	3508400
ENSBTAG00000013527	ENSBTAP00000017988	31972000	26634000	32057000	26369000	26388000	26735000
ENSBTAG00000003564	ENSBTAP00000004635	136510000	146150000	144970000	85012000	110760000	136960000
ENSBTAG00000009646	ENSBTAP00000048297	16042000	18581000	14384000	11735000	13650000	14508000
ENSBTAG00000000347	ENSBTAP00000000453	2249700	1395600	1682200	1425700	1161800	1027000
ENSBTAG00000015172	ENSBTAP00000051112	39615	13089	44069	21914	0	0
ENSBTAG00000010956	ENSBTAP00000014549	2545700	3453200	2287800	1845600	2285900	1743800
ENSBTAG00000008254	ENSBTAP00000010863	580850	606990	521400	491080	0	318560
ENSBTAG00000018322	ENSBTAP00000040703	181150	149300	59373	270400	257340	165170
ENSBTAG00000001523	ENSBTAP00000001995	666620	795470	504840	459550	0	446060
ENSBTAG00000014521	ENSBTAP00000019302	812680	512730	223560	0	182510	234690
ENSBTAG00000005250	ENSBTAP00000006911	20769000	7672100	21571000	6819700	9476200	4967300
ENSBTAG00000013718	ENSBTAP00000033386	64619000	65216000	52106000	65639000	81025000	97657000
ENSBTAG00000011963	ENSBTAP00000015875	6351100	7032100	6004900	4768300	4978200	6257500
ENSBTAG00000007360	ENSBTAP00000009681	1881000	2482700	2497000	1766700	2034300	1621900
ENSBTAG00000012997	ENSBTAP00000017279	1430900	891250	1485000	1040900	287700	723320
ENSBTAG00000009414	ENSBTAP00000012391	2424700	2561600	2993200	2047800	2339800	1102200
ENSBTAG00000013557	ENSBTAP00000018026	801680	665410	1389400	592420	513800	0
ENSBTAG00000012447	ENSBTAP00000016514	26253000	31529000	32719000	27800000	25096000	22812000
ENSBTAG00000000458	ENSBTAP00000000581	1206900	1497500	131750	0	172540	140700
ENSBTAG00000000622	ENSBTAP00000000814	8366200	5705400	7166600	5977600	1672600	4643800
ENSBTAG00000005664	ENSBTAP00000007442	96052000	100920000	125510000	94035000	54253000	83906000
ENSBTAG00000004732	ENSBTAP00000006213	0	0	0	1012900	0	1023100
ENSBTAG00000006059	ENSBTAP00000007959	0	38199	38631	0	0	0
ENSBTAG00000021810	ENSBTAP00000029071	0	0	0	834610	0	921960
ENSBTAG00000019406	ENSBTAP00000025854	24900	0	27549	0	0	0
ENSBTAG00000002018	ENSBTAP00000002616	16333000	14837000	12305000	13644000	9708600	9067300
ENSBTAG00000034691	ENSBTAP00000046068	1139200	431280	793420	478920	267440	346640
ENSBTAG00000010230	ENSBTAP00000011678	17915000	17122000	14309000	14606000	9932600	13969000
ENSBTAG00000008648	ENSBTAP00000011403	9819500	8387900	8112400	7276800	2961900	7126600
ENSBTAG00000031134	ENSBTAP00000041575	2872600	3271000	3502300	3051400	1966800	2478100
ENSBTAG00000018742	ENSBTAP00000024956	1071200	813210	1178900	719060	703510	899090
ENSBTAG00000007658	ENSBTAP00000010077	81536	0	66795	0	0	0
ENSBTAG00000016846	ENSBTAP00000022411	67430000	42064000	67901000	54718000	12731000	15119000
ENSBTAG00000019274	ENSBTAP00000025662	5480200	6549600	5722700	5720700	4322400	3694000
ENSBTAG00000007367	ENSBTAP00000009687	454390	164680	582890	284050	0	0
ENSBTAG00000022733	ENSBTAP00000050177	1398900	987010	1285000	1075200	588360	900140
ENSBTAG00000034656	ENSBTAP00000052821	1918400	2086700	1442100	2024200	2325900	2653300
ENSBTAG00000000810	ENSBTAP00000001071	68974	140140	70411	88274	756360	862300
ENSBTAG00000001638	ENSBTAP00000002145	285840000	270040000	252720000	140500000	252110000	215440000
ENSBTAG00000001420	ENSBTAP00000001863	31063	0	40014	0	0	0
ENSBTAG00000031917	ENSBTAP00000042661	297250	380050	433130	246830	0	287930
ENSBTAG00000021018	ENSBTAP00000027991	10014000	11464000	8998200	7239500	9159400	8689900
ENSBTAG00000012341	ENSBTAP00000050939	744370	1155500	956010	292900	824550	601270
ENSBTAG00000016918	ENSBTAP00000038769	2009300	1848500	1438700	1605500	448340	1052400
ENSBTAG00000020908	ENSBTAP00000027852	8776100	4735000	9794700	6190800	3653000	1811200
ENSBTAG00000027444	ENSBTAP00000049248	1357000	1486200	1231400	1335800	692960	831020
ENSBTAG00000021421	ENSBTAP00000028556	11046000	3849500	6908200	3942100	2836000	2725900
ENSBTAG00000002303	ENSBTAP00000002972	1249100	1538000	831700	800420	575640	923420
ENSBTAG00000012961	ENSBTAP00000017229	646200	924920	635670	754480	4532200	3370500
ENSBTAG00000022635	ENSBTAP00000051130	191460000	37347000	149590000	68550000	13432000	11040000
ENSBTAG00000014380	ENSBTAP00000019121	0	0	0	1360600	0	1939700
ENSBTAG00000008140	ENSBTAP00000010702	981360	1284900	1130800	1065900	664010	829900
ENSBTAG00000006187	ENSBTAP00000008130	3545600	5629400	2820900	2447100	795720	2793700
ENSBTAG00000004278	ENSBTAP00000005603	10610000	6518300	10879000	7743900	5899700	5252300
ENSBTAG00000019552	ENSBTAP00000026053	12470000	10744000	12457000	10565000	5696600	10032000
ENSBTAG00000014447	ENSBTAP00000037744	183560	244430	258130	298610	271630	261090
ENSBTAG00000015053	ENSBTAP00000020036	194820000	196620000	210950000	252490000	201620000	239600000
ENSBTAG00000006702	ENSBTAP00000008809	237190	50742	128410	308020	875830	329370
ENSBTAG00000018936	ENSBTAP00000025201	243060	63417	108390	35115	0	59116
ENSBTAG00000031846	ENSBTAP00000042574	16474000	5022300	15214000	435310	947110	9230000
ENSBTAG00000001105	ENSBTAP00000001463	15316000	29574000	24345000	18039000	5144100	14126000
ENSBTAG00000016956	ENSBTAP00000022558	15687000	21188000	20875000	16884000	14921000	15314000
ENSBTAG00000005660	ENSBTAP00000007436	4475700	3180600	2449700	2151800	2584500	1769600
ENSBTAG00000033662	ENSBTAP00000053174	3444000	917830	2219700	742510	1171900	327190
ENSBTAG00000019105	ENSBTAP00000040249	1018100	607580	808210	552000	669960	284980
ENSBTAG00000007438	ENSBTAP00000009782	276950	1158100	605350	129670	0	350360
ENSBTAG00000019822	ENSBTAP00000026407	9280000	12824000	6508200	5840400	5721500	6625300
ENSBTAG00000021580	ENSBTAP00000028757	45216000	51360000	54747000	46656000	42890000	30637000
ENSBTAG00000011770	ENSBTAP00000015635	62550	131320	69525	29650	48061	56715
ENSBTAG00000003934	ENSBTAP00000005134	4592500	6088200	6079400	4955800	2853600	4481700
ENSBTAG00000008480	ENSBTAP00000011166	1100100	0	703160	1449900	910870	1487000
ENSBTAG00000017361	ENSBTAP00000023084	320510	68426	517880	78190	0	95494
ENSBTAG00000016265	ENSBTAP00000021637	1835200	1953400	3975600	1685900	953770	1124700
ENSBTAG00000015186	ENSBTAP00000001955	1179800	584840	476460	238340	483930	237830
ENSBTAG00000007836	ENSBTAP00000010311	3313000	1765300	1294300	1124700	565470	1171700
ENSBTAG00000015731	ENSBTAP00000020880	2886800	1265800	2111800	3160800	2889100	5612700
ENSBTAG00000012062	ENSBTAP00000015996	47310000	43467000	42192000	35825000	43346000	39213000
ENSBTAG00000011027	ENSBTAP00000014649	6547400	9693400	8056300	6003400	7162400	5427200
ENSBTAG00000007872	ENSBTAP00000036576	2666700	5279000	5722300	738730	2191800	3731800
ENSBTAG00000013912	ENSBTAP00000018473	728620	226860	272120	156730	0	155840
ENSBTAG00000023429	ENSBTAP00000053019	343680	1073300	485780	297900	106540	248920
ENSBTAG00000022731	ENSBTAP00000008253	2502000	1318200	1237900	1075900	664040	1001400
ENSBTAG00000015434	ENSBTAP00000020512	44854000	45594000	57114000	87815000	55082000	62313000
ENSBTAG00000018970	ENSBTAP00000025250	294090	209930	313330	247190	190890	158670
ENSBTAG00000005483	ENSBTAP00000041167	1557700	1340700	844410	2343500	1386800	1882400
ENSBTAG00000016525	ENSBTAP00000034473	5714300	6408700	3863500	4874900	2746700	2846600
ENSBTAG00000021367	ENSBTAP00000028486	3976900	1836500	3143000	3897300	3923800	5017900
ENSBTAG00000015185	ENSBTAP00000015595	873860	1943100	1362500	1043200	541380	765960
ENSBTAG00000011824	ENSBTAP00000015694	157470000	125960000	149880000	213520000	142580000	236330000
ENSBTAG00000019160	ENSBTAP00000048586	11139000	9376000	9511100	8368900	7395700	9656300
ENSBTAG00000014175	ENSBTAP00000018840	1782100	1077100	1248200	1216700	636100	798220
ENSBTAG00000019262	ENSBTAP00000053858	443750	1299200	783100	110540	0	683100
ENSBTAG00000012858	ENSBTAP00000017090	2146700	791940	1437300	792000	326950	956110
ENSBTAG00000019419	ENSBTAP00000025870	924560	1820800	849570	2467000	1352100	2207600
ENSBTAG00000040006	ENSBTAP00000049550	14492000	13166000	13381000	14466000	14784000	17773000
ENSBTAG00000007474	ENSBTAP00000009832	1875700	1028200	1338200	1762500	2036100	3355800
ENSBTAG00000000132	ENSBTAP00000000144	22234000	14876000	20848000	16234000	10375000	15819000
ENSBTAG00000015598	ENSBTAP00000020719	6351100	7345300	6951300	5535000	3890400	6685500
ENSBTAG00000012927	ENSBTAP00000017177	27156000	28578000	25559000	21707000	26015000	25221000
ENSBTAG00000005211	ENSBTAP00000006866	11595000	8161900	11425000	9695100	5888200	7326200
ENSBTAG00000010204	ENSBTAP00000013464	4776100	6018000	4661900	4694600	2333500	4082100
ENSBTAG00000004826	ENSBTAP00000006339	443700	75468	322550	85703	0	152990
ENSBTAG00000015278	ENSBTAP00000020318	1415400	1629500	2095000	1670400	509900	937640
ENSBTAG00000034918	ENSBTAP00000048821	4549700	2388400	3480700	2962800	1397600	2134700
ENSBTAG00000004651	ENSBTAP00000041066	30542000	21887000	22498000	33801000	32231000	26756000
ENSBTAG00000008853	ENSBTAP00000011658	10825000	13877000	13580000	9494700	12211000	10114000
ENSBTAG00000001553	ENSBTAP00000032110	46791000	73368000	88002000	48287000	37383000	55717000
ENSBTAG00000005793	ENSBTAP00000007616	4129100	6137400	6770900	5209000	2839400	3641900
ENSBTAG00000005674	ENSBTAP00000007454	6646000	3033100	6937400	4193200	1743900	3368700
ENSBTAG00000016007	ENSBTAP00000021304	58883000	69266000	57341000	49449000	41069000	60699000
ENSBTAG00000009915	ENSBTAP00000040766	1371100	1102500	994500	780710	1055200	941410
ENSBTAG00000015980	ENSBTAP00000052914	8742000	4168300	7124700	5223800	4349600	2964700
ENSBTAG00000005665	ENSBTAP00000007443	2870300	2257400	2469100	2479600	1244500	1867700
ENSBTAG00000006969	ENSBTAP00000009158	155160000	128430000	151820000	144780000	92860000	110350000
ENSBTAG00000011395	ENSBTAP00000037777	410740	324450	474620	347010	157030	331210
ENSBTAG00000015346	ENSBTAP00000020401	346460	651820	724320	678220	1128700	800560
ENSBTAG00000005757	ENSBTAP00000007571	19045000	12021000	12701000	6772900	14030000	6084600
ENSBTAG00000015780	ENSBTAP00000041681	4003200	3923000	6249700	4052000	2543100	3199500
ENSBTAG00000009871	ENSBTAP00000013018	2070800	819690	1861300	1315900	525540	615190
ENSBTAG00000004059	ENSBTAP00000033865	344910	383400	78342	193160	0	56741
ENSBTAG00000017265	ENSBTAP00000022946	1248700	705660	719380	735880	432020	512540
ENSBTAG00000021864	ENSBTAP00000029147	3546900	4081600	5611900	4844100	5764300	6542500
ENSBTAG00000001368	ENSBTAP00000001802	13561000	14413000	9665200	11827000	7639100	8697400
ENSBTAG00000006463	ENSBTAP00000008473	3022700	4452200	2146700	1506800	493230	2885300
ENSBTAG00000012667	ENSBTAP00000016830	620120	883180	441880	570940	0	348770
ENSBTAG00000018258	ENSBTAP00000024299	15851000	25301000	26753000	25038000	31929000	30474000
ENSBTAG00000015989	ENSBTAP00000021268	7467100	12849000	9797300	7524400	1989200	8307000
ENSBTAG00000014388	ENSBTAP00000019134	506590	245210	1703000	1052600	1933700	2269900
ENSBTAG00000000778	ENSBTAP00000001034	207840000	194760000	228180000	251670000	215200000	233290000
ENSBTAG00000017759	ENSBTAP00000043570	162940	1276800	1345700	1554700	2132000	1297400
ENSBTAG00000005316	ENSBTAP00000006992	76093000	63167000	69363000	67322000	47443000	60615000
ENSBTAG00000020525	ENSBTAP00000027346	12105000	9054700	9025900	6341200	10049000	5511300
ENSBTAG00000005597	ENSBTAP00000007345	23354000	15841000	25532000	21255000	10580000	11129000
ENSBTAG00000017416	ENSBTAP00000023150	2681600	1303400	1504900	1055600	1492400	381290
ENSBTAG00000016751	ENSBTAP00000022276	656800	515420	464020	324390	539450	349650
ENSBTAG00000018446	ENSBTAP00000024550	177700	244550	362390	189540	0	196880
ENSBTAG00000017020	ENSBTAP00000022630	20320000	22284000	17601000	13124000	17281000	19192000
ENSBTAG00000015557	ENSBTAP00000020696	0	113120	0	66366	240440	110210
ENSBTAG00000015950	ENSBTAP00000021209	169380	396120	427330	281410	46892	166290
ENSBTAG00000013113	ENSBTAP00000049262	48415000	51238000	38649000	55637000	47312000	63521000
ENSBTAG00000016481	ENSBTAP00000021909	17258000	21892000	21243000	14403000	16480000	19692000
ENSBTAG00000005586	ENSBTAP00000007338	1449800	921820	1952100	1318200	482840	723160
ENSBTAG00000003547	ENSBTAP00000042892	4380200	6496600	10307000	5461600	0	4566700
